# Supplementary material for: Insights into the Vertical Stratification of Microbial Ecological Roles across the Deepest Seawater Column on Earth
Source: Microorganisms. 2020 Aug 27;8(9):1309. doi: 10.3390/microorganisms8091309 (PMC7565560; doi:10.3390/microorganisms8091309)
Supplement: Supplementary file 1 [file microorganisms-08-01309-s001.zip]

Archive with 7 entries (6 files):
- Supplementary Material/
- Supplementary Material/Supplementary Material.docx
- Supplementary Material/TableS1.xlsx
- Supplementary Material/TableS2.docx
- Supplementary Material/TableS3.xlsx
- Supplementary Material/TableS4..xlsx
- Supplementary Material/TableS5.xlsx
