# Supplementary material for: Insights into the Vertical Stratification of Microbial Ecological Roles across the Deepest Seawater Column on Earth
Source: Microorganisms. 2020 Aug 27;8(9):1309. doi: 10.3390/microorganisms8091309 (PMC7565560; doi:10.3390/microorganisms8091309)
Supplement: Supplementary file 1 [file microorganisms-08-01309-s001.zip › Supplementary Material/TableS1.xlsx]

## Sheet: Sheet1
Table S1 Classification of MAG genomes based on their placement in the reference tree, relative evolutionary divergence, and ANI to reference genomes.
Sample	Number	user_genome	completeness	contamination	GC	N50	size	NCBI classification	GTDB classification	fastani_reference	fastani_taxonomy	fastani_ani	fastani_af	closest_placement_reference	closest_placement_taxonomy	closest_placement_ani	closest_placement_af	classification_method	note	other_related_references(genome_id,species_name,ANI,AF)
0 m	1	MAG1	99.31	1.36	0.543	30747	3957088	d__Bacteria;p__Verrucomicrobia;c__;o__;f__;g__;s__	d__Bacteria;p__Verrucomicrobiota;c__Verrucomicrobiae;o__Verrucomicrobiales;f__DEV007;g__Arctic95D-9;s__GCA_002862135.1	GCA_002862135.1	d__Bacteria;p__Verrucomicrobiota;c__Verrucomicrobiae;o__Verrucomicrobiales;f__DEV007;g__Arctic95D-9;s__	99.17	0.8	GCA_002862135.1	d__Bacteria;p__Verrucomicrobiota;c__Verrucomicrobiae;o__Verrucomicrobiales;f__DEV007;g__Arctic95D-9;s__	99.17	0.8	ANI/Placement	topological placement and ANI have congruent species assignments
	2	MAG2	98.76	3.379	0.545	16983	5490406	d__Bacteria;p__Proteobacteria;c__Gammaproteobacteria;o__;f__;g__;s__	d__Bacteria;p__Proteobacteria;c__Gammaproteobacteria;o__Pseudomonadales;f__Ketobacteraceae;g__Ketobacter;s__GCA_002471665.1	GCA_002471665.1	d__Bacteria;p__Proteobacteria;c__Gammaproteobacteria;o__Pseudomonadales;f__Ketobacteraceae;g__Ketobacter;s__	99.66	0.93	GCA_002471665.1	d__Bacteria;p__Proteobacteria;c__Gammaproteobacteria;o__Pseudomonadales;f__Ketobacteraceae;g__Ketobacter;s__	99.66	0.93	ANI/Placement	topological placement and ANI have congruent species assignments
	3	MAG3	97.32	0.543	0.63	150407	3608375	d__Bacteria;p__Proteobacteria;c__Gammaproteobacteria;o__Chromatiales;f__Ectothiorhodospiraceae;g__Oceanococcus;s__	d__Bacteria;p__Proteobacteria;c__Gammaproteobacteria;o__Nevskiales;f__Oceanococcaceae;g__GCA-2732075;s__	None	None	None	None	None	None	None	None	taxonomic novelty determined using RED	None	None
	4	MAG4	97.29	7.175	0.553	40092	3810392	d__Bacteria;p__Proteobacteria;c__Alphaproteobacteria;o__Rhodobacterales;f__Hyphomonadaceae;g__;s__	d__Bacteria;p__Proteobacteria;c__Alphaproteobacteria;o__Caulobacterales;f__Hyphomonadaceae;g__;s__	None	None	None	None	None	None	None	None	taxonomic novelty determined using RED	None	None
	5	MAG5	97.13	3.689	0.669	38727	5128622	d__Bacteria;p__Proteobacteria;c__Alphaproteobacteria;o__Rhodobacterales;f__Rhodobacteraceae;g__Salipiger;s__Salipiger bermudensis	d__Bacteria;p__Proteobacteria;c__Alphaproteobacteria;o__Rhodobacterales;f__Rhodobacteraceae;g__Pelagibaca;s__Pelagibaca bermudensis	GCF_000153725.1	d__Bacteria;p__Proteobacteria;c__Alphaproteobacteria;o__Rhodobacterales;f__Rhodobacteraceae;g__Pelagibaca;s__Pelagibaca bermudensis	98.19	0.93	GCF_000153725.1	d__Bacteria;p__Proteobacteria;c__Alphaproteobacteria;o__Rhodobacterales;f__Rhodobacteraceae;g__Pelagibaca;s__Pelagibaca bermudensis	98.19	0.93	ANI/Placement	topological placement and ANI have congruent species assignments
	6	MAG6	97.11	3.372	0.62	42948	5075070	d__Bacteria;p__Proteobacteria;c__Alphaproteobacteria;o__Rhodobacterales;f__Rhodobacteraceae;g__Ahrensia;s__	d__Bacteria;p__Proteobacteria;c__Alphaproteobacteria;o__Rhizobiales;f__Rhizobiaceae;g__Ahrensia;s__GCA_002706335.1	GCA_002706335.1	d__Bacteria;p__Proteobacteria;c__Alphaproteobacteria;o__Rhizobiales;f__Rhizobiaceae;g__Ahrensia;s__	98.32	0.89	GCA_002706335.1	d__Bacteria;p__Proteobacteria;c__Alphaproteobacteria;o__Rhizobiales;f__Rhizobiaceae;g__Ahrensia;s__	98.32	0.89	ANI/Placement	topological placement and ANI have congruent species assignments
	7	MAG7	97.07	3.003	0.634	31951	3987694	d__Bacteria;p__Proteobacteria;c__Alphaproteobacteria;o__Rhizobiales;f__;g__;s__	d__Bacteria;p__Proteobacteria;c__Alphaproteobacteria;o__Rhizobiales;f__Rhizobiaceae;g__Hoeflea;s__	None	None	None	None	None	None	None	None	taxonomic classification fully defined by topology	None	None
	8	MAG8	96.83	4.35	0.648	13157	3784230	d__Bacteria;p__Proteobacteria;c__Alphaproteobacteria;o__Sphingomonadales;f__Sphingomonadaceae;g__Sphingopyxis;s__	d__Bacteria;p__Proteobacteria;c__Alphaproteobacteria;o__Sphingomonadales;f__Sphingomonadaceae;g__Sphingopyxis;s__	GCF_001610975.1	d__Bacteria;p__Proteobacteria;c__Alphaproteobacteria;o__Sphingomonadales;f__Sphingomonadaceae;g__Sphingopyxis;s__Sphingopyxis terrae_A	96	0.82	N/A	N/A	N/A	N/A	ANI/Placement	topological placement and ANI have incongruent species assignments	GCA_002862825.1, s__, 95.98, 0.59; GCF_001598815.1, s__Sphingopyxis terrae, 95.72, 0.77; GCF_001468495.1, s__, 95.67, 0.76; GCF_900177755.1, s__Sphingopyxis ummariensis, 95.56, 0.75
	9	MAG9	96.56	1.844	0.713	21393	2987652	d__Bacteria;p__Actinobacteria;c__Actinobacteria;o__;f__;g__;s__	d__Bacteria;p__Actinobacteriota;c__Actinobacteria;o__Propionibacteriales;f__Nocardioidaceae;g__Aeromicrobium;s__	None	None	None	None	None	None	None	None	taxonomic classification fully defined by topology	None	None
	10	MAG10	96.44	0.649	0.646	94253	3045926	d__Bacteria;p__Proteobacteria;c__Alphaproteobacteria;o__Rhodobacterales;f__Hyphomonadaceae;g__Maricaulis;s__	d__Bacteria;p__Proteobacteria;c__Alphaproteobacteria;o__Caulobacterales;f__Maricaulaceae;g__Maricaulis;s__	None	None	None	None	None	None	None	None	taxonomic classification fully defined by topology	None	None
	11	MAG11	96.24	1.526	0.654	65084	4090672	d__Bacteria;p__Proteobacteria;c__Alphaproteobacteria;o__Rhodobacterales;f__Rhodobacteraceae;g__Pseudooceanicola;s__Pseudooceanicola lipolyticus	d__Bacteria;p__Proteobacteria;c__Alphaproteobacteria;o__Rhodobacterales;f__Rhodobacteraceae;g__Pseudooceanicola_B;s__GCF_002786325.1	GCF_002786325.1	d__Bacteria;p__Proteobacteria;c__Alphaproteobacteria;o__Rhodobacterales;f__Rhodobacteraceae;g__Pseudooceanicola_B;s__	97.9	0.81	GCF_002786325.1	d__Bacteria;p__Proteobacteria;c__Alphaproteobacteria;o__Rhodobacterales;f__Rhodobacteraceae;g__Pseudooceanicola_B;s__	97.9	0.81	ANI/Placement	topological placement and ANI have congruent species assignments
	12	MAG12	96.01	8.007	0.683	8858	5405815	d__Bacteria;p__Actinobacteria;c__Actinobacteria;o__Corynebacteriales;f__Mycobacteriaceae;g__Mycolicibacterium;s__	d__Bacteria;p__Actinobacteriota;c__Actinobacteria;o__Corynebacteriales;f__Corynebacteriaceae;g__Mycobacterium;s__	None	None	None	None	None	None	None	None	taxonomic classification fully defined by topology	None	None
	13	MAG13	95.69	2.11	0.609	24106	3113842	d__Bacteria;p__Proteobacteria;c__Alphaproteobacteria;o__Rhodobacterales;f__Hyphomonadaceae;g__Henriciella;s__	d__Bacteria;p__Proteobacteria;c__Alphaproteobacteria;o__Caulobacterales;f__Hyphomonadaceae;g__Henriciella;s__	None	None	None	None	None	None	None	None	taxonomic classification fully defined by topology	None	None
	14	MAG14	95.33	0.568	0.681	12483	2547759	d__Bacteria;p__Planctomycetes;c__Phycisphaerae;o__;f__;g__;s__	d__Bacteria;p__Planctomycetota;c__Phycisphaerae;o__Phycisphaerales;f__SM1A02;g__UBA8087;s__GCA_002862305.1	GCA_002862305.1	d__Bacteria;p__Planctomycetota;c__Phycisphaerae;o__Phycisphaerales;f__SM1A02;g__UBA8087;s__	99.06	0.95	GCA_002862305.1	d__Bacteria;p__Planctomycetota;c__Phycisphaerae;o__Phycisphaerales;f__SM1A02;g__UBA8087;s__	99.06	0.95	ANI/Placement	topological placement and ANI have congruent species assignments
	15	MAG15	94.77	3.472	0.642	13544	2761631	d__Bacteria;p__Proteobacteria;c__Alphaproteobacteria;o__Sphingomonadales;f__Erythrobacteraceae;g__;s__	d__Bacteria;p__Proteobacteria;c__Alphaproteobacteria;o__Sphingomonadales;f__Sphingomonadaceae;g__Erythrobacter_A;s__Erythrobacter_A flavus	GCF_001650805.1	d__Bacteria;p__Proteobacteria;c__Alphaproteobacteria;o__Sphingomonadales;f__Sphingomonadaceae;g__Erythrobacter_A;s__Erythrobacter_A flavus	97.21	0.92	GCF_001650805.1	d__Bacteria;p__Proteobacteria;c__Alphaproteobacteria;o__Sphingomonadales;f__Sphingomonadaceae;g__Erythrobacter_A;s__Erythrobacter_A flavus	97.21	0.92	ANI/Placement	topological placement and ANI have congruent species assignments	GCF_001635465.1, s__, 97.18, 0.92
	16	MAG16	94.72	2.992	0.718	36637	3370955	d__Bacteria;p__Actinobacteria;c__Actinobacteria;o__Propionibacteriales;f__Nocardioidaceae;g__Aeromicrobium;s__	d__Bacteria;p__Actinobacteriota;c__Actinobacteria;o__Propionibacteriales;f__Nocardioidaceae;g__Aeromicrobium;s__	None	None	None	None	None	None	None	None	taxonomic classification fully defined by topology	None	None
	17	MAG17	94.62	2.962	0.649	22308	4042554	d__Bacteria;p__Proteobacteria;c__Gammaproteobacteria;o__;f__;g__;s__	d__Bacteria;p__Proteobacteria;c__Gammaproteobacteria;o__Pseudomonadales;f__HTCC2089;g__;s__	None	None	None	None	None	None	None	None	taxonomic classification fully defined by topology	None	None
	18	MAG18	94.17	4.575	0.658	5951	3144943	d__Bacteria;p__Proteobacteria;c__Gammaproteobacteria;o__Oceanospirillales;f__Alcanivoracaceae;g__Alcanivorax;s__	d__Bacteria;p__Proteobacteria;c__Gammaproteobacteria;o__Pseudomonadales;f__Alcanivoracaceae;g__Alcanivorax;s__GCA_002715685.1	GCA_002715685.1	d__Bacteria;p__Proteobacteria;c__Gammaproteobacteria;o__Pseudomonadales;f__Alcanivoracaceae;g__Alcanivorax;s__	95.88	0.91	GCA_002715685.1	d__Bacteria;p__Proteobacteria;c__Gammaproteobacteria;o__Pseudomonadales;f__Alcanivoracaceae;g__Alcanivorax;s__	95.88	0.91	ANI/Placement	topological placement and ANI have congruent species assignments
	19	MAG19	94.14	3.367	0.389	15908	2718358	d__Bacteria;p__Proteobacteria;c__Gammaproteobacteria;o__Pseudomonadales;f__Moraxellaceae;g__Acinetobacter;s__	d__Bacteria;p__Proteobacteria;c__Gammaproteobacteria;o__Pseudomonadales;f__Moraxellaceae;g__Acinetobacter;s__GCF_000369425.1	GCF_000369425.1	d__Bacteria;p__Proteobacteria;c__Gammaproteobacteria;o__Pseudomonadales;f__Moraxellaceae;g__Acinetobacter;s__	96.1	0.92	GCF_000369425.1	d__Bacteria;p__Proteobacteria;c__Gammaproteobacteria;o__Pseudomonadales;f__Moraxellaceae;g__Acinetobacter;s__	96.1	0.92	ANI/Placement	topological placement and ANI have congruent species assignments
	20	MAG20	94.12	2.186	0.583	12222	2121466	d__Bacteria;p__Bacteroidetes;c__Flavobacteriia;o__Flavobacteriales;f__;g__;s__	d__Bacteria;p__Bacteroidota;c__Bacteroidia;o__Flavobacteriales;f__UA16;g__UBA11663;s__UBA11663 sp5	GCA_002863145.1	d__Bacteria;p__Bacteroidota;c__Bacteroidia;o__Flavobacteriales;f__UA16;g__UBA11663;s__UBA11663 sp5	98.71	0.84	GCA_002863145.1	d__Bacteria;p__Bacteroidota;c__Bacteroidia;o__Flavobacteriales;f__UA16;g__UBA11663;s__UBA11663 sp5	98.71	0.84	ANI/Placement	topological placement and ANI have congruent species assignments	GCA_002714325.1, s__, 97.25, 0.85; GCA_002450235.1, s__UBA11663 sp1, 96.51, 0.82
	21	MAG21	94.04	3.478	0.636	5998	2978655	d__Bacteria;p__Proteobacteria;c__Alphaproteobacteria;o__Rhodospirillales;f__Rhodospirillaceae;g__Nisaea;s__	d__Bacteria;p__Proteobacteria;c__Alphaproteobacteria;o__TMED26;f__TMED26;g__TMED26;s__GCA_002694075.1	GCA_002694075.1	d__Bacteria;p__Proteobacteria;c__Alphaproteobacteria;o__TMED26;f__TMED26;g__TMED26;s__	98.05	0.68	GCA_002694075.1	d__Bacteria;p__Proteobacteria;c__Alphaproteobacteria;o__TMED26;f__TMED26;g__TMED26;s__	98.05	0.68	ANI/Placement	topological placement and ANI have congruent species assignments
	22	MAG22	94.01	3.561	0.656	8107	2739976	d__Bacteria;p__Actinobacteria;c__Acidimicrobiia;o__Acidimicrobiales;f__Acidimicrobiaceae;g__;s__	d__Bacteria;p__Actinobacteriota;c__Acidimicrobiia;o__Microtrichales;f__UBA11606;g__UBA11606;s__	GCA_002690205.1	d__Bacteria;p__Actinobacteriota;c__Acidimicrobiia;o__Microtrichales;f__UBA11606;g__UBA11606;s__	98.04	0.86	N/A	N/A	N/A	N/A	ANI/Placement	topological placement and ANI have incongruent species assignments	UBA12001, s__UBA11606 sp1, 95.9, 0.68; UBA12560, s__, 95.65, 0.57
	23	MAG23	93.74	1.893	0.587	32178	2959635	d__Bacteria;p__Proteobacteria;c__Alphaproteobacteria;o__Rhodobacterales;f__Hyphomonadaceae;g__Hyphomonas;s__	d__Bacteria;p__Proteobacteria;c__Alphaproteobacteria;o__Caulobacterales;f__Hyphomonadaceae;g__Hyphomonas;s__GCF_000682775.1	GCF_000682775.1	d__Bacteria;p__Proteobacteria;c__Alphaproteobacteria;o__Caulobacterales;f__Hyphomonadaceae;g__Hyphomonas;s__	95.77	0.88	GCF_000682775.1	d__Bacteria;p__Proteobacteria;c__Alphaproteobacteria;o__Caulobacterales;f__Hyphomonadaceae;g__Hyphomonas;s__	95.77	0.88	ANI/Placement	topological placement and ANI have congruent species assignments
	24	MAG24	93.41	4.68	0.722	10735	3508646	d__Bacteria;p__Actinobacteria;c__Actinobacteria;o__Propionibacteriales;f__Nocardioidaceae;g__Aeromicrobium;s__	d__Bacteria;p__Actinobacteriota;c__Actinobacteria;o__Propionibacteriales;f__Nocardioidaceae;g__Aeromicrobium;s__	None	None	None	None	None	None	None	None	taxonomic classification fully defined by topology	None	None
	25	MAG25	92.6	6.595	0.617	4616	3677331	d__Bacteria;p__Proteobacteria;c__Gammaproteobacteria;o__Pseudomonadales;f__Pseudomonadaceae;g__;s__	d__Bacteria;p__Proteobacteria;c__Gammaproteobacteria;o__Pseudomonadales;f__Pseudomonadaceae;g__Pseudomonas_D;s__	GCF_900114765.1	d__Bacteria;p__Proteobacteria;c__Gammaproteobacteria;o__Pseudomonadales;f__Pseudomonadaceae;g__Pseudomonas_D;s__Pseudomonas_D pachastrellae	96.82	0.86	GCA_002697375.1	d__Bacteria;p__Proteobacteria;c__Gammaproteobacteria;o__Pseudomonadales;f__Pseudomonadaceae;g__Pseudomonas_D;s__	95.45	0.87	ANI/Placement	topological placement and ANI have incongruent species assignments
	26	MAG26	92.3	3.846	0.447	13096	1924205	d__Bacteria;p__Actinobacteria;c__Acidimicrobiia;o__Acidimicrobiales;f__;g__;s__	d__Bacteria;p__Actinobacteriota;c__Acidimicrobiia;o__Microtrichales;f__UBA11606;g__MedAcidi-G2A;s__MedAcidi-G2A sp2	GCA_002712415.1	d__Bacteria;p__Actinobacteriota;c__Acidimicrobiia;o__Microtrichales;f__UBA11606;g__MedAcidi-G2A;s__MedAcidi-G2A sp2	97.99	0.65	GCA_002712415.1	d__Bacteria;p__Actinobacteriota;c__Acidimicrobiia;o__Microtrichales;f__UBA11606;g__MedAcidi-G2A;s__MedAcidi-G2A sp2	97.99	0.65	ANI/Placement	topological placement and ANI have congruent species assignments
	27	MAG27	91.97	5.279	0.645	8114	4436728	d__Bacteria;p__Proteobacteria;c__Alphaproteobacteria;o__Rhodobacterales;f__Rhodobacteraceae;g__Pseudooceanicola;s__Pseudooceanicola atlanticus	d__Bacteria;p__Proteobacteria;c__Alphaproteobacteria;o__Rhodobacterales;f__Rhodobacteraceae;g__Pseudooceanicola;s__Pseudooceanicola atlanticus	GCF_000768315.1	d__Bacteria;p__Proteobacteria;c__Alphaproteobacteria;o__Rhodobacterales;f__Rhodobacteraceae;g__Pseudooceanicola;s__Pseudooceanicola atlanticus	95.54	0.87	GCF_000768315.1	d__Bacteria;p__Proteobacteria;c__Alphaproteobacteria;o__Rhodobacterales;f__Rhodobacteraceae;g__Pseudooceanicola;s__Pseudooceanicola atlanticus	95.54	0.87	ANI/Placement	topological placement and ANI have congruent species assignments
	28	MAG28	91.4	4.792	0.534	7516	4950244	d__Bacteria;p__Planctomycetes;c__Planctomycetia;o__Planctomycetales;f__Planctomycetaceae;g__;s__	d__Bacteria;p__Planctomycetota;c__Planctomycetes;o__Pirellulales;f__Pirellulaceae;g__GCA-2862225;s__GCA_002862225.1	GCA_002862225.1	d__Bacteria;p__Planctomycetota;c__Planctomycetes;o__Pirellulales;f__Pirellulaceae;g__GCA-2862225;s__	98.72	0.78	GCA_002862225.1	d__Bacteria;p__Planctomycetota;c__Planctomycetes;o__Pirellulales;f__Pirellulaceae;g__GCA-2862225;s__	98.72	0.78	ANI/Placement	topological placement and ANI have congruent species assignments
	29	MAG29	90.98	0.836	0.378	5209	3765862	d__Bacteria;p__Cyanobacteria;c__;o__Chroococcales;f__Aphanothecaceae;g__Crocosphaera;s__Crocosphaera watsonii	d__Bacteria;p__Cyanobacteriota;c__Cyanobacteriia;o__Cyanobacteriales;f__Microcystaceae;g__Crocosphaera;s__Crocosphaera watsonii	GCF_000167195.1	d__Bacteria;p__Cyanobacteriota;c__Cyanobacteriia;o__Cyanobacteriales;f__Microcystaceae;g__Crocosphaera;s__Crocosphaera watsonii	99.4	0.96	GCF_000167195.1	d__Bacteria;p__Cyanobacteriota;c__Cyanobacteriia;o__Cyanobacteriales;f__Microcystaceae;g__Crocosphaera;s__Crocosphaera watsonii	99.4	0.96	ANI/Placement	topological placement and ANI have congruent species assignments
	30	MAG30	90.65	4.099	0.668	25267	5136633	d__Bacteria;p__Proteobacteria;c__Alphaproteobacteria;o__Rhodobacterales;f__Rhodobacteraceae;g__Pseudooceanicola;s__	d__Bacteria;p__Proteobacteria;c__Alphaproteobacteria;o__Rhodobacterales;f__Rhodobacteraceae;g__Pseudooceanicola;s__	None	None	None	None	None	None	None	None	taxonomic classification fully defined by topology	None	None
	31	MAG31	90.58	5.203	0.549	4978	4106025	d__Bacteria;p__Proteobacteria;c__Alphaproteobacteria;o__Rhodospirillales;f__Rhodospirillaceae;g__Thalassospira;s__	d__Bacteria;p__Proteobacteria;c__Alphaproteobacteria;o__Rhodospirillales;f__Thalassospiraceae;g__Thalassospira;s__GCF_001613795.1	GCF_001613795.1	d__Bacteria;p__Proteobacteria;c__Alphaproteobacteria;o__Rhodospirillales;f__Thalassospiraceae;g__Thalassospira;s__	97.36	0.92	GCF_001613795.1	d__Bacteria;p__Proteobacteria;c__Alphaproteobacteria;o__Rhodospirillales;f__Thalassospiraceae;g__Thalassospira;s__	97.36	0.92	ANI/Placement	topological placement and ANI have congruent species assignments
	32	MAG32	89.27	0.324	0.608	248114	3356920	d__Bacteria;p__Proteobacteria;c__Alphaproteobacteria;o__Rhodobacterales;f__Hyphomonadaceae;g__;s__	d__Bacteria;p__Proteobacteria;c__Alphaproteobacteria;o__Caulobacterales;f__Hyphomonadaceae;g__UBA5336;s__	None	None	None	None	None	None	None	None	taxonomic novelty determined using RED	None	None
	33	MAG33	89.21	4.99	0.593	4593	5739474	d__Bacteria;p__Proteobacteria;c__Alphaproteobacteria;o__Rhodobacterales;f__Rhodobacteraceae;g__Labrenzia;s__Labrenzia aggregata	d__Bacteria;p__Proteobacteria;c__Alphaproteobacteria;o__Rhizobiales;f__Stappiaceae;g__Labrenzia;s__Labrenzia sp1	GCF_001579905.1	d__Bacteria;p__Proteobacteria;c__Alphaproteobacteria;o__Rhizobiales;f__Stappiaceae;g__Labrenzia;s__Labrenzia sp1	97.86	0.92	GCF_001579905.1	d__Bacteria;p__Proteobacteria;c__Alphaproteobacteria;o__Rhizobiales;f__Stappiaceae;g__Labrenzia;s__Labrenzia sp1	97.86	0.92	ANI/Placement	topological placement and ANI have congruent species assignments
	34	MAG34	88.9	2.218	0.64	13588	3091807	d__Bacteria;p__Proteobacteria;c__Alphaproteobacteria;o__Rhodobacterales;f__Hyphomonadaceae;g__Maricaulis;s__	d__Bacteria;p__Proteobacteria;c__Alphaproteobacteria;o__Caulobacterales;f__Maricaulaceae;g__Maricaulis;s__	None	None	None	None	None	None	None	None	taxonomic classification fully defined by topology	None	None
	35	MAG35	88.66	3.235	0.492	15061	4286986	d__Bacteria;p__Proteobacteria;c__Gammaproteobacteria;o__Alteromonadales;f__Alteromonadaceae;g__;s__	d__Bacteria;p__Proteobacteria;c__Gammaproteobacteria;o__Enterobacterales;f__Alteromonadaceae;g__Alteromonas_A;s__	GCA_002335925.1	d__Bacteria;p__Proteobacteria;c__Gammaproteobacteria;o__Enterobacterales;f__Alteromonadaceae;g__Alteromonas_A;s__	96.93	0.82	UBA11887	d__Bacteria;p__Proteobacteria;c__Gammaproteobacteria;o__Enterobacterales;f__Alteromonadaceae;g__Alteromonas_A;s__	96.15	0.61	ANI/Placement	topological placement and ANI have incongruent species assignments	GCA_002684735.1, s__, 95.93, 0.45; GCA_002313575.1, s__, 95.35, 0.74
	36	MAG36	88.19	1.7	0.597	12574	3288913	d__Bacteria;p__Proteobacteria;c__Alphaproteobacteria;o__Parvularculales;f__Parvularculaceae;g__Parvularcula;s__	d__Bacteria;p__Proteobacteria;c__Alphaproteobacteria;o__Caulobacterales;f__Parvularculaceae;g__UBA4496;s__	None	None	None	None	None	None	None	None	taxonomic classification fully defined by topology	None	None
	37	MAG37	87.91	1.776	0.6	8107	2862992	d__Bacteria;p__Proteobacteria;c__Alphaproteobacteria;o__Rhodobacterales;f__Hyphomonadaceae;g__Henriciella;s__Henriciella pelagia	d__Bacteria;p__Proteobacteria;c__Alphaproteobacteria;o__Caulobacterales;f__Hyphomonadaceae;g__Henriciella;s__Henriciella pelagia	GCF_002088945.1	d__Bacteria;p__Proteobacteria;c__Alphaproteobacteria;o__Caulobacterales;f__Hyphomonadaceae;g__Henriciella;s__Henriciella pelagia	99.52	0.98	GCF_002088945.1	d__Bacteria;p__Proteobacteria;c__Alphaproteobacteria;o__Caulobacterales;f__Hyphomonadaceae;g__Henriciella;s__Henriciella pelagia	99.52	0.98	ANI/Placement	topological placement and ANI have congruent species assignments
	38	MAG38	87.09	9.792	0.571	4639	2164920	d__Bacteria;p__Planctomycetes;c__Phycisphaerae;o__;f__;g__;s__	d__Bacteria;p__Planctomycetota;c__Phycisphaerae;o__Phycisphaerales;f__SM1A02;g__UBA8653;s__UBA8653 sp1	GCA_002862275.1	d__Bacteria;p__Planctomycetota;c__Phycisphaerae;o__Phycisphaerales;f__SM1A02;g__UBA8653;s__UBA8653 sp1	96.84	0.81	GCA_002862275.1	d__Bacteria;p__Planctomycetota;c__Phycisphaerae;o__Phycisphaerales;f__SM1A02;g__UBA8653;s__UBA8653 sp1	96.84	0.81	ANI/Placement	topological placement and ANI have congruent species assignments
	39	MAG39	86.49	2.318	0.452	6430	1514206	d__Bacteria;p__Proteobacteria;c__Alphaproteobacteria;o__;f__;g__Candidatus Micropelagos;s__Candidatus Micropelagos thuwalensis	d__Bacteria;p__Proteobacteria;c__Alphaproteobacteria;o__Parvibaculales;f__RS24;g__IMCC14465;s__GCA_002692785.1	GCA_002692785.1	d__Bacteria;p__Proteobacteria;c__Alphaproteobacteria;o__Parvibaculales;f__RS24;g__IMCC14465;s__	95.86	0.55	GCA_002692785.1	d__Bacteria;p__Proteobacteria;c__Alphaproteobacteria;o__Parvibaculales;f__RS24;g__IMCC14465;s__	95.86	0.55	ANI/Placement	topological placement and ANI have congruent species assignments	GCF_000469155.1, s__, 95.78, 0.94
	40	MAG40	84.91	0.102	0.447	33428	760235	d__Bacteria;p__Candidatus Saccharibacteria;c__;o__;f__;g__;s__	d__Bacteria;p__Patescibacteria;c__Saccharimonadia;o__Saccharimonadales;f__Saccharimonadaceae;g__;s__	None	None	None	None	None	None	None	None	taxonomic classification fully defined by topology	None	None
	41	MAG41	84.5	1.666	0.358	20326	1257763	d__Bacteria;p__Proteobacteria;c__Alphaproteobacteria;o__Rhizobiales;f__;g__;s__	d__Bacteria;p__Proteobacteria;c__Alphaproteobacteria;o__Rhizobiales;f__TMED25;g__TMED25;s__	GCA_002728285.1	d__Bacteria;p__Proteobacteria;c__Alphaproteobacteria;o__Rhizobiales;f__TMED25;g__TMED25;s__	98.47	0.92	N/A	N/A	N/A	N/A	ANI/Placement	topological placement and ANI have incongruent species assignments	GCA_002694595.1, s__, 98.42, 0.37
	42	MAG42	83.82	4.526	0.633	6514	2106686	d__Bacteria;p__Proteobacteria;c__Alphaproteobacteria;o__;f__;g__;s__	d__Bacteria;p__Proteobacteria;c__Alphaproteobacteria;o__Puniceispirillales;f__Puniceispirillaceae;g__UBA8309;s__	None	None	None	None	None	None	None	None	taxonomic classification fully defined by topology	None	None
	43	MAG43	83.46	3.35	0.453	5814	3070991	d__Bacteria;p__Proteobacteria;c__Gammaproteobacteria;o__Alteromonadales;f__Alteromonadaceae;g__Alteromonas;s__Alteromonas australica	d__Bacteria;p__Proteobacteria;c__Gammaproteobacteria;o__Enterobacterales;f__Alteromonadaceae;g__Alteromonas;s__Alteromonas australica	GCF_000730385.1	d__Bacteria;p__Proteobacteria;c__Gammaproteobacteria;o__Enterobacterales;f__Alteromonadaceae;g__Alteromonas;s__Alteromonas australica	99.36	1	GCF_000730385.1	d__Bacteria;p__Proteobacteria;c__Gammaproteobacteria;o__Enterobacterales;f__Alteromonadaceae;g__Alteromonas;s__Alteromonas australica	99.36	1	ANI/Placement	topological placement and ANI have congruent species assignments
	44	MAG44	82.8	3.426	0.584	8059	2092028	d__Archaea;p__Euryarchaeota;c__;o__;f__;g__;s__	d__Archaea;p__Thermoplasmatota;c__MGII;o__MGII;f__MGIIA;g__UBA253;s__UBA9150	UBA9150	d__Archaea;p__Thermoplasmatota;c__MGII;o__MGII;f__MGIIA;g__UBA253;s__	98.3	0.66	UBA9150	d__Archaea;p__Thermoplasmatota;c__MGII;o__MGII;f__MGIIA;g__UBA253;s__	98.3	0.66	ANI/Placement	topological placement and ANI have congruent species assignments	GCA_002694525.1, s__, 97.93, 0.77
	45	MAG45	81.23	2.612	0.405	2453	2481633	d__Bacteria;p__Proteobacteria;c__Alphaproteobacteria;o__Rhodobacterales;f__Rhodobacteraceae;g__Marinovum;s__	d__Bacteria;p__Proteobacteria;c__Alphaproteobacteria;o__Rhodobacterales;f__Rhodobacteraceae;g__TMED111;s__GCA_001627925.1	GCA_001627925.1	d__Bacteria;p__Proteobacteria;c__Alphaproteobacteria;o__Rhodobacterales;f__Rhodobacteraceae;g__TMED111;s__	97.47	0.76	GCA_001627925.1	d__Bacteria;p__Proteobacteria;c__Alphaproteobacteria;o__Rhodobacterales;f__Rhodobacteraceae;g__TMED111;s__	97.47	0.76	ANI/Placement	topological placement and ANI have congruent species assignments	GCA_002703345.1, s__, 95.79, 0.46; GCA_002694085.1, s__, 95.54, 0.6; GCA_002728795.1, s__, 95.37, 0.6
	46	MAG46	78.93	6.8	0.43	8654	1759636	d__Archaea;p__Euryarchaeota;c__;o__;f__;g__;s__	d__Archaea;p__Thermoplasmatota;c__MGII;o__MGII;f__MGIIA;g__UBA120;s__GCA_002694245.1	GCA_002694245.1	d__Archaea;p__Thermoplasmatota;c__MGII;o__MGII;f__MGIIA;g__UBA120;s__	97.48	0.87	GCA_002694245.1	d__Archaea;p__Thermoplasmatota;c__MGII;o__MGII;f__MGIIA;g__UBA120;s__	97.48	0.87	ANI/Placement	topological placement and ANI have congruent species assignments
	47	MAG47	77.01	5.71	0.423	4124	1701757	d__Bacteria;p__Verrucomicrobia;c__Opitutae;o__;f__;g__;s__	d__Bacteria;p__Verrucomicrobiota;c__Verrucomicrobiae;o__Opitutales;f__Puniceicoccaceae;g__BACL24;s__	None	None	None	None	None	None	None	None	taxonomic classification fully defined by topology	None	None
	48	MAG48	76.36	5.487	0.469	5945	746735	d__Bacteria;p__Candidatus Saccharibacteria;c__;o__;f__;g__;s__	d__Bacteria;p__Patescibacteria;c__Saccharimonadia;o__Saccharimonadales;f__Saccharimonadaceae;g__;s__	None	None	None	None	None	None	None	None	taxonomic classification fully defined by topology	None	None
	49	MAG49	74.14	6.127	0.61	3402	2159972	d__Bacteria;p__Proteobacteria;c__Alphaproteobacteria;o__Sphingomonadales;f__Erythrobacteraceae;g__;s__	d__Bacteria;p__Proteobacteria;c__Alphaproteobacteria;o__Sphingomonadales;f__Sphingomonadaceae;g__Erythrobacter_A;s__	GCA_002697045.1	d__Bacteria;p__Proteobacteria;c__Alphaproteobacteria;o__Sphingomonadales;f__Sphingomonadaceae;g__Erythrobacter_A;s__	97.19	0.72	GCA_002730915.1	d__Bacteria;p__Proteobacteria;c__Alphaproteobacteria;o__Sphingomonadales;f__Sphingomonadaceae;g__Erythrobacter_A;s__	96.33	0.59	ANI/Placement	topological placement and ANI have incongruent species assignments	GCA_002377055.1, s__, 97.19, 0.84; GCA_002733035.1, s__, 96.32, 0.66
	50	MAG50	73.7	0	0.477	21879	1284528	d__Archaea;p__Euryarchaeota;c__;o__;f__;g__;s__	d__Archaea;p__Thermoplasmatota;c__MGII;o__MGII;f__MGIIB;g__UBA463;s__	None	None	None	None	None	None	None	None	taxonomic classification fully defined by topology	None	None
	51	MAG51	73.58	1.724	0.491	6648	3947564	d__Bacteria;p__Proteobacteria;c__Gammaproteobacteria;o__Alteromonadales;f__Alteromonadaceae;g__;s__	d__Bacteria;p__Proteobacteria;c__Gammaproteobacteria;o__Enterobacterales;f__Alteromonadaceae;g__Alteromonas_B;s__GCA_002729795.1	GCA_002729795.1	d__Bacteria;p__Proteobacteria;c__Gammaproteobacteria;o__Enterobacterales;f__Alteromonadaceae;g__Alteromonas_B;s__	98.39	0.95	GCA_002729795.1	d__Bacteria;p__Proteobacteria;c__Gammaproteobacteria;o__Enterobacterales;f__Alteromonadaceae;g__Alteromonas_B;s__	98.39	0.95	ANI/Placement	topological placement and ANI have congruent species assignments
	52	MAG52	73.3	6.674	0.539	2663	2915602	d__Bacteria;p__Proteobacteria;c__Gammaproteobacteria;o__Oceanospirillales;f__Oceanospirillaceae;g__;s__	d__Bacteria;p__Proteobacteria;c__Gammaproteobacteria;o__Pseudomonadales;f__Saccharospirillaceae;g__Oleibacter;s__	None	None	None	None	None	None	None	None	taxonomic novelty determined using RED	None	None
	53	MAG53	72.41	3.448	0.318	6867	887794	d__Bacteria;p__Proteobacteria;c__Gammaproteobacteria;o__;f__;g__;s__	d__Bacteria;p__Proteobacteria;c__Gammaproteobacteria;o__GCA-002705445;f__GCA-002716945;g__GCA-2728355;s__GCA_002728355.1	GCA_002728355.1	d__Bacteria;p__Proteobacteria;c__Gammaproteobacteria;o__GCA-002705445;f__GCA-002716945;g__GCA-2728355;s__	98.15	0.89	GCA_002728355.1	d__Bacteria;p__Proteobacteria;c__Gammaproteobacteria;o__GCA-002705445;f__GCA-002716945;g__GCA-2728355;s__	98.15	0.89	ANI/Placement	topological placement and ANI have congruent species assignments
	54	MAG54	70.75	5.891	0.622	1892	1781437	d__Bacteria;p__Proteobacteria;c__Alphaproteobacteria;o__;f__;g__;s__	d__Bacteria;p__Proteobacteria;c__Alphaproteobacteria;o__Puniceispirillales;f__Puniceispirillaceae;g__UBA8309;s__UBA8309 sp3	GCA_001627655.1	d__Bacteria;p__Proteobacteria;c__Alphaproteobacteria;o__Puniceispirillales;f__Puniceispirillaceae;g__UBA8309;s__UBA8309 sp3	95.59	0.63	GCA_001627655.1	d__Bacteria;p__Proteobacteria;c__Alphaproteobacteria;o__Puniceispirillales;f__Puniceispirillaceae;g__UBA8309;s__UBA8309 sp3	95.59	0.63	ANI/Placement	topological placement and ANI have congruent species assignments
	55	MAG55	69.22	4.615	0.621	5233	2116489	d__Bacteria;p__Proteobacteria;c__Alphaproteobacteria;o__Sphingomonadales;f__Erythrobacteraceae;g__Erythrobacter;s__	d__Bacteria;p__Proteobacteria;c__Alphaproteobacteria;o__Sphingomonadales;f__Sphingomonadaceae;g__Erythrobacter_A;s__	None	None	None	None	None	None	None	None	taxonomic classification fully defined by topology	None	None
	56	MAG56	67.38	1.34	0.334	14830	988672	d__Bacteria;p__Proteobacteria;c__Gammaproteobacteria;o__;f__;g__;s__	d__Bacteria;p__Proteobacteria;c__Gammaproteobacteria;o__SAR86;f__GCA-2689405;g__;s__	None	None	None	None	None	None	None	None	taxonomic novelty determined using RED	None	None
	57	MAG57	67.28	0.286	0.633	3780	1591879	d__Bacteria;p__Bacteroidetes;c__Flavobacteriia;o__Flavobacteriales;f__;g__;s__	d__Bacteria;p__Bacteroidota;c__Bacteroidia;o__Flavobacteriales;f__UA16;g__UBA8752;s__	None	None	None	None	None	None	None	None	taxonomic classification fully defined by topology	None	None
	58	MAG58	65.79	2.4	0.37	6553	1017365	d__Archaea;p__Euryarchaeota;c__;o__;f__;g__;s__	d__Archaea;p__Thermoplasmatota;c__MGII;o__MGIII;f__CG-Epi1;g__CG-Epi1;s__	None	None	None	None	None	None	None	None	taxonomic classification fully defined by topology	None	None
	59	MAG59	65.67	1.724	0.492	10120	4526346	d__Bacteria;p__Proteobacteria;c__Gammaproteobacteria;o__Alteromonadales;f__Alteromonadaceae;g__;s__	d__Bacteria;p__Proteobacteria;c__Gammaproteobacteria;o__Enterobacterales;f__Alteromonadaceae;g__Alteromonas_A;s__	None	None	None	None	None	None	None	None	taxonomic classification fully defined by topology	None	None
	60	MAG60	65.12	3.308	0.296	10373	1092179	d__Bacteria;p__Bacteroidetes;c__Flavobacteriia;o__Flavobacteriales;f__Flavobacteriaceae;g__;s__	d__Bacteria;p__Bacteroidota;c__Bacteroidia;o__Flavobacteriales;f__Flavobacteriaceae;g__MED-G13;s__	None	None	None	None	None	None	None	None	taxonomic classification fully defined by topology	None	None
	61	MAG61	64.23	0	0.365	10967	1486445	d__Bacteria;p__Candidatus Marinimicrobia;c__;o__;f__;g__;s__	d__Bacteria;p__Marinisomatota;c__Marinisomatia;o__Marinisomatales;f__TCS55;g__GCA-002724735;s__GCA_002724735.1	GCA_002724735.1	d__Bacteria;p__Marinisomatota;c__Marinisomatia;o__Marinisomatales;f__TCS55;g__GCA-002724735;s__	98.52	0.82	GCA_002724735.1	d__Bacteria;p__Marinisomatota;c__Marinisomatia;o__Marinisomatales;f__TCS55;g__GCA-002724735;s__	98.52	0.82	ANI/Placement	topological placement and ANI have congruent species assignments
	62	MAG62	61.73	0.8	0.49	37028	992822	d__Archaea;p__Euryarchaeota;c__;o__;f__;g__;s__	d__Archaea;p__Thermoplasmatota;c__MGII;o__MGII;f__MGIIB;g__UBA557;s__GCA_001629255.1	GCA_001629255.1	d__Archaea;p__Thermoplasmatota;c__MGII;o__MGII;f__MGIIB;g__UBA557;s__	97.17	0.87	GCA_001629255.1	d__Archaea;p__Thermoplasmatota;c__MGII;o__MGII;f__MGIIB;g__UBA557;s__	97.17	0.87	ANI/Placement	topological placement and ANI have congruent species assignments
	63	MAG63	61.53	7.713	0.53	2841	2467559	d__Bacteria;p__Proteobacteria;c__Gammaproteobacteria;o__;f__;g__;s__	d__Bacteria;p__Proteobacteria;c__Gammaproteobacteria;o__Pseudomonadales;f__Pseudohongiellaceae;g__UBA9145;s__	None	None	None	None	None	None	None	None	taxonomic classification fully defined by topology	None	None
	64	MAG64	60.92	9.971	0.428	1748	1495545	d__Bacteria;p__Verrucomicrobia;c__Opitutae;o__Puniceicoccales;f__Puniceicoccaceae;g__;s__	d__Bacteria;p__Verrucomicrobiota;c__Verrucomicrobiae;o__Opitutales;f__Puniceicoccaceae;g__GCA-2699365;s__	None	None	None	None	None	None	None	None	taxonomic novelty determined using RED	None	None
	65	MAG65	60.89	3.542	0.534	3975	1935554	d__Bacteria;p__Proteobacteria;c__Gammaproteobacteria;o__;f__;g__;s__	d__Bacteria;p__Proteobacteria;c__Gammaproteobacteria;o__Pseudomonadales;f__HTCC2089;g__UBA4421;s__	None	None	None	None	None	None	None	None	taxonomic classification fully defined by topology	None	None
	66	MAG66	60.45	3.225	0.592	2055	1575923	d__Bacteria;p__Bacteroidetes;c__Flavobacteriia;o__Flavobacteriales;f__Crocinitomicaceae;g__;s__	d__Bacteria;p__Bacteroidota;c__Bacteroidia;o__Flavobacteriales;f__UA16;g__UBA11663;s__	None	None	None	None	None	None	None	None	taxonomic classification fully defined by topology	None	None
	67	MAG67	60.34	1.724	0.419	1710	2874094	d__Bacteria;p__Proteobacteria;c__Gammaproteobacteria;o__Alteromonadales;f__Pseudoalteromonadaceae;g__Pseudoalteromonas;s__	d__Bacteria;p__Proteobacteria;c__Gammaproteobacteria;o__Enterobacterales;f__Alteromonadaceae;g__Pseudoalteromonas;s__Pseudoalteromonas shioyasakiensis	GCF_001550135.1	d__Bacteria;p__Proteobacteria;c__Gammaproteobacteria;o__Enterobacterales;f__Alteromonadaceae;g__Pseudoalteromonas;s__Pseudoalteromonas shioyasakiensis	97.82	0.95	GCF_001550135.1	d__Bacteria;p__Proteobacteria;c__Gammaproteobacteria;o__Enterobacterales;f__Alteromonadaceae;g__Pseudoalteromonas;s__Pseudoalteromonas shioyasakiensis	97.82	0.95	ANI/Placement	topological placement and ANI have congruent species assignments	GCF_001306915.1, s__Pseudoalteromonas lipolytica_A, 96.18, 0.93
	68	MAG68	59.87	0	0.561	3908	2204472	d__Bacteria;p__Verrucomicrobia;c__Verrucomicrobiae;o__Verrucomicrobiales;f__Verrucomicrobiaceae;g__;s__	d__Bacteria;p__Verrucomicrobiota;c__Verrucomicrobiae;o__Verrucomicrobiales;f__Akkermansiaceae;g__Roseibacillus;s__Roseibacillus sp3	GCA_002336445.1	d__Bacteria;p__Verrucomicrobiota;c__Verrucomicrobiae;o__Verrucomicrobiales;f__Akkermansiaceae;g__Roseibacillus;s__Roseibacillus sp3	98.39	0.89	GCA_002336445.1	d__Bacteria;p__Verrucomicrobiota;c__Verrucomicrobiae;o__Verrucomicrobiales;f__Akkermansiaceae;g__Roseibacillus;s__Roseibacillus sp3	98.39	0.89	ANI/Placement	topological placement and ANI have congruent species assignments
	69	MAG69	58.94	3.386	0.396	3298	1046755	d__Bacteria;p__Bacteroidetes;c__Flavobacteriia;o__Flavobacteriales;f__Flavobacteriaceae;g__;s__	d__Bacteria;p__Bacteroidota;c__Bacteroidia;o__Flavobacteriales;f__Flavobacteriaceae;g__UBA724;s__	None	None	None	None	None	None	None	None	taxonomic classification fully defined by topology	None	None
	70	MAG70	57.8	1.6	0.489	29283	1069977	d__Archaea;p__Euryarchaeota;c__;o__;f__;g__;s__	d__Archaea;p__Thermoplasmatota;c__MGII;o__MGII;f__MGIIB;g__UBA11751;s__GCA_002495675.1	GCA_002495675.1	d__Archaea;p__Thermoplasmatota;c__MGII;o__MGII;f__MGIIB;g__UBA11751;s__	98.7	0.9	GCA_002495675.1	d__Archaea;p__Thermoplasmatota;c__MGII;o__MGII;f__MGIIB;g__UBA11751;s__	98.7	0.9	ANI/Placement	topological placement and ANI have congruent species assignments
	71	MAG71	57.71	0	0.655	4647	2198366	d__Bacteria;p__Proteobacteria;c__Alphaproteobacteria;o__Sphingomonadales;f__Sphingomonadaceae;g__Sphingomonas;s__	d__Bacteria;p__Proteobacteria;c__Alphaproteobacteria;o__Sphingomonadales;f__Sphingomonadaceae;g__Sphingomonas;s__	None	None	None	None	None	None	None	None	taxonomic classification fully defined by topology	None	None
	72	MAG72	57.69	4.188	0.594	2958	1992274	d__Bacteria;p__Proteobacteria;c__Alphaproteobacteria;o__Rhizobiales;f__Rhodobiaceae;g__;s__	d__Bacteria;p__Proteobacteria;c__Alphaproteobacteria;o__Parvibaculales;f__Parvibaculaceae;g__;s__	None	None	None	None	None	None	None	None	taxonomic classification fully defined by topology	None	None
	73	MAG73	57.42	4.459	0.497	3991	1136324	d__Bacteria;p__Verrucomicrobia;c__Opitutae;o__;f__;g__;s__	d__Bacteria;p__Verrucomicrobiota;c__Verrucomicrobiae;o__Opitutales;f__Puniceicoccaceae;g__BACL24;s__	None	None	None	None	None	None	None	None	taxonomic classification fully defined by topology	None	None
	74	MAG74	56.03	0	0.46	6327	843494	d__Bacteria;p__Candidatus Saccharibacteria;c__;o__;f__;g__;s__	d__Bacteria;p__Patescibacteria;c__Saccharimonadia;o__Saccharimonadales;f__Saccharimonadaceae;g__UBA2112;s__	None	None	None	None	None	None	None	None	taxonomic novelty determined using RED	None	None
	75	MAG75	55.24	3.741	0.52	6857	1454160	d__Bacteria;p__Proteobacteria;c__Gammaproteobacteria;o__;f__;g__;s__	d__Bacteria;p__Proteobacteria;c__Gammaproteobacteria;o__Pseudomonadales;f__HTCC2089;g__UBA4421;s__	None	None	None	None	None	None	None	None	taxonomic classification fully defined by topology	None	None
	76	MAG76	55.08	0	0.677	5900	3317448	d__Bacteria;p__Proteobacteria;c__Alphaproteobacteria;o__Sphingomonadales;f__Sphingomonadaceae;g__Sphingomonas;s__	d__Bacteria;p__Proteobacteria;c__Alphaproteobacteria;o__Sphingomonadales;f__Sphingomonadaceae;g__Sphingomonas;s__	None	None	None	None	None	None	None	None	taxonomic classification fully defined by topology	None	None
	77	MAG77	54.42	8.099	0.632	2058	2863155	d__Bacteria;p__Proteobacteria;c__Deltaproteobacteria;o__;f__;g__;s__	d__Bacteria;p__Myxococcota;c__UBA796;o__UBA796;f__UBA796;g__UBA796;s__	None	None	None	None	None	None	None	None	taxonomic classification fully defined by topology	None	None
	78	MAG78	54.15	5.971	0.487	1759	2337509	d__Bacteria;p__Proteobacteria;c__Deltaproteobacteria;o__;f__;g__;s__	d__Bacteria;p__SAR324;c__SAR324;o__SAR324;f__NAC60-12;g__JCVI-SCAAA005;s__	None	None	None	None	None	None	None	None	taxonomic classification fully defined by topology	None	None
	79	MAG79	53.67	1.277	0.673	7677	3260324	d__Bacteria;p__Proteobacteria;c__Alphaproteobacteria;o__Rhodobacterales;f__Rhodobacteraceae;g__Marinibacterium;s__	d__Bacteria;p__Proteobacteria;c__Alphaproteobacteria;o__Rhodobacterales;f__Rhodobacteraceae;g__Marinibacterium;s__	None	None	None	None	None	None	None	None	taxonomic novelty determined using RED	None	None
	80	MAG80	53.3	9.618	0.335	3327	1536266	d__Bacteria;p__Bacteroidetes;c__Flavobacteriia;o__Flavobacteriales;f__Crocinitomicaceae;g__;s__	d__Bacteria;p__Bacteroidota;c__Bacteroidia;o__Flavobacteriales;f__UBA10066;g__GCA-002727735;s__GCA_002694645.1	GCA_002694645.1	d__Bacteria;p__Bacteroidota;c__Bacteroidia;o__Flavobacteriales;f__UBA10066;g__GCA-002727735;s__	97.07	0.35	GCA_002694645.1	d__Bacteria;p__Bacteroidota;c__Bacteroidia;o__Flavobacteriales;f__UBA10066;g__GCA-002727735;s__	97.07	0.35	ANI/Placement	topological placement and ANI have congruent species assignments
	81	MAG81	53.06	0	0.713	1944	3797517	d__Bacteria;p__Planctomycetes;c__Planctomycetia;o__Planctomycetales;f__;g__;s__	d__Bacteria;p__Planctomycetota;c__Planctomycetes;o__Isosphaerales;f__Isosphaeraceae;g__Paludisphaera;s__	None	None	None	None	None	None	None	None	taxonomic classification fully defined by topology	None	None
	82	MAG82	52.73	1.351	0.511	2354	2136772	d__Bacteria;p__Verrucomicrobia;c__Opitutae;o__;f__;g__;s__	d__Bacteria;p__Verrucomicrobiota;c__Verrucomicrobiae;o__Opitutales;f__MB11C04;g__MB11C04;s__MB11C04 sp1	GCA_002692605.1	d__Bacteria;p__Verrucomicrobiota;c__Verrucomicrobiae;o__Opitutales;f__MB11C04;g__MB11C04;s__MB11C04 sp1	98.06	0.85	GCA_002692605.1	d__Bacteria;p__Verrucomicrobiota;c__Verrucomicrobiae;o__Opitutales;f__MB11C04;g__MB11C04;s__MB11C04 sp1	98.06	0.85	ANI/Placement	topological placement and ANI have congruent species assignments
	83	MAG83	52.71	1.8	0.633	3363	2873406	d__Bacteria;p__Proteobacteria;c__Alphaproteobacteria;o__Parvularculales;f__Parvularculaceae;g__Parvularcula;s__	d__Bacteria;p__Proteobacteria;c__Alphaproteobacteria;o__Caulobacterales;f__Parvularculaceae;g__UBA4496;s__	None	None	None	None	None	None	None	None	taxonomic classification fully defined by topology	None	None
	84	MAG84	51.95	7.21	0.493	2366	2989329	d__Bacteria;p__Proteobacteria;c__Gammaproteobacteria;o__Alteromonadales;f__Alteromonadaceae;g__;s__	d__Bacteria;p__Proteobacteria;c__Gammaproteobacteria;o__Enterobacterales;f__Alteromonadaceae;g__Aestuariibacter_A;s__Aestuariibacter_A aggregatus	GCF_900129565.1	d__Bacteria;p__Proteobacteria;c__Gammaproteobacteria;o__Enterobacterales;f__Alteromonadaceae;g__Aestuariibacter_A;s__Aestuariibacter_A aggregatus	97.4	0.84	GCF_900129565.1	d__Bacteria;p__Proteobacteria;c__Gammaproteobacteria;o__Enterobacterales;f__Alteromonadaceae;g__Aestuariibacter_A;s__Aestuariibacter_A aggregatus	97.4	0.84	ANI/Placement	topological placement and ANI have congruent species assignments
	85	MAG85	51.39	0.84	0.614	1861	4848709	d__Bacteria;p__Proteobacteria;c__Deltaproteobacteria;o__Myxococcales;f__;g__;s__	d__Bacteria;p__Myxococcota;c__UBA4248;o__UBA4248;f__;g__;s__	None	None	None	None	None	None	None	None	taxonomic novelty determined using RED	None	None
	86	MAG86	50.92	2.183	0.385	4261	1037721	d__Bacteria;p__Proteobacteria;c__Gammaproteobacteria;o__;f__;g__;s__	d__Bacteria;p__Proteobacteria;c__Gammaproteobacteria;o__Pseudomonadales;f__Porticoccaceae;g__AAA300-D14;s__AAA300-D14 sp1	GCA_000384995.1	d__Bacteria;p__Proteobacteria;c__Gammaproteobacteria;o__Pseudomonadales;f__Porticoccaceae;g__AAA300-D14;s__AAA300-D14 sp1	97.45	0.7	GCA_000384995.1	d__Bacteria;p__Proteobacteria;c__Gammaproteobacteria;o__Pseudomonadales;f__Porticoccaceae;g__AAA300-D14;s__AAA300-D14 sp1	97.45	0.7	ANI/Placement	topological placement and ANI have congruent species assignments
	87	MAG87	50.81	5.172	0.666	2469	2617113	d__Bacteria;p__Proteobacteria;c__Alphaproteobacteria;o__Rhodobacterales;f__Rhodobacteraceae;g__Sagittula;s__	d__Bacteria;p__Proteobacteria;c__Alphaproteobacteria;o__Rhodobacterales;f__Rhodobacteraceae;g__Sagittula;s__GCF_002814095.1	GCF_002814095.1	d__Bacteria;p__Proteobacteria;c__Alphaproteobacteria;o__Rhodobacterales;f__Rhodobacteraceae;g__Sagittula;s__	97.52	0.94	GCF_002814095.1	d__Bacteria;p__Proteobacteria;c__Alphaproteobacteria;o__Rhodobacterales;f__Rhodobacteraceae;g__Sagittula;s__	97.52	0.94	ANI/Placement	topological placement and ANI have congruent species assignments
2,000 m	88	MAG88	99.89	0.6	0.604	226357	3413016	d__Bacteria;p__Proteobacteria;c__Alphaproteobacteria;o__Rhodobacterales;f__Hyphomonadaceae;g__Henriciella;s__	d__Bacteria;p__Proteobacteria;c__Alphaproteobacteria;o__Caulobacterales;f__Hyphomonadaceae;g__Henriciella;s__	None	None	None	None	None	None	None	None	taxonomic classification fully defined by topology	None	None
	89	MAG89	99.42	0.538	0.367	177610	4004642	d__Bacteria;p__Bacteroidetes;c__Flavobacteriia;o__Flavobacteriales;f__Flavobacteriaceae;g__Salegentibacter;s__Salegentibacter holothuriorum	d__Bacteria;p__Bacteroidota;c__Bacteroidia;o__Flavobacteriales;f__Flavobacteriaceae;g__Salegentibacter;s__Salegentibacter mishustinae	GCF_001431365.1	d__Bacteria;p__Bacteroidota;c__Bacteroidia;o__Flavobacteriales;f__Flavobacteriaceae;g__Salegentibacter;s__Salegentibacter mishustinae	96.01	0.82	GCF_001431365.1	d__Bacteria;p__Bacteroidota;c__Bacteroidia;o__Flavobacteriales;f__Flavobacteriaceae;g__Salegentibacter;s__Salegentibacter mishustinae	96.01	0.82	ANI/Placement	topological placement and ANI have congruent species assignments
	90	MAG90	99.39	1.386	0.659	62471	3214660	d__Bacteria;p__Proteobacteria;c__Alphaproteobacteria;o__Rhodobacterales;f__Rhodobacteraceae;g__Paracoccus;s__Paracoccus saliphilus	d__Bacteria;p__Proteobacteria;c__Alphaproteobacteria;o__Rhodobacterales;f__Rhodobacteraceae;g__Paracoccus;s__GCA_002708795.1	GCA_002708795.1	d__Bacteria;p__Proteobacteria;c__Alphaproteobacteria;o__Rhodobacterales;f__Rhodobacteraceae;g__Paracoccus;s__	99.75	0.96	GCA_002708795.1	d__Bacteria;p__Proteobacteria;c__Alphaproteobacteria;o__Rhodobacterales;f__Rhodobacteraceae;g__Paracoccus;s__	99.75	0.96	ANI/Placement	topological placement and ANI have congruent species assignments
	91	MAG91	98.86	0	0.473	59359	2653261	d__Bacteria;p__Proteobacteria;c__Gammaproteobacteria;o__Alteromonadales;f__Idiomarinaceae;g__Idiomarina;s__	d__Bacteria;p__Proteobacteria;c__Gammaproteobacteria;o__Enterobacterales;f__Alteromonadaceae;g__Idiomarina;s__Idiomarina baltica	GCF_000152885.1	d__Bacteria;p__Proteobacteria;c__Gammaproteobacteria;o__Enterobacterales;f__Alteromonadaceae;g__Idiomarina;s__Idiomarina baltica	98.37	0.9	GCF_000152885.1	d__Bacteria;p__Proteobacteria;c__Gammaproteobacteria;o__Enterobacterales;f__Alteromonadaceae;g__Idiomarina;s__Idiomarina baltica	98.37	0.9	ANI/Placement	topological placement and ANI have congruent species assignments
	92	MAG92	98.27	0.973	0.415	51254	2917541	d__Bacteria;p__Bacteroidetes;c__Flavobacteriia;o__Flavobacteriales;f__Flavobacteriaceae;g__;s__	d__Bacteria;p__Bacteroidota;c__Bacteroidia;o__Flavobacteriales;f__Flavobacteriaceae;g__UBA2674;s__	None	None	None	None	None	None	None	None	taxonomic classification fully defined by topology	None	None
	93	MAG93	97.58	4.257	0.656	7848	3326003	d__Bacteria;p__Proteobacteria;c__Gammaproteobacteria;o__Oceanospirillales;f__Alcanivoracaceae;g__Alcanivorax;s__	d__Bacteria;p__Proteobacteria;c__Gammaproteobacteria;o__Pseudomonadales;f__Alcanivoracaceae;g__Alcanivorax;s__GCA_002715685.1	GCA_002715685.1	d__Bacteria;p__Proteobacteria;c__Gammaproteobacteria;o__Pseudomonadales;f__Alcanivoracaceae;g__Alcanivorax;s__	95.87	0.92	GCA_002715685.1	d__Bacteria;p__Proteobacteria;c__Gammaproteobacteria;o__Pseudomonadales;f__Alcanivoracaceae;g__Alcanivorax;s__	95.87	0.92	ANI/Placement	topological placement and ANI have congruent species assignments
	94	MAG94	96.58	4.889	0.663	14910	4730097	d__Bacteria;p__Acidobacteria;c__;o__;f__;g__;s__	d__Bacteria;p__Acidobacteriota;c__Luteitaleia;o__Luteitaleales;f__UBA8438;g__GCA-2726085;s__	None	None	None	None	None	None	None	None	taxonomic novelty determined using RED	None	None
	95	MAG95	96.05	2.788	0.363	16246	3822497	d__Bacteria;p__Bacteroidetes;c__Flavobacteriia;o__Flavobacteriales;f__Flavobacteriaceae;g__Zunongwangia;s__Zunongwangia profunda	d__Bacteria;p__Bacteroidota;c__Bacteroidia;o__Flavobacteriales;f__Flavobacteriaceae;g__Zunongwangia;s__Zunongwangia profunda	GCF_000023465.1	d__Bacteria;p__Bacteroidota;c__Bacteroidia;o__Flavobacteriales;f__Flavobacteriaceae;g__Zunongwangia;s__Zunongwangia profunda	98.63	0.97	GCF_000023465.1	d__Bacteria;p__Bacteroidota;c__Bacteroidia;o__Flavobacteriales;f__Flavobacteriaceae;g__Zunongwangia;s__Zunongwangia profunda	98.63	0.97	ANI/Placement	topological placement and ANI have congruent species assignments
	96	MAG96	95.7	1.727	0.583	35236	4158473	d__Bacteria;p__Proteobacteria;c__Alphaproteobacteria;o__Rhodobacterales;f__Rhodobacteraceae;g__Shimia;s__	d__Bacteria;p__Proteobacteria;c__Alphaproteobacteria;o__Rhodobacterales;f__Rhodobacteraceae;g__Shimia;s__	None	None	None	None	None	None	None	None	taxonomic classification fully defined by topology	None	None
	97	MAG97	95.24	0.968	0.671	20681	2810980	d__Bacteria;p__Actinobacteria;c__Actinobacteria;o__Micrococcales;f__Microbacteriaceae;g__Microbacterium;s__	d__Bacteria;p__Actinobacteriota;c__Actinobacteria;o__Actinomycetales;f__Microbacteriaceae;g__Microbacterium;s__GCA_002313585.1	GCA_002313585.1	d__Bacteria;p__Actinobacteriota;c__Actinobacteria;o__Actinomycetales;f__Microbacteriaceae;g__Microbacterium;s__	97.99	0.85	GCA_002313585.1	d__Bacteria;p__Actinobacteriota;c__Actinobacteria;o__Actinomycetales;f__Microbacteriaceae;g__Microbacterium;s__	97.99	0.85	ANI/Placement	topological placement and ANI have congruent species assignments
	98	MAG98	95.14	5.416	0.448	6671	3979688	d__Bacteria;p__Proteobacteria;c__Gammaproteobacteria;o__Alteromonadales;f__Alteromonadaceae;g__Alteromonas;s__Alteromonas australica	d__Bacteria;p__Proteobacteria;c__Gammaproteobacteria;o__Enterobacterales;f__Alteromonadaceae;g__Alteromonas;s__Alteromonas australica	GCF_000730385.1	d__Bacteria;p__Proteobacteria;c__Gammaproteobacteria;o__Enterobacterales;f__Alteromonadaceae;g__Alteromonas;s__Alteromonas australica	99.29	0.89	GCF_000730385.1	d__Bacteria;p__Proteobacteria;c__Gammaproteobacteria;o__Enterobacterales;f__Alteromonadaceae;g__Alteromonas;s__Alteromonas australica	99.29	0.89	ANI/Placement	topological placement and ANI have congruent species assignments
	99	MAG99	94.76	4.399	0.683	14219	5526938	d__Bacteria;p__Actinobacteria;c__Actinobacteria;o__Corynebacteriales;f__Mycobacteriaceae;g__Mycolicibacterium;s__	d__Bacteria;p__Actinobacteriota;c__Actinobacteria;o__Corynebacteriales;f__Corynebacteriaceae;g__Mycobacterium;s__	None	None	None	None	None	None	None	None	taxonomic classification fully defined by topology	None	None
	100	MAG100	94.51	4.911	0.532	12774	3220792	d__Bacteria;p__Proteobacteria;c__Gammaproteobacteria;o__;f__;g__;s__	d__Bacteria;p__Proteobacteria;c__Gammaproteobacteria;o__UBA10353;f__LS-SOB;g__REDSEA-S09-B13;s__REDSEA-S09-B13 sp2	UBA8245	d__Bacteria;p__Proteobacteria;c__Gammaproteobacteria;o__UBA10353;f__LS-SOB;g__REDSEA-S09-B13;s__REDSEA-S09-B13 sp2	99.3	0.88	UBA8245	d__Bacteria;p__Proteobacteria;c__Gammaproteobacteria;o__UBA10353;f__LS-SOB;g__REDSEA-S09-B13;s__REDSEA-S09-B13 sp2	99.3	0.88	ANI/Placement	topological placement and ANI have congruent species assignments
	101	MAG101	94.32	2.175	0.423	19924	3886812	d__Bacteria;p__Bacteroidetes;c__Flavobacteriia;o__Flavobacteriales;f__Flavobacteriaceae;g__Muricauda;s__	d__Bacteria;p__Bacteroidota;c__Bacteroidia;o__Flavobacteriales;f__Flavobacteriaceae;g__Muricauda;s__GCA_002696215.1	GCA_002696215.1	d__Bacteria;p__Bacteroidota;c__Bacteroidia;o__Flavobacteriales;f__Flavobacteriaceae;g__Muricauda;s__	99.25	0.82	GCA_002696215.1	d__Bacteria;p__Bacteroidota;c__Bacteroidia;o__Flavobacteriales;f__Flavobacteriaceae;g__Muricauda;s__	99.25	0.82	ANI/Placement	topological placement and ANI have congruent species assignments	GCA_002711825.1, s__, 98.74, 0.75; UBA8561, s__, 98.19, 0.58
	102	MAG102	94.22	1.014	0.459	140087	2192083	d__Bacteria;p__Proteobacteria;c__Alphaproteobacteria;o__;f__;g__;s__	d__Bacteria;p__Proteobacteria;c__Alphaproteobacteria;o__Micavibrionales;f__Micavibrionaceae;g__;s__	None	None	None	None	None	None	None	None	taxonomic novelty determined using RED	None	None
	103	MAG103	92.07	4.95	0.58	9942	2203573	d__Bacteria;p__Chloroflexi;c__Dehalococcoidia;o__;f__;g__;s__	d__Bacteria;p__Chloroflexota;c__Dehalococcoidia;o__UBA1151;f__bin127;g__UBA9455;s__UBA9455 sp1	GCA_002313245.1	d__Bacteria;p__Chloroflexota;c__Dehalococcoidia;o__UBA1151;f__bin127;g__UBA9455;s__UBA9455 sp1	97.97	0.81	GCA_002313245.1	d__Bacteria;p__Chloroflexota;c__Dehalococcoidia;o__UBA1151;f__bin127;g__UBA9455;s__UBA9455 sp1	97.97	0.81	ANI/Placement	topological placement and ANI have congruent species assignments
	104	MAG104	91.61	3.08	0.558	8714	3329260	d__Bacteria;p__Chloroflexi;c__Dehalococcoidia;o__;f__;g__;s__	d__Bacteria;p__Chloroflexota;c__Dehalococcoidia;o__SAR202;f__UBA11138;g__UBA1123;s__	GCA_002313895.1	d__Bacteria;p__Chloroflexota;c__Dehalococcoidia;o__SAR202;f__UBA11138;g__UBA1123;s__	98.59	0.9	N/A	N/A	N/A	N/A	ANI/Placement	topological placement and ANI have incongruent species assignments	GCA_002401025.1, s__, 97.49, 0.47
	105	MAG105	90.56	2.691	0.59	6251	3346676	d__Bacteria;p__Proteobacteria;c__Gammaproteobacteria;o__Cellvibrionales;f__Spongiibacteraceae;g__;s__	d__Bacteria;p__Proteobacteria;c__Gammaproteobacteria;o__Pseudomonadales;f__Spongiibacteraceae;g__;s__	None	None	None	None	None	None	None	None	taxonomic classification fully defined by topology	None	None
	106	MAG106	90.29	0.963	0.666	15581	3753106	d__Bacteria;p__Proteobacteria;c__Alphaproteobacteria;o__Rhodobacterales;f__Rhodobacteraceae;g__Puniceibacterium;s__	d__Bacteria;p__Proteobacteria;c__Alphaproteobacteria;o__Rhodobacterales;f__Rhodobacteraceae;g__Puniceibacterium;s__	None	None	None	None	None	None	None	None	taxonomic novelty determined using RED	None	None
	107	MAG107	89.46	1.888	0.492	12030	4189320	d__Bacteria;p__Proteobacteria;c__Gammaproteobacteria;o__Alteromonadales;f__Alteromonadaceae;g__;s__	d__Bacteria;p__Proteobacteria;c__Gammaproteobacteria;o__Enterobacterales;f__Alteromonadaceae;g__Alteromonas_B;s__GCA_002729795.1	GCA_002729795.1	d__Bacteria;p__Proteobacteria;c__Gammaproteobacteria;o__Enterobacterales;f__Alteromonadaceae;g__Alteromonas_B;s__	98.38	0.96	GCA_002729795.1	d__Bacteria;p__Proteobacteria;c__Gammaproteobacteria;o__Enterobacterales;f__Alteromonadaceae;g__Alteromonas_B;s__	98.38	0.96	ANI/Placement	topological placement and ANI have congruent species assignments
	108	MAG108	89.14	1.485	0.56	7647	3287441	d__Bacteria;p__Chloroflexi;c__;o__;f__;g__;s__	d__Bacteria;p__Chloroflexota;c__Dehalococcoidia;o__UBA3495;f__UBA3495;g__UBA1141;s__	None	None	None	None	None	None	None	None	taxonomic classification fully defined by topology	None	None
	109	MAG109	88.94	2.727	0.641	7217	2788258	d__Bacteria;p__Proteobacteria;c__Alphaproteobacteria;o__Rhodobacterales;f__Hyphomonadaceae;g__Oceanicaulis;s__	d__Bacteria;p__Proteobacteria;c__Alphaproteobacteria;o__Caulobacterales;f__Maricaulaceae;g__Oceanicaulis;s__GCF_000152745.1	GCF_000152745.1	d__Bacteria;p__Proteobacteria;c__Alphaproteobacteria;o__Caulobacterales;f__Maricaulaceae;g__Oceanicaulis;s__	98.53	0.94	GCF_000152745.1	d__Bacteria;p__Proteobacteria;c__Alphaproteobacteria;o__Caulobacterales;f__Maricaulaceae;g__Oceanicaulis;s__	98.53	0.94	ANI/Placement	topological placement and ANI have congruent species assignments
	110	MAG110	87.58	1.967	0.586	10198	3369329	d__Bacteria;p__Proteobacteria;c__Alphaproteobacteria;o__Rhodobacterales;f__Rhodobacteraceae;g__Thalassobius;s__	d__Bacteria;p__Proteobacteria;c__Alphaproteobacteria;o__Rhodobacterales;f__Rhodobacteraceae;g__Thalassobius;s__	None	None	None	None	None	None	None	None	taxonomic classification fully defined by topology	None	None
	111	MAG111	86.54	6.449	0.622	4594	2195002	d__Bacteria;p__Proteobacteria;c__Alphaproteobacteria;o__Rhodospirillales;f__Rhodospirillaceae;g__;s__	d__Bacteria;p__Proteobacteria;c__Alphaproteobacteria;o__Rhodospirillales;f__Casp-alpha2;g__Casp-alpha2;s__	None	None	None	None	None	None	None	None	taxonomic classification fully defined by topology	None	None
	112	MAG112	85.57	4.399	0.598	5543	2857292	d__Bacteria;p__Proteobacteria;c__Gammaproteobacteria;o__Oceanospirillales;f__Alcanivoracaceae;g__Alcanivorax;s__	d__Bacteria;p__Proteobacteria;c__Gammaproteobacteria;o__Pseudomonadales;f__Alcanivoracaceae;g__Alcanivorax;s__Alcanivorax sp2	GCF_001602235.1	d__Bacteria;p__Proteobacteria;c__Gammaproteobacteria;o__Pseudomonadales;f__Alcanivoracaceae;g__Alcanivorax;s__Alcanivorax sp2	98.71	0.99	GCF_001602235.1	d__Bacteria;p__Proteobacteria;c__Gammaproteobacteria;o__Pseudomonadales;f__Alcanivoracaceae;g__Alcanivorax;s__Alcanivorax sp2	98.71	0.99	ANI/Placement	topological placement and ANI have congruent species assignments
	113	MAG113	84.61	0.099	0.469	16296	2085254	d__Bacteria;p__Candidatus Marinimicrobia;c__;o__;f__;g__;s__	d__Bacteria;p__Marinisomatota;c__Marinisomatia;o__Marinisomatales;f__S15-B10;g__UBA2125;s__GCA_002311275.1	GCA_002311275.1	d__Bacteria;p__Marinisomatota;c__Marinisomatia;o__Marinisomatales;f__S15-B10;g__UBA2125;s__	99.22	0.86	GCA_002311275.1	d__Bacteria;p__Marinisomatota;c__Marinisomatia;o__Marinisomatales;f__S15-B10;g__UBA2125;s__	99.22	0.86	ANI/Placement	topological placement and ANI have congruent species assignments
	114	MAG114	83.61	4.966	0.665	8888	2115063	d__Bacteria;p__Actinobacteria;c__Acidimicrobiia;o__Acidimicrobiales;f__Microthrixaceae;g__;s__	d__Bacteria;p__Actinobacteriota;c__Acidimicrobiia;o__Microtrichales;f__MedAcidi-G1;g__;s__	None	None	None	None	None	None	None	None	taxonomic novelty determined using RED	None	None
	115	MAG115	83.35	7.093	0.365	6729	3167739	d__Bacteria;p__Bacteroidetes;c__Cytophagia;o__Cytophagales;f__Flammeovirgaceae;g__;s__	d__Bacteria;p__Bacteroidota;c__Bacteroidia;o__Cytophagales;f__Cyclobacteriaceae;g__;s__	None	None	None	None	None	None	None	None	taxonomic novelty determined using RED	None	None
	116	MAG116	82.69	7.038	0.618	5801	2592134	d__Bacteria;p__Verrucomicrobia;c__;o__;f__;g__;s__	d__Bacteria;p__Verrucomicrobiota;c__Verrucomicrobiae;o__Pedosphaerales;f__UBA1096;g__UBA1096;s__	None	None	None	None	None	None	None	None	taxonomic classification fully defined by topology	None	None
	117	MAG117	82.44	0.97	0.348	6772	1161848	d__Archaea;p__Thaumarchaeota;c__Nitrososphaeria;o__;f__;g__;s__	d__Archaea;p__Crenarchaeota;c__Nitrososphaeria;o__Nitrososphaerales;f__UBA213;g__UBA213;s__	GCA_002713325.1	d__Archaea;p__Crenarchaeota;c__Nitrososphaeria;o__Nitrososphaerales;f__UBA213;g__UBA213;s__	97.23	0.81	GCA_002494485.1	d__Archaea;p__Crenarchaeota;c__Nitrososphaeria;o__Nitrososphaerales;f__UBA213;g__UBA213;s__	96.77	0.81	ANI/Placement	topological placement and ANI have incongruent species assignments
	118	MAG118	82.18	4.663	0.701	5158	2073340	d__Bacteria;p__Actinobacteria;c__Actinobacteria;o__Micrococcales;f__Microbacteriaceae;g__;s__	d__Bacteria;p__Actinobacteriota;c__Actinobacteria;o__Actinomycetales;f__Microbacteriaceae;g__UBA1487;s__GCA_002325245.1	GCA_002325245.1	d__Bacteria;p__Actinobacteriota;c__Actinobacteria;o__Actinomycetales;f__Microbacteriaceae;g__UBA1487;s__	98.94	0.96	GCA_002325245.1	d__Bacteria;p__Actinobacteriota;c__Actinobacteria;o__Actinomycetales;f__Microbacteriaceae;g__UBA1487;s__	98.94	0.96	ANI/Placement	topological placement and ANI have congruent species assignments
	119	MAG119	81.52	3.977	0.616	5162	3722650	d__Bacteria;p__Planctomycetes;c__;o__;f__;g__;s__	d__Bacteria;p__Planctomycetota;c__UBA8108;o__UBA8108;f__UBA8108;g__UBA8108;s__	None	None	None	None	None	None	None	None	taxonomic classification fully defined by topology	None	None
	120	MAG120	78.48	3.91	0.501	7745	2623376	d__Bacteria;p__Proteobacteria;c__Alphaproteobacteria;o__Rhodospirillales;f__Rhodospirillaceae;g__;s__	d__Bacteria;p__Proteobacteria;c__Alphaproteobacteria;o__UBA7887;f__UBA7887;g__GCA-2712985;s__	None	None	None	None	None	None	None	None	taxonomic novelty determined using RED	None	None
	121	MAG121	77.54	4.975	0.474	6515	1841992	d__Bacteria;p__Proteobacteria;c__Gammaproteobacteria;o__Alteromonadales;f__Idiomarinaceae;g__Idiomarina;s__	d__Bacteria;p__Proteobacteria;c__Gammaproteobacteria;o__Enterobacterales;f__Alteromonadaceae;g__Idiomarina;s__Idiomarina zobellii	GCF_900100855.1	d__Bacteria;p__Proteobacteria;c__Gammaproteobacteria;o__Enterobacterales;f__Alteromonadaceae;g__Idiomarina;s__Idiomarina zobellii	96.83	0.91	GCF_900100855.1	d__Bacteria;p__Proteobacteria;c__Gammaproteobacteria;o__Enterobacterales;f__Alteromonadaceae;g__Idiomarina;s__Idiomarina zobellii	96.83	0.91	ANI/Placement	topological placement and ANI have congruent species assignments
	122	MAG122	76.94	3.17	0.67	4265	4407953	d__Bacteria;p__Actinobacteria;c__Actinobacteria;o__Corynebacteriales;f__Gordoniaceae;g__Gordonia;s__	d__Bacteria;p__Actinobacteriota;c__Actinobacteria;o__Corynebacteriales;f__Corynebacteriaceae;g__Gordonia;s__	None	None	None	None	None	None	None	None	taxonomic classification fully defined by topology	None	None
	123	MAG123	76.46	2.672	0.426	2309	2103015	d__Bacteria;p__Proteobacteria;c__Deltaproteobacteria;o__;f__;g__;s__	d__Bacteria;p__SAR324;c__SAR324;o__SAR324;f__NAC60-12;g__Arctic96AD-7;s__Arctic96AD-7 sp1	GCA_002082305.1	d__Bacteria;p__SAR324;c__SAR324;o__SAR324;f__NAC60-12;g__Arctic96AD-7;s__Arctic96AD-7 sp1	98.86	0.93	GCA_002082305.1	d__Bacteria;p__SAR324;c__SAR324;o__SAR324;f__NAC60-12;g__Arctic96AD-7;s__Arctic96AD-7 sp1	98.86	0.93	ANI/Placement	topological placement and ANI have congruent species assignments
	124	MAG124	76.21	3.584	0.477	5477	2197583	d__Bacteria;p__Proteobacteria;c__Gammaproteobacteria;o__Alteromonadales;f__Idiomarinaceae;g__;s__	d__Bacteria;p__Proteobacteria;c__Gammaproteobacteria;o__Enterobacterales;f__Alteromonadaceae;g__Idiomarina;s__GCA_002685255.1	GCA_002685255.1	d__Bacteria;p__Proteobacteria;c__Gammaproteobacteria;o__Enterobacterales;f__Alteromonadaceae;g__Idiomarina;s__	98.87	0.9	GCA_002685255.1	d__Bacteria;p__Proteobacteria;c__Gammaproteobacteria;o__Enterobacterales;f__Alteromonadaceae;g__Idiomarina;s__	98.87	0.9	ANI/Placement	topological placement and ANI have congruent species assignments
	125	MAG125	72.79	2.338	0.602	9885	2732123	d__Bacteria;p__Proteobacteria;c__Alphaproteobacteria;o__Rhodobacterales;f__Rhodobacteraceae;g__Phaeobacter;s__Phaeobacter italicus	d__Bacteria;p__Proteobacteria;c__Alphaproteobacteria;o__Rhodobacterales;f__Rhodobacteraceae;g__Nautella;s__Nautella italica	GCF_001258055.1	d__Bacteria;p__Proteobacteria;c__Alphaproteobacteria;o__Rhodobacterales;f__Rhodobacteraceae;g__Nautella;s__Nautella italica	98.72	0.96	GCF_001258055.1	d__Bacteria;p__Proteobacteria;c__Alphaproteobacteria;o__Rhodobacterales;f__Rhodobacteraceae;g__Nautella;s__Nautella italica	98.72	0.96	ANI/Placement	topological placement and ANI have congruent species assignments
	126	MAG126	72.66	1.661	0.618	16535	1274156	d__Archaea;p__Euryarchaeota;c__;o__;f__;g__;s__	d__Archaea;p__Thermoplasmatota;c__MGII;o__MGII;f__MGIIB;g__UBA623;s__GCA_002505985.1	GCA_002505985.1	d__Archaea;p__Thermoplasmatota;c__MGII;o__MGII;f__MGIIB;g__UBA623;s__	97.98	0.94	GCA_002505985.1	d__Archaea;p__Thermoplasmatota;c__MGII;o__MGII;f__MGIIB;g__UBA623;s__	97.98	0.94	ANI/Placement	topological placement and ANI have congruent species assignments
	127	MAG127	72.35	1.651	0.652	7458	2199989	d__Bacteria;p__Proteobacteria;c__Alphaproteobacteria;o__Sphingomonadales;f__Sphingomonadaceae;g__Citromicrobium;s__	d__Bacteria;p__Proteobacteria;c__Alphaproteobacteria;o__Sphingomonadales;f__Sphingomonadaceae;g__Citromicrobium;s__	None	None	None	None	None	None	None	None	taxonomic classification fully defined by topology	None	None
	128	MAG128	71.71	4.395	0.434	4108	3967324	d__Bacteria;p__Candidatus Poribacteria;c__;o__;f__;g__;s__	d__Bacteria;p__Poribacteria;c__WGA-4E;o__WGA-4E;f__UBA9662;g__;s__	None	None	None	None	None	None	None	None	taxonomic novelty determined using RED	None	None
	129	MAG129	71.55	6.896	0.615	6432	2510888	d__Bacteria;p__Proteobacteria;c__Alphaproteobacteria;o__Rhodobacterales;f__Hyphomonadaceae;g__Henriciella;s__	d__Bacteria;p__Proteobacteria;c__Alphaproteobacteria;o__Caulobacterales;f__Hyphomonadaceae;g__Henriciella;s__GCA_002733705.1	GCA_002733705.1	d__Bacteria;p__Proteobacteria;c__Alphaproteobacteria;o__Caulobacterales;f__Hyphomonadaceae;g__Henriciella;s__	98.81	0.83	GCA_002733705.1	d__Bacteria;p__Proteobacteria;c__Alphaproteobacteria;o__Caulobacterales;f__Hyphomonadaceae;g__Henriciella;s__	98.81	0.83	ANI/Placement	topological placement and ANI have congruent species assignments
	130	MAG130	70.84	2.461	0.594	7783	1242851	d__Archaea;p__Euryarchaeota;c__;o__;f__;g__;s__	d__Archaea;p__Thermoplasmatota;c__MGII;o__MGII;f__MGIIB;g__UBA623;s__GCA_002507125.1	GCA_002507125.1	d__Archaea;p__Thermoplasmatota;c__MGII;o__MGII;f__MGIIB;g__UBA623;s__	98.49	0.81	GCA_002507125.1	d__Archaea;p__Thermoplasmatota;c__MGII;o__MGII;f__MGIIB;g__UBA623;s__	98.49	0.81	ANI/Placement	topological placement and ANI have congruent species assignments
	131	MAG131	70.17	6.896	0.63	3989	4050398	d__Bacteria;p__Proteobacteria;c__Gammaproteobacteria;o__Oceanospirillales;f__Halomonadaceae;g__Salinicola;s__Salinicola salarius	d__Bacteria;p__Proteobacteria;c__Gammaproteobacteria;o__Pseudomonadales;f__Halomonadaceae;g__Salinicola;s__Salinicola salarius	GCF_002179555.1	d__Bacteria;p__Proteobacteria;c__Gammaproteobacteria;o__Pseudomonadales;f__Halomonadaceae;g__Salinicola;s__Salinicola salarius	96.67	0.83	GCF_002179555.1	d__Bacteria;p__Proteobacteria;c__Gammaproteobacteria;o__Pseudomonadales;f__Halomonadaceae;g__Salinicola;s__Salinicola salarius	96.67	0.83	ANI/Placement	topological placement and ANI have congruent species assignments
	132	MAG132	69.94	3.414	0.364	3639	754111	d__Archaea;p__Candidatus Woesearchaeota;c__;o__;f__;g__;s__	d__Archaea;p__Nanoarchaeota;c__Woesearchaeia;o__GW2011-AR4;f__GW2011-AR4;g__GCA-2686855;s__	None	None	None	None	None	None	None	None	taxonomic novelty determined using RED	None	None
	133	MAG133	67.67	1.948	0.622	15937	2131026	d__Bacteria;p__Proteobacteria;c__Alphaproteobacteria;o__Rhodobacterales;f__Hyphomonadaceae;g__Hyphomonas;s__	d__Bacteria;p__Proteobacteria;c__Alphaproteobacteria;o__Caulobacterales;f__Hyphomonadaceae;g__Hyphomonas;s__Hyphomonas sp2	GCF_000682735.1	d__Bacteria;p__Proteobacteria;c__Alphaproteobacteria;o__Caulobacterales;f__Hyphomonadaceae;g__Hyphomonas;s__Hyphomonas sp2	98.96	0.96	GCF_000682735.1	d__Bacteria;p__Proteobacteria;c__Alphaproteobacteria;o__Caulobacterales;f__Hyphomonadaceae;g__Hyphomonas;s__Hyphomonas sp2	98.96	0.96	ANI/Placement	topological placement and ANI have congruent species assignments
	134	MAG134	65.51	0.862	0.354	3672	2174212	d__Bacteria;p__Bacteroidetes;c__Flavobacteriia;o__Flavobacteriales;f__Flavobacteriaceae;g__Mesonia;s__Mesonia mobilis	d__Bacteria;p__Bacteroidota;c__Bacteroidia;o__Flavobacteriales;f__Flavobacteriaceae;g__Mesonia;s__Mesonia mobilis	GCF_000423405.1	d__Bacteria;p__Bacteroidota;c__Bacteroidia;o__Flavobacteriales;f__Flavobacteriaceae;g__Mesonia;s__Mesonia mobilis	96.29	0.96	GCF_000423405.1	d__Bacteria;p__Bacteroidota;c__Bacteroidia;o__Flavobacteriales;f__Flavobacteriaceae;g__Mesonia;s__Mesonia mobilis	96.29	0.96	ANI/Placement	topological placement and ANI have congruent species assignments
	135	MAG135	64.43	2.913	0.533	4674	1971088	d__Bacteria;p__Proteobacteria;c__Gammaproteobacteria;o__;f__;g__;s__	d__Bacteria;p__Proteobacteria;c__Gammaproteobacteria;o__Pseudomonadales;f__HTCC2089;g__UBA11889;s__	None	None	None	None	None	None	None	None	taxonomic classification fully defined by topology	None	None
	136	MAG136	64.4	0.99	0.578	21484	1791579	d__Bacteria;p__Chloroflexi;c__Dehalococcoidia;o__;f__;g__;s__	d__Bacteria;p__Chloroflexota;c__Dehalococcoidia;o__UBA3495;f__UBA3495;g__UBA11650;s__GCA_002710215.1	GCA_002710215.1	d__Bacteria;p__Chloroflexota;c__Dehalococcoidia;o__UBA3495;f__UBA3495;g__UBA11650;s__	99.09	0.83	GCA_002710215.1	d__Bacteria;p__Chloroflexota;c__Dehalococcoidia;o__UBA3495;f__UBA3495;g__UBA11650;s__	99.09	0.83	ANI/Placement	topological placement and ANI have congruent species assignments
	137	MAG137	64.16	2.754	0.557	4240	1893927	d__Bacteria;p__Acidobacteria;c__;o__;f__;g__;s__	d__Bacteria;p__Acidobacteriota;c__Luteitaleia;o__Luteitaleales;f__UBA823;g__UBA11600;s__	None	None	None	None	None	None	None	None	taxonomic classification fully defined by topology	None	None
	138	MAG138	64.1	7.52	0.534	4725	2211730	d__Bacteria;p__Proteobacteria;c__Gammaproteobacteria;o__Acidiferrobacterales;f__Acidiferrobacteraceae;g__;s__	d__Bacteria;p__Proteobacteria;c__Gammaproteobacteria;o__UBA10353;f__LS-SOB;g__UBA11791;s__UBA11791 sp1	UBA9454	d__Bacteria;p__Proteobacteria;c__Gammaproteobacteria;o__UBA10353;f__LS-SOB;g__UBA11791;s__UBA11791 sp1	97.62	0.46	UBA9454	d__Bacteria;p__Proteobacteria;c__Gammaproteobacteria;o__UBA10353;f__LS-SOB;g__UBA11791;s__UBA11791 sp1	97.62	0.46	ANI/Placement	topological placement and ANI have congruent species assignments
	139	MAG139	63.6	0	0.47	5887	1942857	d__Bacteria;p__Proteobacteria;c__Gammaproteobacteria;o__Alteromonadales;f__Idiomarinaceae;g__Idiomarina;s__	d__Bacteria;p__Proteobacteria;c__Gammaproteobacteria;o__Enterobacterales;f__Alteromonadaceae;g__Idiomarina;s__Idiomarina loihiensis	GCF_000008465.1	d__Bacteria;p__Proteobacteria;c__Gammaproteobacteria;o__Enterobacterales;f__Alteromonadaceae;g__Idiomarina;s__Idiomarina loihiensis	98.22	0.91	GCF_000008465.1	d__Bacteria;p__Proteobacteria;c__Gammaproteobacteria;o__Enterobacterales;f__Alteromonadaceae;g__Idiomarina;s__Idiomarina loihiensis	98.22	0.91	ANI/Placement	topological placement and ANI have congruent species assignments
	140	MAG140	62.5	0.061	0.477	8086	1092660	d__Archaea;p__Euryarchaeota;c__;o__;f__;g__;s__	d__Archaea;p__Thermoplasmatota;c__MGII;o__MGII;f__MGIIB;g__UBA463;s__	None	None	None	None	None	None	None	None	taxonomic classification fully defined by topology	None	None
	141	MAG141	62.08	2.1	0.598	1738	1761012	d__Bacteria;p__Proteobacteria;c__Deltaproteobacteria;o__;f__;g__;s__	d__Bacteria;p__SAR324;c__SAR324;o__SAR324;f__NAC60-12;g__UBA8110;s__	None	None	None	None	None	None	None	None	taxonomic novelty determined using RED	None	None
	142	MAG142	60.91	1.724	0.658	3286	2611690	d__Bacteria;p__Proteobacteria;c__Alphaproteobacteria;o__Sphingomonadales;f__Erythrobacteraceae;g__Croceicoccus;s__	d__Bacteria;p__Proteobacteria;c__Alphaproteobacteria;o__Sphingomonadales;f__Sphingomonadaceae;g__Croceicoccus;s__GCA_002694745.1	GCA_002694745.1	d__Bacteria;p__Proteobacteria;c__Alphaproteobacteria;o__Sphingomonadales;f__Sphingomonadaceae;g__Croceicoccus;s__	97.33	0.86	GCA_002694745.1	d__Bacteria;p__Proteobacteria;c__Alphaproteobacteria;o__Sphingomonadales;f__Sphingomonadaceae;g__Croceicoccus;s__	97.33	0.86	ANI/Placement	topological placement and ANI have congruent species assignments
	143	MAG143	59.32	4.667	0.645	4515	1589780	d__Bacteria;p__Proteobacteria;c__Alphaproteobacteria;o__Sphingomonadales;f__Erythrobacteraceae;g__;s__	d__Bacteria;p__Proteobacteria;c__Alphaproteobacteria;o__Sphingomonadales;f__Sphingomonadaceae;g__Erythrobacter_A;s__Erythrobacter_A flavus	GCF_001650805.1	d__Bacteria;p__Proteobacteria;c__Alphaproteobacteria;o__Sphingomonadales;f__Sphingomonadaceae;g__Erythrobacter_A;s__Erythrobacter_A flavus	98.22	0.97	GCF_001650805.1	d__Bacteria;p__Proteobacteria;c__Alphaproteobacteria;o__Sphingomonadales;f__Sphingomonadaceae;g__Erythrobacter_A;s__Erythrobacter_A flavus	98.22	0.97	ANI/Placement	topological placement and ANI have congruent species assignments	GCF_001635465.1, s__, 98.09, 0.97
	144	MAG144	58.62	1.724	0.489	4383	3052204	d__Bacteria;p__Proteobacteria;c__Gammaproteobacteria;o__Alteromonadales;f__Alteromonadaceae;g__;s__	d__Bacteria;p__Proteobacteria;c__Gammaproteobacteria;o__Enterobacterales;f__Alteromonadaceae;g__Aestuariibacter_A;s__Aestuariibacter_A aggregatus	GCF_900129565.1	d__Bacteria;p__Proteobacteria;c__Gammaproteobacteria;o__Enterobacterales;f__Alteromonadaceae;g__Aestuariibacter_A;s__Aestuariibacter_A aggregatus	96.28	0.95	GCF_900129565.1	d__Bacteria;p__Proteobacteria;c__Gammaproteobacteria;o__Enterobacterales;f__Alteromonadaceae;g__Aestuariibacter_A;s__Aestuariibacter_A aggregatus	96.28	0.95	ANI/Placement	topological placement and ANI have congruent species assignments
	145	MAG145	58.41	3.278	0.416	2613	2511036	d__Bacteria;p__Bacteroidetes;c__;o__;f__;g__;s__	d__Bacteria;p__Bacteroidota;c__Rhodothermia;o__Balneolales;f__Balneolaceae;g__UBA2664;s__	None	None	None	None	None	None	None	None	taxonomic novelty determined using RED	None	None
	146	MAG146	57.21	4.153	0.406	3331	886084	d__Bacteria;p__Nitrospinae;c__Nitrospinia;o__Nitrospinales;f__Nitrospinaceae;g__Nitrospina;s__	d__Bacteria;p__Nitrospinota;c__Nitrospinia;o__Nitrospinales;f__Nitrospinaceae;g__SCGCAAA288-L16;s__	None	None	None	None	None	None	None	None	taxonomic classification fully defined by topology	None	None
	147	MAG147	57.07	0.061	0.62	2878	1289833	d__Archaea;p__Euryarchaeota;c__;o__;f__;g__;s__	d__Archaea;p__Thermoplasmatota;c__MGII;o__MGII;f__MGIIB;g__;s__	None	None	None	None	None	None	None	None	taxonomic classification fully defined by topology	None	None
	148	MAG148	56.45	5.996	0.368	3788	1284317	d__Bacteria;p__Proteobacteria;c__Gammaproteobacteria;o__;f__;g__;s__	d__Bacteria;p__Proteobacteria;c__Gammaproteobacteria;o__SAR86;f__SAR86;g__AEGEAN-183;s__	None	None	None	None	None	None	None	None	taxonomic novelty determined using RED	None	None
	149	MAG149	56.18	2.262	0.556	6755	2101457	d__Bacteria;p__Gemmatimonadetes;c__Gemmatimonadetes;o__Gemmatimonadales;f__;g__;s__	d__Bacteria;p__Gemmatimonadota;c__Gemmatimonadetes;o__SG8-23;f__UBA6960;g__UBA887;s__GCA_002311875.1	GCA_002311875.1	d__Bacteria;p__Gemmatimonadota;c__Gemmatimonadetes;o__SG8-23;f__UBA6960;g__UBA887;s__	98.78	0.93	GCA_002311875.1	d__Bacteria;p__Gemmatimonadota;c__Gemmatimonadetes;o__SG8-23;f__UBA6960;g__UBA887;s__	98.78	0.93	ANI/Placement	topological placement and ANI have congruent species assignments
	150	MAG150	56.01	1.017	0.701	1945	1635262	d__Bacteria;p__Proteobacteria;c__Betaproteobacteria;o__Burkholderiales;f__Comamonadaceae;g__Melaminivora;s__Melaminivora alkalimesophila	d__Bacteria;p__Proteobacteria;c__Gammaproteobacteria;o__Betaproteobacteriales;f__Burkholderiaceae;g__Melaminivora;s__Melaminivora alkalimesophila	GCF_000282995.1	d__Bacteria;p__Proteobacteria;c__Gammaproteobacteria;o__Betaproteobacteriales;f__Burkholderiaceae;g__Melaminivora;s__Melaminivora alkalimesophila	95.66	0.86	GCF_000282995.1	d__Bacteria;p__Proteobacteria;c__Gammaproteobacteria;o__Betaproteobacteriales;f__Burkholderiaceae;g__Melaminivora;s__Melaminivora alkalimesophila	95.66	0.86	ANI/Placement	topological placement and ANI have congruent species assignments
	151	MAG151	55.39	3.462	0.369	5136	1133481	d__Bacteria;p__Proteobacteria;c__Gammaproteobacteria;o__;f__;g__;s__	d__Bacteria;p__Proteobacteria;c__Gammaproteobacteria;o__SAR86;f__SAR86;g__AEGEAN-183;s__	None	None	None	None	None	None	None	None	taxonomic novelty determined using RED	None	None
	152	MAG152	55.17	3.448	0.586	2210	2760154	d__Bacteria;p__Proteobacteria;c__Gammaproteobacteria;o__Oceanospirillales;f__Halomonadaceae;g__Halomonas;s__	d__Bacteria;p__Proteobacteria;c__Gammaproteobacteria;o__Pseudomonadales;f__Halomonadaceae;g__Halomonas;s__	None	None	None	None	None	None	None	None	taxonomic classification fully defined by topology	None	None
	153	MAG153	54.57	4.01	0.391	3243	995479	d__Bacteria;p__Candidatus Marinimicrobia;c__;o__;f__;g__;s__	d__Bacteria;p__Marinisomatota;c__Marinisomatia;o__Marinisomatales;f__UBA8229;g__UBA8229;s__	None	None	None	None	None	None	None	None	taxonomic classification fully defined by topology	None	None
	154	MAG154	54.31	1.045	0.36	1668	615798	d__Archaea;p__Euryarchaeota;c__;o__;f__;g__;s__	d__Archaea;p__Crenarchaeota;c__Nitrososphaeria;o__Nitrososphaerales;f__Nitrosopumilaceae;g__Nitrosopelagicus;s__	None	None	None	None	None	None	None	None	taxonomic classification fully defined by topology	None	None
	155	MAG155	53.73	1.089	0.596	6962	2033395	d__Bacteria;p__Proteobacteria;c__Alphaproteobacteria;o__Rhodobacterales;f__Rhodobacteraceae;g__Ruegeria;s__	d__Bacteria;p__Proteobacteria;c__Alphaproteobacteria;o__Rhodobacterales;f__Rhodobacteraceae;g__Ruegeria_A;s__Ruegeria_A mobilis	GCF_001681735.1	d__Bacteria;p__Proteobacteria;c__Alphaproteobacteria;o__Rhodobacterales;f__Rhodobacteraceae;g__Ruegeria_A;s__Ruegeria_A mobilis	96.9	0.93	GCF_001681735.1	d__Bacteria;p__Proteobacteria;c__Alphaproteobacteria;o__Rhodobacterales;f__Rhodobacteraceae;g__Ruegeria_A;s__Ruegeria_A mobilis	96.9	0.93	ANI/Placement	topological placement and ANI have congruent species assignments
	156	MAG156	53.44	0	0.557	5169	2521611	d__Bacteria;p__Proteobacteria;c__Alphaproteobacteria;o__Rhodobacterales;f__Hyphomonadaceae;g__Ponticaulis;s__	d__Bacteria;p__Proteobacteria;c__Alphaproteobacteria;o__Caulobacterales;f__Hyphomonadaceae;g__Ponticaulis;s__GCA_002699325.1	GCA_002699325.1	d__Bacteria;p__Proteobacteria;c__Alphaproteobacteria;o__Caulobacterales;f__Hyphomonadaceae;g__Ponticaulis;s__	98.02	0.78	GCA_002699325.1	d__Bacteria;p__Proteobacteria;c__Alphaproteobacteria;o__Caulobacterales;f__Hyphomonadaceae;g__Ponticaulis;s__	98.02	0.78	ANI/Placement	topological placement and ANI have congruent species assignments
	157	MAG157	53.42	0.606	0.7	2697	1349081	d__Bacteria;p__Actinobacteria;c__Actinobacteria;o__Micrococcales;f__Microbacteriaceae;g__Leifsonia;s__	d__Bacteria;p__Actinobacteriota;c__Actinobacteria;o__Actinomycetales;f__Microbacteriaceae;g__Yonghaparkia;s__GCA_002729155.1	GCA_002729155.1	d__Bacteria;p__Actinobacteriota;c__Actinobacteria;o__Actinomycetales;f__Microbacteriaceae;g__Yonghaparkia;s__	97.6	0.94	GCA_002729155.1	d__Bacteria;p__Actinobacteriota;c__Actinobacteria;o__Actinomycetales;f__Microbacteriaceae;g__Yonghaparkia;s__	97.6	0.94	ANI/Placement	topological placement and ANI have congruent species assignments
	158	MAG158	52.93	0.862	0.449	6343	2593876	d__Bacteria;p__Proteobacteria;c__Gammaproteobacteria;o__Alteromonadales;f__Alteromonadaceae;g__Alteromonas;s__Alteromonas macleodii	d__Bacteria;p__Proteobacteria;c__Gammaproteobacteria;o__Enterobacterales;f__Alteromonadaceae;g__Alteromonas;s__Alteromonas mediterranea	GCF_001886455.1	d__Bacteria;p__Proteobacteria;c__Gammaproteobacteria;o__Enterobacterales;f__Alteromonadaceae;g__Alteromonas;s__Alteromonas mediterranea	97.63	0.88	GCF_001886455.1	d__Bacteria;p__Proteobacteria;c__Gammaproteobacteria;o__Enterobacterales;f__Alteromonadaceae;g__Alteromonas;s__Alteromonas mediterranea	97.63	0.88	ANI/Placement	topological placement and ANI have congruent species assignments
	159	MAG159	52.32	1.724	0.582	2592	1784220	d__Bacteria;p__Proteobacteria;c__Alphaproteobacteria;o__Rhodobacterales;f__Rhodobacteraceae;g__Roseivivax;s__	d__Bacteria;p__Proteobacteria;c__Alphaproteobacteria;o__Rhodobacterales;f__Rhodobacteraceae;g__Roseivivax;s__	None	None	None	None	None	None	None	None	taxonomic novelty determined using RED	None	None
	160	MAG160	52.23	4.189	0.384	1802	1654236	d__Bacteria;p__Balneolaeota;c__Balneolia;o__Balneolales;f__Balneolaceae;g__Balneola;s__	d__Bacteria;p__Bacteroidota;c__Rhodothermia;o__Balneolales;f__Balneolaceae;g__Balneola;s__	None	None	None	None	None	None	None	None	taxonomic classification fully defined by topology	None	None
	161	MAG161	52.09	7.333	0.606	2955	2072010	d__Bacteria;p__Proteobacteria;c__Alphaproteobacteria;o__Sphingomonadales;f__Erythrobacteraceae;g__;s__	d__Bacteria;p__Proteobacteria;c__Alphaproteobacteria;o__Sphingomonadales;f__Sphingomonadaceae;g__Erythrobacter_A;s__	GCA_002377055.1	d__Bacteria;p__Proteobacteria;c__Alphaproteobacteria;o__Sphingomonadales;f__Sphingomonadaceae;g__Erythrobacter_A;s__	96.36	0.7	GCA_002730915.1	d__Bacteria;p__Proteobacteria;c__Alphaproteobacteria;o__Sphingomonadales;f__Sphingomonadaceae;g__Erythrobacter_A;s__	96.06	0.49	ANI/Placement	topological placement and ANI have incongruent species assignments	GCA_002697045.1, s__, 96.05, 0.61; GCA_002733035.1, s__, 95.96, 0.56
	162	MAG162	51.09	9.358	0.302	1635	787705	d__Bacteria;p__Proteobacteria;c__Alphaproteobacteria;o__Pelagibacterales;f__Pelagibacteraceae;g__Candidatus Pelagibacter;s__	d__Bacteria;p__Proteobacteria;c__Alphaproteobacteria;o__Pelagibacterales;f__Pelagibacteraceae;g__UBA2154;s__	None	None	None	None	None	None	None	None	taxonomic novelty determined using RED	None	None
	163	MAG163	50.28	5.172	0.39	3936	1191322	d__Bacteria;p__Proteobacteria;c__Gammaproteobacteria;o__;f__;g__;s__	d__Bacteria;p__Proteobacteria;c__Gammaproteobacteria;o__Pseudomonadales;f__Porticoccaceae;g__AAA300-D14;s__AAA300-D14 sp1	GCA_000384995.1	d__Bacteria;p__Proteobacteria;c__Gammaproteobacteria;o__Pseudomonadales;f__Porticoccaceae;g__AAA300-D14;s__AAA300-D14 sp1	96.7	0.37	GCA_000384995.1	d__Bacteria;p__Proteobacteria;c__Gammaproteobacteria;o__Pseudomonadales;f__Porticoccaceae;g__AAA300-D14;s__AAA300-D14 sp1	96.7	0.37	ANI/Placement	topological placement and ANI have congruent species assignments
	164	MAG164	50.21	5.329	0.588	2172	2576240	d__Bacteria;p__Proteobacteria;c__Alphaproteobacteria;o__Rhodobacterales;f__Hyphomonadaceae;g__Hyphomonas;s__	d__Bacteria;p__Proteobacteria;c__Alphaproteobacteria;o__Caulobacterales;f__Hyphomonadaceae;g__Hyphomonas;s__GCA_002695785.1	GCA_002695785.1	d__Bacteria;p__Proteobacteria;c__Alphaproteobacteria;o__Caulobacterales;f__Hyphomonadaceae;g__Hyphomonas;s__	98	0.66	GCA_002695785.1	d__Bacteria;p__Proteobacteria;c__Alphaproteobacteria;o__Caulobacterales;f__Hyphomonadaceae;g__Hyphomonas;s__	98	0.66	ANI/Placement	topological placement and ANI have congruent species assignments
4,000 m	165	MAG165	100	0.222	0.351	733436	3775202	d__Bacteria;p__Firmicutes;c__Bacilli;o__Bacillales;f__Bacillaceae;g__Oceanobacillus;s__	d__Bacteria;p__Firmicutes;c__Bacilli;o__Bacillales;f__Amphibacillaceae;g__Oceanobacillus;s__Oceanobacillus kimchii	GCF_000340475.1	d__Bacteria;p__Firmicutes;c__Bacilli;o__Bacillales;f__Amphibacillaceae;g__Oceanobacillus;s__Oceanobacillus kimchii	99.49	0.95	GCF_000340475.1	d__Bacteria;p__Firmicutes;c__Bacilli;o__Bacillales;f__Amphibacillaceae;g__Oceanobacillus;s__Oceanobacillus kimchii	99.49	0.95	ANI/Placement	topological placement and ANI have congruent species assignments
	166	MAG166	100	0.053	0.573	305687	3782653	d__Bacteria;p__Proteobacteria;c__Gammaproteobacteria;o__Cellvibrionales;f__Spongiibacteraceae;g__Spongiibacter;s__Spongiibacter tropicus	d__Bacteria;p__Proteobacteria;c__Gammaproteobacteria;o__Pseudomonadales;f__Spongiibacteraceae;g__Spongiibacter;s__Spongiibacter tropicus	GCF_000420325.1	d__Bacteria;p__Proteobacteria;c__Gammaproteobacteria;o__Pseudomonadales;f__Spongiibacteraceae;g__Spongiibacter;s__Spongiibacter tropicus	98.17	0.9	GCF_000420325.1	d__Bacteria;p__Proteobacteria;c__Gammaproteobacteria;o__Pseudomonadales;f__Spongiibacteraceae;g__Spongiibacter;s__Spongiibacter tropicus	98.17	0.9	ANI/Placement	topological placement and ANI have congruent species assignments
	167	MAG167	99.56	0.434	0.556	347333	3075768	d__Bacteria;p__Proteobacteria;c__Alphaproteobacteria;o__Caulobacterales;f__;g__;s__	d__Bacteria;p__Proteobacteria;c__Alphaproteobacteria;o__Caulobacterales;f__;g__;s__	None	None	None	None	None	None	None	None	taxonomic novelty determined using RED	None	None
	168	MAG168	99.34	0.039	0.661	101240	3911386	d__Bacteria;p__Proteobacteria;c__Alphaproteobacteria;o__Rhodospirillales;f__Rhodospirillaceae;g__;s__	d__Bacteria;p__Proteobacteria;c__Alphaproteobacteria;o__Sneathiellales;f__Ferrovibrionaceae;g__;s__	None	None	None	None	None	None	None	None	taxonomic novelty determined using RED	None	None
	169	MAG169	99.18	0.362	0.647	306395	3412355	d__Bacteria;p__Proteobacteria;c__Gammaproteobacteria;o__Nevskiales;f__Algiphilaceae;g__Algiphilus;s__	d__Bacteria;p__Proteobacteria;c__Gammaproteobacteria;o__Nevskiales;f__Algiphilaceae;g__Algiphilus;s__	None	None	None	None	None	None	None	None	taxonomic novelty determined using RED	None	None
	170	MAG170	99.12	1.301	0.506	66433	3586708	d__Bacteria;p__Proteobacteria;c__Gammaproteobacteria;o__Oceanospirillales;f__Oceanospirillaceae;g__;s__	d__Bacteria;p__Proteobacteria;c__Gammaproteobacteria;o__Pseudomonadales;f__Nitrincolaceae;g__;s__	None	None	None	None	None	None	None	None	taxonomic novelty determined using RED	None	None
	171	MAG171	98.98	4.433	0.501	25619	10135715	d__Bacteria;p__Bacteroidetes;c__Saprospiria;o__Saprospirales;f__Lewinellaceae;g__Lewinella;s__	d__Bacteria;p__Bacteroidota;c__Bacteroidia;o__Chitinophagales;f__Saprospiraceae;g__Lewinella_B;s__	None	None	None	None	None	None	None	None	taxonomic novelty determined using RED	None	None
	172	MAG172	98.95	1.468	0.608	156062	3609536	d__Bacteria;p__Proteobacteria;c__Alphaproteobacteria;o__Rhizobiales;f__;g__;s__	d__Bacteria;p__Proteobacteria;c__Alphaproteobacteria;o__Rhizobiales;f__Devosiaceae;g__Pelagibacterium;s__GCA_002337365.1	GCA_002337365.1	d__Bacteria;p__Proteobacteria;c__Alphaproteobacteria;o__Rhizobiales;f__Devosiaceae;g__Pelagibacterium;s__	98.29	0.83	GCA_002337365.1	d__Bacteria;p__Proteobacteria;c__Alphaproteobacteria;o__Rhizobiales;f__Devosiaceae;g__Pelagibacterium;s__	98.29	0.83	ANI/Placement	topological placement and ANI have congruent species assignments
	173	MAG173	98.9	0.324	0.607	299321	3728996	d__Bacteria;p__Proteobacteria;c__Alphaproteobacteria;o__Rhodobacterales;f__Hyphomonadaceae;g__;s__	d__Bacteria;p__Proteobacteria;c__Alphaproteobacteria;o__Caulobacterales;f__Hyphomonadaceae;g__UBA5336;s__	None	None	None	None	None	None	None	None	taxonomic novelty determined using RED	None	None
	174	MAG174	98.86	0.568	0.704	66276	3416545	d__Bacteria;p__Planctomycetes;c__Phycisphaerae;o__Phycisphaerales;f__;g__;s__	d__Bacteria;p__Planctomycetota;c__Phycisphaerae;o__Phycisphaerales;f__SM1A02;g__;s__	None	None	None	None	None	None	None	None	taxonomic novelty determined using RED	None	None
	175	MAG175	98.85	1.81	0.613	62878	3776573	d__Bacteria;p__Proteobacteria;c__Gammaproteobacteria;o__Pseudomonadales;f__Pseudomonadaceae;g__;s__	d__Bacteria;p__Proteobacteria;c__Gammaproteobacteria;o__Pseudomonadales;f__Pseudomonadaceae;g__Pseudomonas_D;s__	GCF_900114765.1	d__Bacteria;p__Proteobacteria;c__Gammaproteobacteria;o__Pseudomonadales;f__Pseudomonadaceae;g__Pseudomonas_D;s__Pseudomonas_D pachastrellae	96.68	0.88	GCA_002697375.1	d__Bacteria;p__Proteobacteria;c__Gammaproteobacteria;o__Pseudomonadales;f__Pseudomonadaceae;g__Pseudomonas_D;s__	95.81	0.85	ANI/Placement	topological placement and ANI have incongruent species assignments
	176	MAG176	98.62	1.268	0.608	310739	3255517	d__Bacteria;p__Proteobacteria;c__Gammaproteobacteria;o__Chromatiales;f__Ectothiorhodospiraceae;g__;s__	d__Bacteria;p__Proteobacteria;c__Gammaproteobacteria;o__Nevskiales;f__Oceanococcaceae;g__;s__	None	None	None	None	None	None	None	None	taxonomic novelty determined using RED	None	None
	177	MAG177	98.57	1.658	0.341	60115	995816	d__Bacteria;p__Proteobacteria;c__Alphaproteobacteria;o__Rickettsiales;f__;g__;s__	d__Bacteria;p__Proteobacteria;c__Alphaproteobacteria;o__Rickettsiales;f__Rickettsiaceae;g__;s__	None	None	None	None	None	None	None	None	taxonomic novelty determined using RED	None	None
	178	MAG178	98.48	1.262	0.61	463678	3407453	d__Bacteria;p__Proteobacteria;c__Alphaproteobacteria;o__Rhodobacterales;f__Rhodobacteraceae;g__Rhodovulum;s__	d__Bacteria;p__Proteobacteria;c__Alphaproteobacteria;o__Rhodobacterales;f__Rhodobacteraceae;g__GCA-2706605;s__GCA_002706605.1	GCA_002706605.1	d__Bacteria;p__Proteobacteria;c__Alphaproteobacteria;o__Rhodobacterales;f__Rhodobacteraceae;g__GCA-2706605;s__	98.85	0.94	GCA_002706605.1	d__Bacteria;p__Proteobacteria;c__Alphaproteobacteria;o__Rhodobacterales;f__Rhodobacteraceae;g__GCA-2706605;s__	98.85	0.94	ANI/Placement	topological placement and ANI have congruent species assignments
	179	MAG179	98.44	2.906	0.709	31119	7808224	d__Bacteria;p__Planctomycetes;c__Planctomycetia;o__Planctomycetales;f__Isosphaeraceae;g__;s__	d__Bacteria;p__Planctomycetota;c__Planctomycetes;o__Isosphaerales;f__Isosphaeraceae;g__;s__	None	None	None	None	None	None	None	None	taxonomic classification fully defined by topology	None	None
	180	MAG180	98.42	2.702	0.381	25559	1723293	d__Bacteria;p__Chlamydiae;c__Chlamydiia;o__;f__;g__;s__	d__Bacteria;p__Verrucomicrobiota;c__Chlamydiia;o__;f__;g__;s__	None	None	None	None	None	None	None	None	taxonomic novelty determined using RED	None	None
	181	MAG181	98.42	0.543	0.629	145178	3676809	d__Bacteria;p__Proteobacteria;c__Gammaproteobacteria;o__Chromatiales;f__Ectothiorhodospiraceae;g__Oceanococcus;s__	d__Bacteria;p__Proteobacteria;c__Gammaproteobacteria;o__Nevskiales;f__Oceanococcaceae;g__GCA-2732075;s__	None	None	None	None	None	None	None	None	taxonomic novelty determined using RED	None	None
	182	MAG182	98.38	3.763	0.644	208647	6644209	d__Bacteria;p__Planctomycetes;c__;o__;f__;g__;s__	d__Bacteria;p__Planctomycetota;c__;o__;f__;g__;s__	None	None	None	None	None	None	None	None	taxonomic classification fully defined by topology	None	None
	183	MAG183	98.19	4.226	0.686	41278	4971591	d__Bacteria;p__Actinobacteria;c__Acidimicrobiia;o__Acidimicrobiales;f__Acidimicrobiaceae;g__;s__	d__Bacteria;p__Actinobacteriota;c__Acidimicrobiia;o__Microtrichales;f__Ilumatobacteraceae;g__Ilumatobacter_A;s__	None	None	None	None	None	None	None	None	taxonomic classification fully defined by topology	None	None
	184	MAG184	98.02	2.4	0.667	65371	4303063	d__Bacteria;p__Proteobacteria;c__Alphaproteobacteria;o__Rhodobacterales;f__Rhodobacteraceae;g__;s__	d__Bacteria;p__Proteobacteria;c__Alphaproteobacteria;o__Rhodobacterales;f__Rhodobacteraceae;g__;s__	None	None	None	None	None	None	None	None	taxonomic classification fully defined by topology	None	None
	185	MAG185	97.89	2.046	0.436	35705	7148195	d__Bacteria;p__Bacteroidetes;c__Saprospiria;o__Saprospirales;f__Saprospiraceae;g__;s__	d__Bacteria;p__Bacteroidota;c__Bacteroidia;o__Chitinophagales;f__Saprospiraceae;g__;s__	None	None	None	None	None	None	None	None	taxonomic classification fully defined by topology	None	None
	186	MAG186	97.77	3.419	0.454	17144	3215924	d__Bacteria;p__Proteobacteria;c__Gammaproteobacteria;o__Oceanospirillales;f__Oceanospirillaceae;g__Neptuniibacter;s__	d__Bacteria;p__Proteobacteria;c__Gammaproteobacteria;o__Pseudomonadales;f__Nitrincolaceae;g__Neptuniibacter;s__	None	None	None	None	None	None	None	None	taxonomic classification fully defined by topology	None	None
	187	MAG187	97.66	2.104	0.466	41844	9458102	d__Bacteria;p__Bacteroidetes;c__Saprospiria;o__Saprospirales;f__Lewinellaceae;g__Lewinella;s__	d__Bacteria;p__Bacteroidota;c__Bacteroidia;o__Chitinophagales;f__Saprospiraceae;g__Lewinella_B;s__	None	None	None	None	None	None	None	None	taxonomic novelty determined using RED	None	None
	188	MAG188	97.59	1.142	0.571	109436	3921238	d__Bacteria;p__Proteobacteria;c__Gammaproteobacteria;o__Alteromonadales;f__Alteromonadaceae;g__Marinobacter;s__	d__Bacteria;p__Proteobacteria;c__Gammaproteobacteria;o__Pseudomonadales;f__Hahellaceae;g__Marinobacter;s__	None	None	None	None	None	None	None	None	taxonomic classification fully defined by topology	None	None
	189	MAG189	97.51	0.746	0.598	424219	4150069	d__Bacteria;p__Proteobacteria;c__Alphaproteobacteria;o__Rhodospirillales;f__Rhodospirillaceae;g__;s__	d__Bacteria;p__Proteobacteria;c__Alphaproteobacteria;o__Rhodospirillales;f__Casp-alpha2;g__UBA4479;s__	None	None	None	None	None	None	None	None	taxonomic novelty determined using RED	None	None
	190	MAG190	97.46	4.186	0.581	35674	6533576	d__Bacteria;p__Proteobacteria;c__Gammaproteobacteria;o__Oceanospirillales;f__;g__;s__	d__Bacteria;p__Proteobacteria;c__Gammaproteobacteria;o__Xanthomonadales;f__;g__;s__	None	None	None	None	None	None	None	None	taxonomic classification fully defined by topology	None	None
	191	MAG191	97.32	1.192	0.622	143323	4502596	d__Bacteria;p__Proteobacteria;c__Alphaproteobacteria;o__Rhodobacterales;f__Rhodobacteraceae;g__Ahrensia;s__	d__Bacteria;p__Proteobacteria;c__Alphaproteobacteria;o__Rhizobiales;f__Rhizobiaceae;g__Ahrensia;s__GCA_002706335.1	GCA_002706335.1	d__Bacteria;p__Proteobacteria;c__Alphaproteobacteria;o__Rhizobiales;f__Rhizobiaceae;g__Ahrensia;s__	98.43	0.93	GCA_002706335.1	d__Bacteria;p__Proteobacteria;c__Alphaproteobacteria;o__Rhizobiales;f__Rhizobiaceae;g__Ahrensia;s__	98.43	0.93	ANI/Placement	topological placement and ANI have congruent species assignments
	192	MAG192	97.25	1.194	0.494	22171	4151433	d__Bacteria;p__Proteobacteria;c__Gammaproteobacteria;o__Alteromonadales;f__Alteromonadaceae;g__;s__	d__Bacteria;p__Proteobacteria;c__Gammaproteobacteria;o__Enterobacterales;f__Alteromonadaceae;g__Rheinheimera;s__GCA_002862515.1	GCA_002862515.1	d__Bacteria;p__Proteobacteria;c__Gammaproteobacteria;o__Enterobacterales;f__Alteromonadaceae;g__Rheinheimera;s__	97.45	0.86	GCA_002862515.1	d__Bacteria;p__Proteobacteria;c__Gammaproteobacteria;o__Enterobacterales;f__Alteromonadaceae;g__Rheinheimera;s__	97.45	0.86	ANI/Placement	topological placement and ANI have congruent species assignments
	193	MAG193	97.24	3.069	0.689	49712	4898806	d__Bacteria;p__Actinobacteria;c__Acidimicrobiia;o__Acidimicrobiales;f__Acidimicrobiaceae;g__;s__	d__Bacteria;p__Actinobacteriota;c__Acidimicrobiia;o__Microtrichales;f__Ilumatobacteraceae;g__Ilumatobacter_A;s__	None	None	None	None	None	None	None	None	taxonomic classification fully defined by topology	None	None
	194	MAG194	97.23	0.23	0.633	253517	4441340	d__Bacteria;p__Proteobacteria;c__Alphaproteobacteria;o__Parvularculales;f__Parvularculaceae;g__Parvularcula;s__	d__Bacteria;p__Proteobacteria;c__Alphaproteobacteria;o__Caulobacterales;f__Parvularculaceae;g__UBA4496;s__	None	None	None	None	None	None	None	None	taxonomic classification fully defined by topology	None	None
	195	MAG195	97.11	1.217	0.688	73115	3392679	d__Bacteria;p__Proteobacteria;c__Alphaproteobacteria;o__Rhodobacterales;f__Hyphomonadaceae;g__Oceanicaulis;s__	d__Bacteria;p__Proteobacteria;c__Alphaproteobacteria;o__Caulobacterales;f__Maricaulaceae;g__Oceanicaulis;s__	None	None	None	None	None	None	None	None	taxonomic classification fully defined by topology	None	None
	196	MAG196	97.05	1.785	0.72	263928	8551901	d__Bacteria;p__Proteobacteria;c__Deltaproteobacteria;o__;f__;g__;s__	d__Bacteria;p__Myxococcota;c__UBA796;o__UBA796;f__UBA8465;g__;s__	None	None	None	None	None	None	None	None	taxonomic novelty determined using RED	None	None
	197	MAG197	96.78	2.11	0.639	25168	3066406	d__Bacteria;p__Proteobacteria;c__Alphaproteobacteria;o__Rhodobacterales;f__Hyphomonadaceae;g__Oceanicaulis;s__	d__Bacteria;p__Proteobacteria;c__Alphaproteobacteria;o__Caulobacterales;f__Maricaulaceae;g__Oceanicaulis;s__GCF_000152745.1	GCF_000152745.1	d__Bacteria;p__Proteobacteria;c__Alphaproteobacteria;o__Caulobacterales;f__Maricaulaceae;g__Oceanicaulis;s__	98.5	0.94	GCF_000152745.1	d__Bacteria;p__Proteobacteria;c__Alphaproteobacteria;o__Caulobacterales;f__Maricaulaceae;g__Oceanicaulis;s__	98.5	0.94	ANI/Placement	topological placement and ANI have congruent species assignments
	198	MAG198	96.68	4.323	0.652	14764	3157368	d__Bacteria;p__Proteobacteria;c__Alphaproteobacteria;o__Sphingomonadales;f__Sphingomonadaceae;g__Citromicrobium;s__	d__Bacteria;p__Proteobacteria;c__Alphaproteobacteria;o__Sphingomonadales;f__Sphingomonadaceae;g__Citromicrobium;s__Citromicrobium bathyomarinum	GCF_001304795.1	d__Bacteria;p__Proteobacteria;c__Alphaproteobacteria;o__Sphingomonadales;f__Sphingomonadaceae;g__Citromicrobium;s__Citromicrobium bathyomarinum	96.86	0.9	GCF_001304795.1	d__Bacteria;p__Proteobacteria;c__Alphaproteobacteria;o__Sphingomonadales;f__Sphingomonadaceae;g__Citromicrobium;s__Citromicrobium bathyomarinum	96.86	0.9	ANI/Placement	topological placement and ANI have congruent species assignments
	199	MAG199	96.6	0.302	0.71	43289	3305049	d__Bacteria;p__Actinobacteria;c__Actinobacteria;o__;f__;g__;s__	d__Bacteria;p__Actinobacteriota;c__Actinobacteria;o__Propionibacteriales;f__Nocardioidaceae;g__Aeromicrobium;s__	None	None	None	None	None	None	None	None	taxonomic classification fully defined by topology	None	None
	200	MAG200	96.59	0.568	0.68	60600	3627678	d__Bacteria;p__Planctomycetes;c__Phycisphaerae;o__;f__;g__;s__	d__Bacteria;p__Planctomycetota;c__Phycisphaerae;o__Phycisphaerales;f__SM1A02;g__;s__	None	None	None	None	None	None	None	None	taxonomic classification fully defined by topology	None	None
	201	MAG201	96.44	1	0.602	36856	3850019	d__Archaea;p__Euryarchaeota;c__Halobacteria;o__Natrialbales;f__Natrialbaceae;g__Halostagnicola;s__	d__Archaea;p__Halobacterota;c__Halobacteria;o__Halobacteriales;f__Haloferacaceae;g__Halostagnicola;s__	None	None	None	None	None	None	None	None	taxonomic classification fully defined by topology	None	None
	202	MAG202	96.41	1.093	0.419	11139	3630492	d__Bacteria;p__Bacteroidetes;c__Flavobacteriia;o__Flavobacteriales;f__;g__;s__	d__Bacteria;p__Bacteroidota;c__Bacteroidia;o__Flavobacteriales;f__Cryomorphaceae;g__UBA7878;s__	None	None	None	None	None	None	None	None	taxonomic novelty determined using RED	None	None
	203	MAG203	96.37	1.34	0.554	53855	6735802	d__Bacteria;p__Planctomycetes;c__Planctomycetia;o__Planctomycetales;f__Planctomycetaceae;g__;s__	d__Bacteria;p__Planctomycetota;c__Planctomycetes;o__Pirellulales;f__Pirellulaceae;g__;s__	None	None	None	None	None	None	None	None	taxonomic classification fully defined by topology	None	None
	204	MAG204	96.36	1.363	0.455	211895	8090908	d__Bacteria;p__Chloroflexi;c__Anaerolineae;o__Anaerolineales;f__;g__;s__	d__Bacteria;p__Chloroflexota;c__Anaerolineae;o__SBR1031;f__A4b;g__UBA6055;s__	None	None	None	None	None	None	None	None	taxonomic classification fully defined by topology	None	None
	205	MAG205	96.11	0	0.532	19381	7260265	d__Bacteria;p__Planctomycetes;c__Planctomycetia;o__Planctomycetales;f__Planctomycetaceae;g__Gimesia;s__	d__Bacteria;p__Planctomycetota;c__Planctomycetes;o__Planctomycetales;f__Planctomycetaceae;g__Gimesia;s__GCA_002724985.1	GCA_002724985.1	d__Bacteria;p__Planctomycetota;c__Planctomycetes;o__Planctomycetales;f__Planctomycetaceae;g__Gimesia;s__	97.52	0.9	GCA_002724985.1	d__Bacteria;p__Planctomycetota;c__Planctomycetes;o__Planctomycetales;f__Planctomycetaceae;g__Gimesia;s__	97.52	0.9	ANI/Placement	topological placement and ANI have congruent species assignments
	206	MAG206	96.1	3.733	0.636	11131	2777066	d__Bacteria;p__Proteobacteria;c__Alphaproteobacteria;o__Rhodobacterales;f__Hyphomonadaceae;g__Oceanicaulis;s__	d__Bacteria;p__Proteobacteria;c__Alphaproteobacteria;o__Caulobacterales;f__Maricaulaceae;g__Oceanicaulis;s__UBA10235	UBA10235	d__Bacteria;p__Proteobacteria;c__Alphaproteobacteria;o__Caulobacterales;f__Maricaulaceae;g__Oceanicaulis;s__	98.6	0.89	UBA10235	d__Bacteria;p__Proteobacteria;c__Alphaproteobacteria;o__Caulobacterales;f__Maricaulaceae;g__Oceanicaulis;s__	98.6	0.89	ANI/Placement	topological placement and ANI have congruent species assignments
	207	MAG207	95.94	0.675	0.435	105830	1836618	d__Bacteria;p__Chlamydiae;c__Chlamydiia;o__Parachlamydiales;f__;g__;s__	d__Bacteria;p__Verrucomicrobiota;c__Chlamydiia;o__Parachlamydiales;f__;g__;s__	None	None	None	None	None	None	None	None	taxonomic classification fully defined by topology	None	None
	208	MAG208	95.69	0	0.384	133342	1463797	d__Bacteria;p__Proteobacteria;c__Alphaproteobacteria;o__;f__;g__;s__	d__Bacteria;p__Proteobacteria;c__Alphaproteobacteria;o__Caedibacterales;f__UBA1908;g__;s__	None	None	None	None	None	None	None	None	taxonomic novelty determined using RED	None	None
	209	MAG209	95.62	0.751	0.634	114309	3416510	d__Bacteria;p__Proteobacteria;c__Alphaproteobacteria;o__Sphingomonadales;f__Erythrobacteraceae;g__Croceicoccus;s__	d__Bacteria;p__Proteobacteria;c__Alphaproteobacteria;o__Sphingomonadales;f__Sphingomonadaceae;g__Croceicoccus;s__	None	None	None	None	None	None	None	None	taxonomic classification fully defined by topology	None	None
	210	MAG210	95.46	3.814	0.488	31301	2661039	d__Bacteria;p__Proteobacteria;c__Gammaproteobacteria;o__Alteromonadales;f__Idiomarinaceae;g__Idiomarina;s__	d__Bacteria;p__Proteobacteria;c__Gammaproteobacteria;o__Enterobacterales;f__Alteromonadaceae;g__Idiomarina;s__Idiomarina sp1	GCA_002729675.1	d__Bacteria;p__Proteobacteria;c__Gammaproteobacteria;o__Enterobacterales;f__Alteromonadaceae;g__Idiomarina;s__Idiomarina sp1	98.79	0.89	GCA_002729675.1	d__Bacteria;p__Proteobacteria;c__Gammaproteobacteria;o__Enterobacterales;f__Alteromonadaceae;g__Idiomarina;s__Idiomarina sp1	98.79	0.89	ANI/Placement	topological placement and ANI have congruent species assignments
	211	MAG211	95.43	4.008	0.546	16222	4942474	d__Bacteria;p__Proteobacteria;c__Gammaproteobacteria;o__;f__;g__;s__	d__Bacteria;p__Proteobacteria;c__Gammaproteobacteria;o__Pseudomonadales;f__Ketobacteraceae;g__Ketobacter;s__GCA_002471665.1	GCA_002471665.1	d__Bacteria;p__Proteobacteria;c__Gammaproteobacteria;o__Pseudomonadales;f__Ketobacteraceae;g__Ketobacter;s__	99.69	0.96	GCA_002471665.1	d__Bacteria;p__Proteobacteria;c__Gammaproteobacteria;o__Pseudomonadales;f__Ketobacteraceae;g__Ketobacter;s__	99.69	0.96	ANI/Placement	topological placement and ANI have congruent species assignments
	212	MAG212	95.3	2.777	0.532	20470	3353918	d__Bacteria;p__Proteobacteria;c__Gammaproteobacteria;o__;f__;g__;s__	d__Bacteria;p__Proteobacteria;c__Gammaproteobacteria;o__UBA10353;f__LS-SOB;g__REDSEA-S09-B13;s__REDSEA-S09-B13 sp2	UBA8245	d__Bacteria;p__Proteobacteria;c__Gammaproteobacteria;o__UBA10353;f__LS-SOB;g__REDSEA-S09-B13;s__REDSEA-S09-B13 sp2	99.41	0.88	UBA8245	d__Bacteria;p__Proteobacteria;c__Gammaproteobacteria;o__UBA10353;f__LS-SOB;g__REDSEA-S09-B13;s__REDSEA-S09-B13 sp2	99.41	0.88	ANI/Placement	topological placement and ANI have congruent species assignments
	213	MAG213	95.01	2.15	0.707	31070	4197801	d__Bacteria;p__Planctomycetes;c__;o__;f__;g__;s__	d__Bacteria;p__Planctomycetota;c__UBA1135;o__UBA1135;f__GCA-2683825;g__;s__	None	None	None	None	None	None	None	None	taxonomic novelty determined using RED	None	None
	214	MAG214	94.85	3.131	0.667	25895	3056926	d__Bacteria;p__Proteobacteria;c__Alphaproteobacteria;o__Sphingomonadales;f__Erythrobacteraceae;g__Altererythrobacter;s__	d__Bacteria;p__Proteobacteria;c__Alphaproteobacteria;o__Sphingomonadales;f__Sphingomonadaceae;g__Altererythrobacter_A;s__	None	None	None	None	None	None	None	None	taxonomic novelty determined using RED	None	None
	215	MAG215	94.85	4.972	0.669	35942	5202795	d__Bacteria;p__Proteobacteria;c__Alphaproteobacteria;o__Rhodobacterales;f__Rhodobacteraceae;g__Salipiger;s__Salipiger bermudensis	d__Bacteria;p__Proteobacteria;c__Alphaproteobacteria;o__Rhodobacterales;f__Rhodobacteraceae;g__Pelagibaca;s__Pelagibaca bermudensis	GCF_000153725.1	d__Bacteria;p__Proteobacteria;c__Alphaproteobacteria;o__Rhodobacterales;f__Rhodobacteraceae;g__Pelagibaca;s__Pelagibaca bermudensis	98.18	0.9	GCF_000153725.1	d__Bacteria;p__Proteobacteria;c__Alphaproteobacteria;o__Rhodobacterales;f__Rhodobacteraceae;g__Pelagibaca;s__Pelagibaca bermudensis	98.18	0.9	ANI/Placement	topological placement and ANI have congruent species assignments
	216	MAG216	94.85	2.067	0.596	53236	3495892	d__Bacteria;p__Proteobacteria;c__Alphaproteobacteria;o__Parvularculales;f__Parvularculaceae;g__Parvularcula;s__	d__Bacteria;p__Proteobacteria;c__Alphaproteobacteria;o__Caulobacterales;f__Parvularculaceae;g__UBA4496;s__	None	None	None	None	None	None	None	None	taxonomic classification fully defined by topology	None	None
	217	MAG217	94.82	2.586	0.634	9593	3213867	d__Bacteria;p__Proteobacteria;c__Gammaproteobacteria;o__Chromatiales;f__Ectothiorhodospiraceae;g__Oceanococcus;s__	d__Bacteria;p__Proteobacteria;c__Gammaproteobacteria;o__Nevskiales;f__Oceanococcaceae;g__GCA-2732075;s__	None	None	None	None	None	None	None	None	taxonomic novelty determined using RED	None	None
	218	MAG218	94.81	4.259	0.61	233345	4501750	d__Bacteria;p__Proteobacteria;c__Gammaproteobacteria;o__;f__;g__;s__	d__Bacteria;p__Proteobacteria;c__Gammaproteobacteria;o__Pseudomonadales;f__HTCC2089;g__UBA7451;s__	None	None	None	None	None	None	None	None	taxonomic novelty determined using RED	None	None
	219	MAG219	94.78	1.449	0.431	459852	2386634	d__Bacteria;p__Proteobacteria;c__Alphaproteobacteria;o__;f__;g__;s__	d__Bacteria;p__Proteobacteria;c__Alphaproteobacteria;o__Micavibrionales;f__Micavibrionaceae;g__UBA1672;s__	None	None	None	None	None	None	None	None	taxonomic classification fully defined by topology	None	None
	220	MAG220	94.48	1.392	0.444	14236	4957179	d__Bacteria;p__Proteobacteria;c__Gammaproteobacteria;o__Vibrionales;f__Vibrionaceae;g__Vibrio;s__Vibrio alginolyticus	d__Bacteria;p__Proteobacteria;c__Gammaproteobacteria;o__Enterobacterales;f__Vibrionaceae;g__Vibrio;s__Vibrio alginolyticus	GCF_000354175.2	d__Bacteria;p__Proteobacteria;c__Gammaproteobacteria;o__Enterobacterales;f__Vibrionaceae;g__Vibrio;s__Vibrio alginolyticus	98.35	0.89	GCF_000354175.2	d__Bacteria;p__Proteobacteria;c__Gammaproteobacteria;o__Enterobacterales;f__Vibrionaceae;g__Vibrio;s__Vibrio alginolyticus	98.35	0.89	ANI/Placement	topological placement and ANI have congruent species assignments
	221	MAG221	94.44	2.699	0.673	28768	3653940	d__Bacteria;p__Proteobacteria;c__Alphaproteobacteria;o__Rhodospirillales;f__Rhodospirillaceae;g__;s__	d__Bacteria;p__Proteobacteria;c__Alphaproteobacteria;o__Kiloniellales;f__Fodinicurvataceae;g__;s__	None	None	None	None	None	None	None	None	taxonomic classification fully defined by topology	None	None
	222	MAG222	94.22	1.123	0.431	1099940	2057062	d__Bacteria;p__Proteobacteria;c__Alphaproteobacteria;o__;f__;g__;s__	d__Bacteria;p__Proteobacteria;c__Alphaproteobacteria;o__Micavibrionales;f__Micavibrionaceae;g__;s__	None	None	None	None	None	None	None	None	taxonomic classification fully defined by topology	None	None
	223	MAG223	94.22	0.99	0.589	21035	3354624	d__Bacteria;p__Chloroflexi;c__;o__;f__;g__;s__	d__Bacteria;p__Chloroflexota;c__Dehalococcoidia;o__UBA3495;f__UBA3495;g__UBA9611;s__GCA_002746355.1	GCA_002746355.1	d__Bacteria;p__Chloroflexota;c__Dehalococcoidia;o__UBA3495;f__UBA3495;g__UBA9611;s__	99.12	0.93	GCA_002746355.1	d__Bacteria;p__Chloroflexota;c__Dehalococcoidia;o__UBA3495;f__UBA3495;g__UBA9611;s__	99.12	0.93	ANI/Placement	topological placement and ANI have congruent species assignments
	224	MAG224	94.1	5.486	0.634	23085	3890643	d__Bacteria;p__Proteobacteria;c__Alphaproteobacteria;o__Rhizobiales;f__;g__;s__	d__Bacteria;p__Proteobacteria;c__Alphaproteobacteria;o__Rhizobiales;f__Rhizobiaceae;g__Hoeflea;s__	None	None	None	None	None	None	None	None	taxonomic classification fully defined by topology	None	None
	225	MAG225	94	3.973	0.677	20473	4372355	d__Bacteria;p__Proteobacteria;c__Alphaproteobacteria;o__Rhodobacterales;f__Rhodobacteraceae;g__Roseivivax;s__	d__Bacteria;p__Proteobacteria;c__Alphaproteobacteria;o__Rhodobacterales;f__Rhodobacteraceae;g__Roseivivax;s__	GCF_000520615.1	d__Bacteria;p__Proteobacteria;c__Alphaproteobacteria;o__Rhodobacterales;f__Rhodobacteraceae;g__Roseivivax;s__Roseivivax atlanticus	98.21	0.91	GCF_900109705.1	d__Bacteria;p__Proteobacteria;c__Alphaproteobacteria;o__Rhodobacterales;f__Rhodobacteraceae;g__Roseivivax;s__Roseivivax marinus	97.75	0.8	ANI/Placement	topological placement and ANI have incongruent species assignments
	226	MAG226	93.66	4.925	0.611	13416	5390475	d__Bacteria;p__Proteobacteria;c__Gammaproteobacteria;o__;f__;g__;s__	d__Bacteria;p__Proteobacteria;c__Gammaproteobacteria;o__Ga0077536;f__Ga0077536;g__;s__	None	None	None	None	None	None	None	None	taxonomic novelty determined using RED	None	None
	227	MAG227	93.46	1.05	0.444	56149	1785505	d__Bacteria;p__Proteobacteria;c__;o__;f__;g__;s__	d__Bacteria;p__Proteobacteria;c__Alphaproteobacteria;o__UBA1280;f__;g__;s__	None	None	None	None	None	None	None	None	taxonomic novelty determined using RED	None	None
	228	MAG228	93.4	4.023	0.674	8838	5781545	d__Bacteria;p__Actinobacteria;c__Actinobacteria;o__Corynebacteriales;f__Mycobacteriaceae;g__Mycolicibacterium;s__	d__Bacteria;p__Actinobacteriota;c__Actinobacteria;o__Corynebacteriales;f__Corynebacteriaceae;g__Mycobacterium;s__	None	None	None	None	None	None	None	None	taxonomic classification fully defined by topology	None	None
	229	MAG229	93.1	5.765	0.476	9951	2527263	d__Bacteria;p__Proteobacteria;c__Gammaproteobacteria;o__Alteromonadales;f__Idiomarinaceae;g__;s__	d__Bacteria;p__Proteobacteria;c__Gammaproteobacteria;o__Enterobacterales;f__Alteromonadaceae;g__Idiomarina;s__GCA_002685255.1	GCA_002685255.1	d__Bacteria;p__Proteobacteria;c__Gammaproteobacteria;o__Enterobacterales;f__Alteromonadaceae;g__Idiomarina;s__	98.47	0.91	GCA_002685255.1	d__Bacteria;p__Proteobacteria;c__Gammaproteobacteria;o__Enterobacterales;f__Alteromonadaceae;g__Idiomarina;s__	98.47	0.91	ANI/Placement	topological placement and ANI have congruent species assignments
	230	MAG230	93.1	0.824	0.491	17088	4209108	d__Bacteria;p__Proteobacteria;c__Gammaproteobacteria;o__Alteromonadales;f__Alteromonadaceae;g__;s__	d__Bacteria;p__Proteobacteria;c__Gammaproteobacteria;o__Enterobacterales;f__Alteromonadaceae;g__Alteromonas_B;s__GCA_002729795.1	GCA_002729795.1	d__Bacteria;p__Proteobacteria;c__Gammaproteobacteria;o__Enterobacterales;f__Alteromonadaceae;g__Alteromonas_B;s__	98.48	0.94	GCA_002729795.1	d__Bacteria;p__Proteobacteria;c__Gammaproteobacteria;o__Enterobacterales;f__Alteromonadaceae;g__Alteromonas_B;s__	98.48	0.94	ANI/Placement	topological placement and ANI have congruent species assignments
	231	MAG231	93	5.494	0.446	10376	1688158	d__Bacteria;p__Proteobacteria;c__Alphaproteobacteria;o__;f__;g__Micavibrio;s__	d__Bacteria;p__Proteobacteria;c__Alphaproteobacteria;o__Micavibrionales;f__Micavibrionaceae;g__UBA9664;s__	None	None	None	None	None	None	None	None	taxonomic classification fully defined by topology	None	None
	232	MAG232	92.93	3.248	0.602	8922	2567538	d__Bacteria;p__Actinobacteria;c__Actinobacteria;o__Propionibacteriales;f__Propionibacteriaceae;g__Cutibacterium;s__[Propionibacterium] namnetense	d__Bacteria;p__Actinobacteriota;c__Actinobacteria;o__Propionibacteriales;f__Propionibacteriaceae;g__Cutibacterium;s__Cutibacterium acnes	GCF_000008345.1	d__Bacteria;p__Actinobacteriota;c__Actinobacteria;o__Propionibacteriales;f__Propionibacteriaceae;g__Cutibacterium;s__Cutibacterium acnes	99.23	0.89	GCF_000008345.1	d__Bacteria;p__Actinobacteriota;c__Actinobacteria;o__Propionibacteriales;f__Propionibacteriaceae;g__Cutibacterium;s__Cutibacterium acnes	99.23	0.89	ANI/Placement	topological placement and ANI have congruent species assignments	GCF_000231215.1, s__Cutibacterium acnes_A, 97.29, 0.89
	233	MAG233	92.93	2.695	0.435	11863	2936542	d__Bacteria;p__Bacteroidetes;c__Flavobacteriia;o__Flavobacteriales;f__Flavobacteriaceae;g__Muricauda;s__	d__Bacteria;p__Bacteroidota;c__Bacteroidia;o__Flavobacteriales;f__Flavobacteriaceae;g__Muricauda;s__	None	None	None	None	None	None	None	None	taxonomic classification fully defined by topology	None	None
	234	MAG234	92.91	1.109	0.585	38837	3051956	d__Bacteria;p__Proteobacteria;c__Alphaproteobacteria;o__Rhodobacterales;f__Hyphomonadaceae;g__Hyphomonas;s__	d__Bacteria;p__Proteobacteria;c__Alphaproteobacteria;o__Caulobacterales;f__Hyphomonadaceae;g__Hyphomonas;s__GCF_000682775.1	GCF_000682775.1	d__Bacteria;p__Proteobacteria;c__Alphaproteobacteria;o__Caulobacterales;f__Hyphomonadaceae;g__Hyphomonas;s__	95.78	0.91	GCF_000682775.1	d__Bacteria;p__Proteobacteria;c__Alphaproteobacteria;o__Caulobacterales;f__Hyphomonadaceae;g__Hyphomonas;s__	95.78	0.91	ANI/Placement	topological placement and ANI have congruent species assignments
	235	MAG235	92.74	3.225	0.552	471444	5789344	d__Bacteria;p__Proteobacteria;c__Deltaproteobacteria;o__Myxococcales;f__;g__;s__	d__Bacteria;p__Myxococcota;c__UBA4248;o__UBA4248;f__;g__;s__	None	None	None	None	None	None	None	None	taxonomic novelty determined using RED	None	None
	236	MAG236	92.56	1.696	0.419	9602	4187645	d__Bacteria;p__Bacteroidetes;c__Cytophagia;o__Cytophagales;f__Flammeovirgaceae;g__Fabibacter;s__Fabibacter pacificus	d__Bacteria;p__Bacteroidota;c__Bacteroidia;o__Cytophagales;f__Cyclobacteriaceae;g__Fabibacter;s__Fabibacter pacificus	GCF_900111145.1	d__Bacteria;p__Bacteroidota;c__Bacteroidia;o__Cytophagales;f__Cyclobacteriaceae;g__Fabibacter;s__Fabibacter pacificus	96.96	0.98	GCF_900111145.1	d__Bacteria;p__Bacteroidota;c__Bacteroidia;o__Cytophagales;f__Cyclobacteriaceae;g__Fabibacter;s__Fabibacter pacificus	96.96	0.98	ANI/Placement	topological placement and ANI have congruent species assignments
	237	MAG237	92.34	1.202	0.422	15015	4415555	d__Bacteria;p__Bacteroidetes;c__Cytophagia;o__Cytophagales;f__Flammeovirgaceae;g__;s__	d__Bacteria;p__Bacteroidota;c__Bacteroidia;o__Cytophagales;f__Cyclobacteriaceae;g__UBA6059;s__	None	None	None	None	None	None	None	None	taxonomic novelty determined using RED	None	None
	238	MAG238	92.32	3.631	0.277	4380	2473192	d__Bacteria;p__Proteobacteria;c__Epsilonproteobacteria;o__Campylobacterales;f__Campylobacteraceae;g__Arcobacter;s__	d__Bacteria;p__Campylobacterota;c__Campylobacteria;o__Campylobacterales;f__Arcobacteraceae;g__Arcobacter;s__	None	None	None	None	None	None	None	None	taxonomic classification fully defined by topology	None	None
	239	MAG239	92.21	3.171	0.379	9673	3807399	d__Bacteria;p__Firmicutes;c__Bacilli;o__Bacillales;f__Paenibacillaceae;g__Paenibacillus;s__	d__Bacteria;p__Firmicutes;c__Bacilli;o__Bacillales;f__Amphibacillaceae;g__Oceanobacillus;s__GCF_002272235.1	GCF_002272235.1	d__Bacteria;p__Firmicutes;c__Bacilli;o__Bacillales;f__Amphibacillaceae;g__Oceanobacillus;s__	99.05	0.91	GCF_002272235.1	d__Bacteria;p__Firmicutes;c__Bacilli;o__Bacillales;f__Amphibacillaceae;g__Oceanobacillus;s__	99.05	0.91	ANI/Placement	topological placement and ANI have congruent species assignments
	240	MAG240	92	5.468	0.667	18389	4837622	d__Bacteria;p__Proteobacteria;c__Alphaproteobacteria;o__Rhodobacterales;f__Rhodobacteraceae;g__Pseudooceanicola;s__	d__Bacteria;p__Proteobacteria;c__Alphaproteobacteria;o__Rhodobacterales;f__Rhodobacteraceae;g__Pseudooceanicola_B;s__	None	None	None	None	None	None	None	None	taxonomic classification fully defined by topology	None	None
	241	MAG241	91.74	5.784	0.683	5034	4925764	d__Bacteria;p__Actinobacteria;c__Actinobacteria;o__Corynebacteriales;f__Mycobacteriaceae;g__Mycolicibacterium;s__	d__Bacteria;p__Actinobacteriota;c__Actinobacteria;o__Corynebacteriales;f__Corynebacteriaceae;g__Mycobacterium;s__	None	None	None	None	None	None	None	None	taxonomic classification fully defined by topology	None	None
	242	MAG242	91.58	2.11	0.452	8393	3650947	d__Bacteria;p__Proteobacteria;c__Gammaproteobacteria;o__Alteromonadales;f__Alteromonadaceae;g__Alteromonas;s__Alteromonas australica	d__Bacteria;p__Proteobacteria;c__Gammaproteobacteria;o__Enterobacterales;f__Alteromonadaceae;g__Alteromonas;s__Alteromonas australica	GCF_000730385.1	d__Bacteria;p__Proteobacteria;c__Gammaproteobacteria;o__Enterobacterales;f__Alteromonadaceae;g__Alteromonas;s__Alteromonas australica	99.11	0.98	GCF_000730385.1	d__Bacteria;p__Proteobacteria;c__Gammaproteobacteria;o__Enterobacterales;f__Alteromonadaceae;g__Alteromonas;s__Alteromonas australica	99.11	0.98	ANI/Placement	topological placement and ANI have congruent species assignments
	243	MAG243	91.52	6.296	0.368	6145	3398670	d__Bacteria;p__Bacteroidetes;c__Flavobacteriia;o__Flavobacteriales;f__Flavobacteriaceae;g__Salegentibacter;s__Salegentibacter holothuriorum	d__Bacteria;p__Bacteroidota;c__Bacteroidia;o__Flavobacteriales;f__Flavobacteriaceae;g__Salegentibacter;s__Salegentibacter mishustinae	GCF_001431365.1	d__Bacteria;p__Bacteroidota;c__Bacteroidia;o__Flavobacteriales;f__Flavobacteriaceae;g__Salegentibacter;s__Salegentibacter mishustinae	96.25	0.9	GCF_001431365.1	d__Bacteria;p__Bacteroidota;c__Bacteroidia;o__Flavobacteriales;f__Flavobacteriaceae;g__Salegentibacter;s__Salegentibacter mishustinae	96.25	0.9	ANI/Placement	topological placement and ANI have congruent species assignments
	244	MAG244	91.49	2.275	0.713	7326	2983824	d__Bacteria;p__Actinobacteria;c__Actinobacteria;o__Micrococcales;f__Micrococcaceae;g__Citricoccus;s__	d__Bacteria;p__Actinobacteriota;c__Actinobacteria;o__Actinomycetales;f__Micrococcaceae;g__Micrococcus;s__	None	None	None	None	None	None	None	None	taxonomic classification fully defined by topology	None	None
	245	MAG245	91.23	5.586	0.492	6019	4614052	d__Bacteria;p__Proteobacteria;c__Gammaproteobacteria;o__;f__;g__;s__	d__Bacteria;p__Proteobacteria;c__Gammaproteobacteria;o__Pseudomonadales;f__Ketobacteraceae;g__;s__	None	None	None	None	None	None	None	None	taxonomic novelty determined using RED	None	None
	246	MAG246	91.22	3.571	0.388	13016	3510714	d__Bacteria;p__Proteobacteria;c__Oligoflexia;o__Bacteriovoracales;f__Bacteriovoracaceae;g__;s__	d__Bacteria;p__Bdellovibrionota;c__Bacteriovoracia;o__Bacteriovoracales;f__Bacteriovoracaceae;g__UBA845;s__GCA_002306735.1	GCA_002306735.1	d__Bacteria;p__Bdellovibrionota;c__Bacteriovoracia;o__Bacteriovoracales;f__Bacteriovoracaceae;g__UBA845;s__	98.99	0.76	GCA_002306735.1	d__Bacteria;p__Bdellovibrionota;c__Bacteriovoracia;o__Bacteriovoracales;f__Bacteriovoracaceae;g__UBA845;s__	98.99	0.76	ANI/Placement	topological placement and ANI have congruent species assignments
	247	MAG247	91.2	2.93	0.471	38179	2229859	d__Bacteria;p__Proteobacteria;c__Gammaproteobacteria;o__Alteromonadales;f__Idiomarinaceae;g__Idiomarina;s__	d__Bacteria;p__Proteobacteria;c__Gammaproteobacteria;o__Enterobacterales;f__Alteromonadaceae;g__Idiomarina;s__	GCF_900116625.1	d__Bacteria;p__Proteobacteria;c__Gammaproteobacteria;o__Enterobacterales;f__Alteromonadaceae;g__Idiomarina;s__Idiomarina abyssalis	97.75	0.96	GCA_002694205.1	d__Bacteria;p__Proteobacteria;c__Gammaproteobacteria;o__Enterobacterales;f__Alteromonadaceae;g__Idiomarina;s__	97.58	0.53	ANI/Placement	topological placement and ANI have incongruent species assignments
	248	MAG248	91.06	2.16	0.533	10556	2370968	d__Bacteria;p__Proteobacteria;c__Gammaproteobacteria;o__Cellvibrionales;f__Porticoccaceae;g__Porticoccus;s__Porticoccus hydrocarbonoclasticus	d__Bacteria;p__Proteobacteria;c__Gammaproteobacteria;o__Pseudomonadales;f__Porticoccaceae;g__Porticoccus;s__Porticoccus hydrocarbonoclasticus	GCF_000744735.1	d__Bacteria;p__Proteobacteria;c__Gammaproteobacteria;o__Pseudomonadales;f__Porticoccaceae;g__Porticoccus;s__Porticoccus hydrocarbonoclasticus	99.08	0.93	GCF_000744735.1	d__Bacteria;p__Proteobacteria;c__Gammaproteobacteria;o__Pseudomonadales;f__Porticoccaceae;g__Porticoccus;s__Porticoccus hydrocarbonoclasticus	99.08	0.93	ANI/Placement	topological placement and ANI have congruent species assignments
	249	MAG249	90.95	2.747	0.64	12623	3872200	d__Bacteria;p__Gemmatimonadetes;c__Gemmatimonadetes;o__Gemmatimonadales;f__;g__;s__	d__Bacteria;p__Gemmatimonadota;c__Gemmatimonadetes;o__SG8-23;f__UBA6960;g__UBA1138;s__UBA1138 sp1	UBA9046	d__Bacteria;p__Gemmatimonadota;c__Gemmatimonadetes;o__SG8-23;f__UBA6960;g__UBA1138;s__UBA1138 sp1	98.83	0.93	UBA9046	d__Bacteria;p__Gemmatimonadota;c__Gemmatimonadetes;o__SG8-23;f__UBA6960;g__UBA1138;s__UBA1138 sp1	98.83	0.93	ANI/Placement	topological placement and ANI have congruent species assignments
	250	MAG250	90.93	6.119	0.647	8326	4010484	d__Bacteria;p__Proteobacteria;c__Alphaproteobacteria;o__Rhodobacterales;f__Rhodobacteraceae;g__Pseudooceanicola;s__Pseudooceanicola atlanticus	d__Bacteria;p__Proteobacteria;c__Alphaproteobacteria;o__Rhodobacterales;f__Rhodobacteraceae;g__Pseudooceanicola;s__Pseudooceanicola atlanticus	GCF_000768315.1	d__Bacteria;p__Proteobacteria;c__Alphaproteobacteria;o__Rhodobacterales;f__Rhodobacteraceae;g__Pseudooceanicola;s__Pseudooceanicola atlanticus	95.82	0.94	GCF_000768315.1	d__Bacteria;p__Proteobacteria;c__Alphaproteobacteria;o__Rhodobacterales;f__Rhodobacteraceae;g__Pseudooceanicola;s__Pseudooceanicola atlanticus	95.82	0.94	ANI/Placement	topological placement and ANI have congruent species assignments
	251	MAG251	90.83	4.551	0.514	27413	3368953	d__Bacteria;p__Proteobacteria;c__Gammaproteobacteria;o__;f__;g__;s__	d__Bacteria;p__Proteobacteria;c__Gammaproteobacteria;o__Pseudomonadales;f__Hahellaceae;g__;s__	None	None	None	None	None	None	None	None	taxonomic novelty determined using RED	None	None
	252	MAG252	90.68	3.063	0.6	7703	3060065	d__Bacteria;p__Proteobacteria;c__Alphaproteobacteria;o__Rhodobacterales;f__Hyphomonadaceae;g__Henriciella;s__Henriciella pelagia	d__Bacteria;p__Proteobacteria;c__Alphaproteobacteria;o__Caulobacterales;f__Hyphomonadaceae;g__Henriciella;s__Henriciella pelagia	GCF_002088945.1	d__Bacteria;p__Proteobacteria;c__Alphaproteobacteria;o__Caulobacterales;f__Hyphomonadaceae;g__Henriciella;s__Henriciella pelagia	99.63	0.97	GCF_002088945.1	d__Bacteria;p__Proteobacteria;c__Alphaproteobacteria;o__Caulobacterales;f__Hyphomonadaceae;g__Henriciella;s__Henriciella pelagia	99.63	0.97	ANI/Placement	topological placement and ANI have congruent species assignments
	253	MAG253	90.31	2.053	0.316	6639	1265970	d__Bacteria;p__Proteobacteria;c__Alphaproteobacteria;o__Rickettsiales;f__;g__;s__	d__Bacteria;p__Proteobacteria;c__Alphaproteobacteria;o__Rickettsiales;f__Rickettsiaceae;g__;s__	None	None	None	None	None	None	None	None	taxonomic novelty determined using RED	None	None
	254	MAG254	90.27	3.113	0.557	7716	3343063	d__Bacteria;p__Chloroflexi;c__Dehalococcoidia;o__;f__;g__;s__	d__Bacteria;p__Chloroflexota;c__Dehalococcoidia;o__SAR202;f__UBA11138;g__UBA1123;s__GCA_002401025.1	GCA_002401025.1	d__Bacteria;p__Chloroflexota;c__Dehalococcoidia;o__SAR202;f__UBA11138;g__UBA1123;s__	98.1	0.47	GCA_002401025.1	d__Bacteria;p__Chloroflexota;c__Dehalococcoidia;o__SAR202;f__UBA11138;g__UBA1123;s__	98.1	0.47	ANI/Placement	topological placement and ANI have congruent species assignments	GCA_002313895.1, s__, 97.84, 0.9
	255	MAG255	89.84	3.278	0.624	13988	3183505	d__Bacteria;p__Proteobacteria;c__Alphaproteobacteria;o__Rhizobiales;f__Hyphomicrobiaceae;g__Pelagibacterium;s__	d__Bacteria;p__Proteobacteria;c__Alphaproteobacteria;o__Rhizobiales;f__Devosiaceae;g__Pelagibacterium;s__	None	None	None	None	None	None	None	None	taxonomic novelty determined using RED	None	None
	256	MAG256	89.19	1.91	0.672	11063	2440914	d__Bacteria;p__Actinobacteria;c__Actinobacteria;o__Micrococcales;f__Microbacteriaceae;g__Microbacterium;s__	d__Bacteria;p__Actinobacteriota;c__Actinobacteria;o__Actinomycetales;f__Microbacteriaceae;g__Microbacterium;s__GCA_002313585.1	GCA_002313585.1	d__Bacteria;p__Actinobacteriota;c__Actinobacteria;o__Actinomycetales;f__Microbacteriaceae;g__Microbacterium;s__	98.57	0.92	GCA_002313585.1	d__Bacteria;p__Actinobacteriota;c__Actinobacteria;o__Actinomycetales;f__Microbacteriaceae;g__Microbacterium;s__	98.57	0.92	ANI/Placement	topological placement and ANI have congruent species assignments
	257	MAG257	89.15	5.148	0.333	5814	3020268	d__Bacteria;p__Bacteroidetes;c__Flavobacteriia;o__Flavobacteriales;f__Flavobacteriaceae;g__Winogradskyella;s__	d__Bacteria;p__Bacteroidota;c__Bacteroidia;o__Flavobacteriales;f__Flavobacteriaceae;g__Winogradskyella;s__	None	None	None	None	None	None	None	None	taxonomic classification fully defined by topology	None	None
	258	MAG258	89.03	4.879	0.697	7605	3408440	d__Bacteria;p__Proteobacteria;c__Gammaproteobacteria;o__Nevskiales;f__Algiphilaceae;g__Algiphilus;s__	d__Bacteria;p__Proteobacteria;c__Gammaproteobacteria;o__Nevskiales;f__Algiphilaceae;g__Algiphilus;s__	None	None	None	None	None	None	None	None	taxonomic novelty determined using RED	None	None
	259	MAG259	88.79	5.173	0.683	5590	3802214	d__Bacteria;p__Proteobacteria;c__Gammaproteobacteria;o__Nevskiales;f__Sinobacteraceae;g__Fontimonas;s__	d__Bacteria;p__Proteobacteria;c__Gammaproteobacteria;o__Nevskiales;f__Nevskiaceae;g__Fontimonas;s__	None	None	None	None	None	None	None	None	taxonomic novelty determined using RED	None	None
	260	MAG260	88.67	2.653	0.623	11093	4917504	d__Bacteria;p__Proteobacteria;c__Alphaproteobacteria;o__;f__;g__;s__	d__Bacteria;p__Proteobacteria;c__Alphaproteobacteria;o__bin95;f__bin95;g__;s__	None	None	None	None	None	None	None	None	taxonomic novelty determined using RED	None	None
	261	MAG261	88.39	3.116	0.66	9006	3013752	d__Bacteria;p__Proteobacteria;c__Alphaproteobacteria;o__Rhodobacterales;f__Rhodobacteraceae;g__Paracoccus;s__Paracoccus saliphilus	d__Bacteria;p__Proteobacteria;c__Alphaproteobacteria;o__Rhodobacterales;f__Rhodobacteraceae;g__Paracoccus;s__GCA_002708795.1	GCA_002708795.1	d__Bacteria;p__Proteobacteria;c__Alphaproteobacteria;o__Rhodobacterales;f__Rhodobacteraceae;g__Paracoccus;s__	99.61	0.96	GCA_002708795.1	d__Bacteria;p__Proteobacteria;c__Alphaproteobacteria;o__Rhodobacterales;f__Rhodobacteraceae;g__Paracoccus;s__	99.61	0.96	ANI/Placement	topological placement and ANI have congruent species assignments
	262	MAG262	88.23	1.569	0.666	17900	3347683	d__Bacteria;p__Proteobacteria;c__Alphaproteobacteria;o__Rhodospirillales;f__Rhodospirillaceae;g__;s__	d__Bacteria;p__Proteobacteria;c__Alphaproteobacteria;o__Kiloniellales;f__Fodinicurvataceae;g__;s__	None	None	None	None	None	None	None	None	taxonomic classification fully defined by topology	None	None
	263	MAG263	88.18	3.636	0.425	6337	5674729	d__Bacteria;p__Chloroflexi;c__Anaerolineae;o__Anaerolineales;f__Anaerolineaceae;g__;s__	d__Bacteria;p__Chloroflexota;c__Anaerolineae;o__SBR1031;f__A4b;g__GCA-2699585;s__	None	None	None	None	None	None	None	None	taxonomic novelty determined using RED	None	None
	264	MAG264	87.89	5.938	0.596	3258	2884735	d__Bacteria;p__Proteobacteria;c__Gammaproteobacteria;o__Oceanospirillales;f__Alcanivoracaceae;g__Alcanivorax;s__	d__Bacteria;p__Proteobacteria;c__Gammaproteobacteria;o__Pseudomonadales;f__Alcanivoracaceae;g__Alcanivorax;s__Alcanivorax sp2	GCF_001602235.1	d__Bacteria;p__Proteobacteria;c__Gammaproteobacteria;o__Pseudomonadales;f__Alcanivoracaceae;g__Alcanivorax;s__Alcanivorax sp2	98.83	0.98	GCF_001602235.1	d__Bacteria;p__Proteobacteria;c__Gammaproteobacteria;o__Pseudomonadales;f__Alcanivoracaceae;g__Alcanivorax;s__Alcanivorax sp2	98.83	0.98	ANI/Placement	topological placement and ANI have congruent species assignments
	265	MAG265	87.02	2.705	0.647	10004	3024957	d__Bacteria;p__Proteobacteria;c__Alphaproteobacteria;o__Rhodobacterales;f__Hyphomonadaceae;g__Maricaulis;s__	d__Bacteria;p__Proteobacteria;c__Alphaproteobacteria;o__Caulobacterales;f__Maricaulaceae;g__Maricaulis;s__	None	None	None	None	None	None	None	None	taxonomic classification fully defined by topology	None	None
	266	MAG266	86.99	0.434	0.583	9243	2944588	d__Bacteria;p__Proteobacteria;c__Alphaproteobacteria;o__;f__;g__;s__	d__Bacteria;p__Proteobacteria;c__Alphaproteobacteria;o__Micavibrionales;f__;g__;s__	None	None	None	None	None	None	None	None	taxonomic classification fully defined by topology	None	None
	267	MAG267	86.53	3.285	0.666	9592	3548984	d__Bacteria;p__Proteobacteria;c__Alphaproteobacteria;o__Rhodobacterales;f__Rhodobacteraceae;g__Puniceibacterium;s__	d__Bacteria;p__Proteobacteria;c__Alphaproteobacteria;o__Rhodobacterales;f__Rhodobacteraceae;g__Puniceibacterium;s__	None	None	None	None	None	None	None	None	taxonomic novelty determined using RED	None	None
	268	MAG268	86.33	3.908	0.69	14768	3893127	d__Bacteria;p__Proteobacteria;c__Alphaproteobacteria;o__Rhodobacterales;f__Rhodobacteraceae;g__Pseudooceanicola;s__Pseudooceanicola nanhaiensis	d__Bacteria;p__Proteobacteria;c__Alphaproteobacteria;o__Rhodobacterales;f__Rhodobacteraceae;g__Pseudooceanicola;s__Pseudooceanicola nanhaiensis	GCF_000688295.1	d__Bacteria;p__Proteobacteria;c__Alphaproteobacteria;o__Rhodobacterales;f__Rhodobacteraceae;g__Pseudooceanicola;s__Pseudooceanicola nanhaiensis	99.15	0.92	GCF_000688295.1	d__Bacteria;p__Proteobacteria;c__Alphaproteobacteria;o__Rhodobacterales;f__Rhodobacteraceae;g__Pseudooceanicola;s__Pseudooceanicola nanhaiensis	99.15	0.92	ANI/Placement	topological placement and ANI have congruent species assignments
	269	MAG269	86.15	2.843	0.708	10917	2787726	d__Bacteria;p__Actinobacteria;c__Actinobacteria;o__Corynebacteriales;f__Dietziaceae;g__Dietzia;s__	d__Bacteria;p__Actinobacteriota;c__Actinobacteria;o__Corynebacteriales;f__Corynebacteriaceae;g__Dietzia;s__Dietzia sp1	GCF_002441635.1	d__Bacteria;p__Actinobacteriota;c__Actinobacteria;o__Corynebacteriales;f__Corynebacteriaceae;g__Dietzia;s__Dietzia sp1	97.25	0.95	GCF_002441635.1	d__Bacteria;p__Actinobacteriota;c__Actinobacteria;o__Corynebacteriales;f__Corynebacteriaceae;g__Dietzia;s__Dietzia sp1	97.25	0.95	ANI/Placement	topological placement and ANI have congruent species assignments
	270	MAG270	86.04	4.247	0.589	13643	3549496	d__Bacteria;p__Proteobacteria;c__Alphaproteobacteria;o__Parvularculales;f__Parvularculaceae;g__Parvularcula;s__	d__Bacteria;p__Proteobacteria;c__Alphaproteobacteria;o__Caulobacterales;f__Parvularculaceae;g__UBA4496;s__	None	None	None	None	None	None	None	None	taxonomic classification fully defined by topology	None	None
	271	MAG271	85.83	4.481	0.671	5063	7323895	d__Bacteria;p__Acidobacteria;c__Solibacteres;o__;f__;g__;s__	d__Bacteria;p__Acidobacteriota;c__Acidobacteriae;o__Solibacterales;f__UBA6623;g__;s__	None	None	None	None	None	None	None	None	taxonomic novelty determined using RED	None	None
	272	MAG272	85.56	0.678	0.724	15670	3394563	d__Bacteria;p__Actinobacteria;c__Actinobacteria;o__Propionibacteriales;f__Nocardioidaceae;g__Nocardioides;s__	d__Bacteria;p__Actinobacteriota;c__Actinobacteria;o__Propionibacteriales;f__Nocardioidaceae;g__Nocardioides;s__GCA_002706945.1	GCA_002706945.1	d__Bacteria;p__Actinobacteriota;c__Actinobacteria;o__Propionibacteriales;f__Nocardioidaceae;g__Nocardioides;s__	97.02	0.88	GCA_002706945.1	d__Bacteria;p__Actinobacteriota;c__Actinobacteria;o__Propionibacteriales;f__Nocardioidaceae;g__Nocardioides;s__	97.02	0.88	ANI/Placement	topological placement and ANI have congruent species assignments	GCA_001627395.1, s__Nocardioides sp1, 95.85, 0.76
	273	MAG273	85.03	2.926	0.715	15046	8902612	d__Bacteria;p__Proteobacteria;c__Deltaproteobacteria;o__Myxococcales;f__;g__;s__	d__Bacteria;p__Myxococcota;c__UBA4248;o__UBA7976;f__UBA1532;g__;s__	None	None	None	None	None	None	None	None	taxonomic novelty determined using RED	None	None
	274	MAG274	84.8	4.065	0.589	4921	4241101	d__Bacteria;p__Proteobacteria;c__Alphaproteobacteria;o__Rhodobacterales;f__Rhodobacteraceae;g__Ruegeria;s__	d__Bacteria;p__Proteobacteria;c__Alphaproteobacteria;o__Rhodobacterales;f__Rhodobacteraceae;g__Ruegeria_A;s__Ruegeria_A mobilis	GCF_001681735.1	d__Bacteria;p__Proteobacteria;c__Alphaproteobacteria;o__Rhodobacterales;f__Rhodobacteraceae;g__Ruegeria_A;s__Ruegeria_A mobilis	96.88	0.84	GCF_001681735.1	d__Bacteria;p__Proteobacteria;c__Alphaproteobacteria;o__Rhodobacterales;f__Rhodobacteraceae;g__Ruegeria_A;s__Ruegeria_A mobilis	96.88	0.84	ANI/Placement	topological placement and ANI have congruent species assignments
	275	MAG275	84.72	3.814	0.549	4970	3502930	d__Bacteria;p__Proteobacteria;c__Alphaproteobacteria;o__Rhodospirillales;f__Rhodospirillaceae;g__Thalassospira;s__	d__Bacteria;p__Proteobacteria;c__Alphaproteobacteria;o__Rhodospirillales;f__Thalassospiraceae;g__Thalassospira;s__GCF_001613795.1	GCF_001613795.1	d__Bacteria;p__Proteobacteria;c__Alphaproteobacteria;o__Rhodospirillales;f__Thalassospiraceae;g__Thalassospira;s__	98.01	0.98	GCF_001613795.1	d__Bacteria;p__Proteobacteria;c__Alphaproteobacteria;o__Rhodospirillales;f__Thalassospiraceae;g__Thalassospira;s__	98.01	0.98	ANI/Placement	topological placement and ANI have congruent species assignments
	276	MAG276	84.22	2.299	0.622	7323	2919395	d__Bacteria;p__Proteobacteria;c__Alphaproteobacteria;o__Rhodobacterales;f__Hyphomonadaceae;g__Hyphomonas;s__	d__Bacteria;p__Proteobacteria;c__Alphaproteobacteria;o__Caulobacterales;f__Hyphomonadaceae;g__Hyphomonas;s__	None	None	None	None	None	None	None	None	taxonomic classification fully defined by topology	None	None
	277	MAG277	83.83	5.421	0.681	18236	5229176	d__Bacteria;p__Proteobacteria;c__Alphaproteobacteria;o__Rhodobacterales;f__Rhodobacteraceae;g__;s__	d__Bacteria;p__Proteobacteria;c__Alphaproteobacteria;o__Rhodobacterales;f__Rhodobacteraceae;g__Citreicella;s__Citreicella thiooxidans	GCF_900102075.1	d__Bacteria;p__Proteobacteria;c__Alphaproteobacteria;o__Rhodobacterales;f__Rhodobacteraceae;g__Citreicella;s__Citreicella thiooxidans	95.73	0.85	GCF_900102075.1	d__Bacteria;p__Proteobacteria;c__Alphaproteobacteria;o__Rhodobacterales;f__Rhodobacteraceae;g__Citreicella;s__Citreicella thiooxidans	95.73	0.85	ANI/Placement	topological placement and ANI have congruent species assignments
	278	MAG278	83.8	1.136	0.685	7362	3028079	d__Bacteria;p__Planctomycetes;c__Phycisphaerae;o__Phycisphaerales;f__;g__;s__	d__Bacteria;p__Planctomycetota;c__Phycisphaerae;o__Phycisphaerales;f__SM1A02;g__UBA1926;s__	None	None	None	None	None	None	None	None	taxonomic novelty determined using RED	None	None
	279	MAG279	83.01	4.215	0.391	4105	2646938	d__Bacteria;p__Proteobacteria;c__Gammaproteobacteria;o__Pseudomonadales;f__Moraxellaceae;g__Acinetobacter;s__Acinetobacter venetianus	d__Bacteria;p__Proteobacteria;c__Gammaproteobacteria;o__Pseudomonadales;f__Moraxellaceae;g__Acinetobacter;s__Acinetobacter venetianus	GCF_000368585.1	d__Bacteria;p__Proteobacteria;c__Gammaproteobacteria;o__Pseudomonadales;f__Moraxellaceae;g__Acinetobacter;s__Acinetobacter venetianus	97.51	0.96	GCF_000368585.1	d__Bacteria;p__Proteobacteria;c__Gammaproteobacteria;o__Pseudomonadales;f__Moraxellaceae;g__Acinetobacter;s__Acinetobacter venetianus	97.51	0.96	ANI/Placement	topological placement and ANI have congruent species assignments
	280	MAG280	82.97	0.568	0.652	7684	3090768	d__Bacteria;p__Planctomycetes;c__Phycisphaerae;o__Phycisphaerales;f__;g__;s__	d__Bacteria;p__Planctomycetota;c__Phycisphaerae;o__Phycisphaerales;f__SM1A02;g__;s__	None	None	None	None	None	None	None	None	taxonomic novelty determined using RED	None	None
	281	MAG281	82.83	0.199	0.449	9684	1419893	d__Bacteria;p__Candidatus Marinimicrobia;c__;o__;f__;g__;s__	d__Bacteria;p__Marinisomatota;c__Marinisomatia;o__Marinisomatales;f__UBA2128;g__UBA2128;s__GCA_002402135.1	GCA_002402135.1	d__Bacteria;p__Marinisomatota;c__Marinisomatia;o__Marinisomatales;f__UBA2128;g__UBA2128;s__	98.54	0.9	GCA_002402135.1	d__Bacteria;p__Marinisomatota;c__Marinisomatia;o__Marinisomatales;f__UBA2128;g__UBA2128;s__	98.54	0.9	ANI/Placement	topological placement and ANI have congruent species assignments
	282	MAG282	82.75	4.31	0.582	20366	3433317	d__Bacteria;p__Proteobacteria;c__Gammaproteobacteria;o__Oceanospirillales;f__Alcanivoracaceae;g__Alcanivorax;s__	d__Bacteria;p__Proteobacteria;c__Gammaproteobacteria;o__Pseudomonadales;f__Alcanivoracaceae;g__Alcanivorax;s__GCF_000475295.1	GCF_000475295.1	d__Bacteria;p__Proteobacteria;c__Gammaproteobacteria;o__Pseudomonadales;f__Alcanivoracaceae;g__Alcanivorax;s__	99.34	0.93	GCF_000475295.1	d__Bacteria;p__Proteobacteria;c__Gammaproteobacteria;o__Pseudomonadales;f__Alcanivoracaceae;g__Alcanivorax;s__	99.34	0.93	ANI/Placement	topological placement and ANI have congruent species assignments
	283	MAG283	82.58	5.555	0.667	8453	3690481	d__Bacteria;p__Acidobacteria;c__;o__;f__;g__;s__	d__Bacteria;p__Acidobacteriota;c__Luteitaleia;o__Luteitaleales;f__UBA8438;g__GCA-2726085;s__	None	None	None	None	None	None	None	None	taxonomic novelty determined using RED	None	None
	284	MAG284	82.39	1.724	0.593	11708	4712516	d__Bacteria;p__Acidobacteria;c__Acidobacteriia;o__Acidobacteriales;f__Acidobacteriaceae;g__;s__	d__Bacteria;p__Acidobacteriota;c__Acidobacteriae;o__Acidobacteriales;f__Acidobacteriaceae;g__;s__	None	None	None	None	None	None	None	None	taxonomic novelty determined using RED	None	None
	285	MAG285	82.08	5.913	0.666	7992	4133138	d__Bacteria;p__Proteobacteria;c__Alphaproteobacteria;o__Rhodobacterales;f__Rhodobacteraceae;g__Sagittula;s__	d__Bacteria;p__Proteobacteria;c__Alphaproteobacteria;o__Rhodobacterales;f__Rhodobacteraceae;g__Sagittula;s__GCF_002814095.1	GCF_002814095.1	d__Bacteria;p__Proteobacteria;c__Alphaproteobacteria;o__Rhodobacterales;f__Rhodobacteraceae;g__Sagittula;s__	97.57	0.93	GCF_002814095.1	d__Bacteria;p__Proteobacteria;c__Alphaproteobacteria;o__Rhodobacterales;f__Rhodobacteraceae;g__Sagittula;s__	97.57	0.93	ANI/Placement	topological placement and ANI have congruent species assignments
	286	MAG286	82.01	1.651	0.363	4770	3373122	d__Bacteria;p__Bacteroidetes;c__Flavobacteriia;o__Flavobacteriales;f__Flavobacteriaceae;g__Zunongwangia;s__Zunongwangia profunda	d__Bacteria;p__Bacteroidota;c__Bacteroidia;o__Flavobacteriales;f__Flavobacteriaceae;g__Zunongwangia;s__Zunongwangia profunda	GCF_000023465.1	d__Bacteria;p__Bacteroidota;c__Bacteroidia;o__Flavobacteriales;f__Flavobacteriaceae;g__Zunongwangia;s__Zunongwangia profunda	98.79	0.97	GCF_000023465.1	d__Bacteria;p__Bacteroidota;c__Bacteroidia;o__Flavobacteriales;f__Flavobacteriaceae;g__Zunongwangia;s__Zunongwangia profunda	98.79	0.97	ANI/Placement	topological placement and ANI have congruent species assignments
	287	MAG287	81.98	3.861	0.473	4999	1220916	d__Bacteria;p__Proteobacteria;c__Alphaproteobacteria;o__Holosporales;f__Holosporaceae;g__;s__	d__Bacteria;p__Proteobacteria;c__Alphaproteobacteria;o__UBA7879;f__UBA7879;g__;s__	None	None	None	None	None	None	None	None	taxonomic novelty determined using RED	None	None
	288	MAG288	81.93	3.21	0.489	17730	3075500	d__Bacteria;p__Proteobacteria;c__Gammaproteobacteria;o__;f__;g__;s__	d__Bacteria;p__Proteobacteria;c__Gammaproteobacteria;o__Pseudomonadales;f__Hahellaceae;g__;s__	None	None	None	None	None	None	None	None	taxonomic novelty determined using RED	None	None
	289	MAG289	81.76	2.202	0.597	10078	4595087	d__Bacteria;p__Proteobacteria;c__Alphaproteobacteria;o__Rhizobiales;f__Rhizobiaceae;g__Pararhizobium;s__	d__Bacteria;p__Proteobacteria;c__Alphaproteobacteria;o__Rhizobiales;f__Rhizobiaceae;g__XC0140;s__	None	None	None	None	None	None	None	None	taxonomic novelty determined using RED	None	None
	290	MAG290	81.24	6.896	0.6	20205	4642320	d__Bacteria;p__Proteobacteria;c__Alphaproteobacteria;o__Rhodobacterales;f__Rhodobacteraceae;g__Ruegeria;s__	d__Bacteria;p__Proteobacteria;c__Alphaproteobacteria;o__Rhodobacterales;f__Rhodobacteraceae;g__Ruegeria_A;s__GCF_000014065.1	GCF_000014065.1	d__Bacteria;p__Proteobacteria;c__Alphaproteobacteria;o__Rhodobacterales;f__Rhodobacteraceae;g__Ruegeria_A;s__	98.16	0.82	GCF_000014065.1	d__Bacteria;p__Proteobacteria;c__Alphaproteobacteria;o__Rhodobacterales;f__Rhodobacteraceae;g__Ruegeria_A;s__	98.16	0.82	ANI/Placement	topological placement and ANI have congruent species assignments
	291	MAG291	81.16	5.018	0.661	3479	2274713	d__Bacteria;p__Proteobacteria;c__Gammaproteobacteria;o__Oceanospirillales;f__Alcanivoracaceae;g__Alcanivorax;s__	d__Bacteria;p__Proteobacteria;c__Gammaproteobacteria;o__Pseudomonadales;f__Alcanivoracaceae;g__Alcanivorax;s__GCA_002715685.1	GCA_002715685.1	d__Bacteria;p__Proteobacteria;c__Gammaproteobacteria;o__Pseudomonadales;f__Alcanivoracaceae;g__Alcanivorax;s__	96.32	0.95	GCA_002715685.1	d__Bacteria;p__Proteobacteria;c__Gammaproteobacteria;o__Pseudomonadales;f__Alcanivoracaceae;g__Alcanivorax;s__	96.32	0.95	ANI/Placement	topological placement and ANI have congruent species assignments
	292	MAG292	80.66	0.401	0.306	20188	2474725	d__Bacteria;p__Bacteroidetes;c__Flavobacteriia;o__Flavobacteriales;f__Flavobacteriaceae;g__Mesoflavibacter;s__	d__Bacteria;p__Bacteroidota;c__Bacteroidia;o__Flavobacteriales;f__Flavobacteriaceae;g__Mesoflavibacter;s__	None	None	None	None	None	None	None	None	taxonomic novelty determined using RED	None	None
	293	MAG293	80.14	5.41	0.438	4442	3052158	d__Bacteria;p__Bacteroidetes;c__Flavobacteriia;o__Flavobacteriales;f__Flavobacteriaceae;g__Muricauda;s__	d__Bacteria;p__Bacteroidota;c__Bacteroidia;o__Flavobacteriales;f__Flavobacteriaceae;g__Muricauda;s__	None	None	None	None	None	None	None	None	taxonomic classification fully defined by topology	None	None
	294	MAG294	79.46	3.661	0.614	18380	1361921	d__Archaea;p__Euryarchaeota;c__;o__;f__;g__;s__	d__Archaea;p__Thermoplasmatota;c__MGII;o__MGII;f__MGIIB;g__UBA623;s__GCA_002505985.1	GCA_002505985.1	d__Archaea;p__Thermoplasmatota;c__MGII;o__MGII;f__MGIIB;g__UBA623;s__	97.9	0.9	GCA_002505985.1	d__Archaea;p__Thermoplasmatota;c__MGII;o__MGII;f__MGIIB;g__UBA623;s__	97.9	0.9	ANI/Placement	topological placement and ANI have congruent species assignments
	295	MAG295	79.09	6.351	0.583	7149	3740845	d__Bacteria;p__Proteobacteria;c__Alphaproteobacteria;o__Rhodobacterales;f__Rhodobacteraceae;g__Shimia;s__	d__Bacteria;p__Proteobacteria;c__Alphaproteobacteria;o__Rhodobacterales;f__Rhodobacteraceae;g__Shimia;s__	None	None	None	None	None	None	None	None	taxonomic classification fully defined by topology	None	None
	296	MAG296	78.9	5.054	0.423	3988	3531999	d__Bacteria;p__Bacteroidetes;c__Flavobacteriia;o__Flavobacteriales;f__Flavobacteriaceae;g__Muricauda;s__	d__Bacteria;p__Bacteroidota;c__Bacteroidia;o__Flavobacteriales;f__Flavobacteriaceae;g__Muricauda;s__GCA_002696215.1	GCA_002696215.1	d__Bacteria;p__Bacteroidota;c__Bacteroidia;o__Flavobacteriales;f__Flavobacteriaceae;g__Muricauda;s__	98.7	0.82	GCA_002696215.1	d__Bacteria;p__Bacteroidota;c__Bacteroidia;o__Flavobacteriales;f__Flavobacteriaceae;g__Muricauda;s__	98.7	0.82	ANI/Placement	topological placement and ANI have congruent species assignments	GCA_002711825.1, s__, 98.19, 0.74; UBA8561, s__, 97.82, 0.66
	297	MAG297	78.65	3.478	0.568	3111	2286722	d__Bacteria;p__Proteobacteria;c__Alphaproteobacteria;o__Rhizobiales;f__Hyphomicrobiaceae;g__;s__	d__Bacteria;p__Proteobacteria;c__Alphaproteobacteria;o__Rhizobiales;f__Rhodomicrobiaceae;g__;s__	None	None	None	None	None	None	None	None	taxonomic novelty determined using RED	None	None
	298	MAG298	78.44	2.567	0.421	4005	2176327	d__Bacteria;p__Proteobacteria;c__Deltaproteobacteria;o__;f__;g__;s__	d__Bacteria;p__SAR324;c__SAR324;o__SAR324;f__NAC60-12;g__Arctic96AD-7;s__Arctic96AD-7 sp1	GCA_002082305.1	d__Bacteria;p__SAR324;c__SAR324;o__SAR324;f__NAC60-12;g__Arctic96AD-7;s__Arctic96AD-7 sp1	98.62	0.87	GCA_002082305.1	d__Bacteria;p__SAR324;c__SAR324;o__SAR324;f__NAC60-12;g__Arctic96AD-7;s__Arctic96AD-7 sp1	98.62	0.87	ANI/Placement	topological placement and ANI have congruent species assignments
	299	MAG299	78.23	8.684	0.475	4608	1957668	d__Bacteria;p__Proteobacteria;c__Gammaproteobacteria;o__Alteromonadales;f__Idiomarinaceae;g__Idiomarina;s__	d__Bacteria;p__Proteobacteria;c__Gammaproteobacteria;o__Enterobacterales;f__Alteromonadaceae;g__Idiomarina;s__	GCF_002808045.1	d__Bacteria;p__Proteobacteria;c__Gammaproteobacteria;o__Enterobacterales;f__Alteromonadaceae;g__Idiomarina;s__	95.99	0.94	N/A	N/A	N/A	N/A	ANI/Placement	topological placement and ANI have incongruent species assignments
	300	MAG300	78.02	2.747	0.408	8174	2707644	d__Bacteria;p__Candidatus Marinimicrobia;c__;o__;f__;g__;s__	d__Bacteria;p__Marinisomatota;c__Marinisomatia;o__Marinisomatales;f__TCS55;g__;s__	None	None	None	None	None	None	None	None	taxonomic novelty determined using RED	None	None
	301	MAG301	77.61	3.531	0.594	4012	4789976	d__Bacteria;p__Proteobacteria;c__Alphaproteobacteria;o__Rhodobacterales;f__Rhodobacteraceae;g__Labrenzia;s__Labrenzia aggregata	d__Bacteria;p__Proteobacteria;c__Alphaproteobacteria;o__Rhizobiales;f__Stappiaceae;g__Labrenzia;s__Labrenzia sp1	GCF_001579905.1	d__Bacteria;p__Proteobacteria;c__Alphaproteobacteria;o__Rhizobiales;f__Stappiaceae;g__Labrenzia;s__Labrenzia sp1	98.07	0.93	GCF_001579905.1	d__Bacteria;p__Proteobacteria;c__Alphaproteobacteria;o__Rhizobiales;f__Stappiaceae;g__Labrenzia;s__Labrenzia sp1	98.07	0.93	ANI/Placement	topological placement and ANI have congruent species assignments
	302	MAG302	77.58	5.172	0.436	6000	2475092	d__Bacteria;p__Proteobacteria;c__Gammaproteobacteria;o__Thiotrichales;f__Piscirickettsiaceae;g__Methylophaga;s__	d__Bacteria;p__Proteobacteria;c__Gammaproteobacteria;o__Nitrosococcales;f__Methylophagaceae;g__Methylophaga;s__Methylophaga aminisulfidivorans	GCF_000214595.1	d__Bacteria;p__Proteobacteria;c__Gammaproteobacteria;o__Nitrosococcales;f__Methylophagaceae;g__Methylophaga;s__Methylophaga aminisulfidivorans	98.03	0.96	GCF_000214595.1	d__Bacteria;p__Proteobacteria;c__Gammaproteobacteria;o__Nitrosococcales;f__Methylophagaceae;g__Methylophaga;s__Methylophaga aminisulfidivorans	98.03	0.96	ANI/Placement	topological placement and ANI have congruent species assignments
	303	MAG303	76.92	2.536	0.601	7473	3278333	d__Bacteria;p__Proteobacteria;c__Alphaproteobacteria;o__Rhizobiales;f__Phyllobacteriaceae;g__Nitratireductor;s__	d__Bacteria;p__Proteobacteria;c__Alphaproteobacteria;o__Rhizobiales;f__Rhizobiaceae;g__Nitratireductor_B;s__	None	None	None	None	None	None	None	None	taxonomic novelty determined using RED	None	None
	304	MAG304	76.43	3.283	0.678	10333	3787453	d__Bacteria;p__Proteobacteria;c__Alphaproteobacteria;o__Rhodobacterales;f__Rhodobacteraceae;g__Salipiger;s__Salipiger profundus	d__Bacteria;p__Proteobacteria;c__Alphaproteobacteria;o__Rhodobacterales;f__Rhodobacteraceae;g__Thiobacimonas;s__Thiobacimonas profunda	GCF_001969385.1	d__Bacteria;p__Proteobacteria;c__Alphaproteobacteria;o__Rhodobacterales;f__Rhodobacteraceae;g__Thiobacimonas;s__Thiobacimonas profunda	99.58	0.98	GCF_001969385.1	d__Bacteria;p__Proteobacteria;c__Alphaproteobacteria;o__Rhodobacterales;f__Rhodobacteraceae;g__Thiobacimonas;s__Thiobacimonas profunda	99.58	0.98	ANI/Placement	topological placement and ANI have congruent species assignments
	305	MAG305	76.4	0.533	0.564	11323	1401128	d__Archaea;p__Euryarchaeota;c__;o__;f__;g__;s__	d__Archaea;p__Thermoplasmatota;c__MGII;o__MGII;f__MGIIB;g__UBA252;s__GCA_002498525.1	GCA_002498525.1	d__Archaea;p__Thermoplasmatota;c__MGII;o__MGII;f__MGIIB;g__UBA252;s__	98.21	0.97	GCA_002498525.1	d__Archaea;p__Thermoplasmatota;c__MGII;o__MGII;f__MGIIB;g__UBA252;s__	98.21	0.97	ANI/Placement	topological placement and ANI have congruent species assignments
	306	MAG306	76.18	5.506	0.627	6672	3919572	d__Bacteria;p__Proteobacteria;c__Alphaproteobacteria;o__Rhodobacterales;f__Rhodobacteraceae;g__Boseongicola;s__	d__Bacteria;p__Proteobacteria;c__Alphaproteobacteria;o__Rhodobacterales;f__Rhodobacteraceae;g__Boseongicola;s__	None	None	None	None	None	None	None	None	taxonomic novelty determined using RED	None	None
	307	MAG307	75.92	0.461	0.586	4134	6402788	d__Bacteria;p__Planctomycetes;c__Planctomycetia;o__Planctomycetales;f__Planctomycetaceae;g__;s__	d__Bacteria;p__Planctomycetota;c__Planctomycetes;o__Pirellulales;f__Pirellulaceae;g__;s__	None	None	None	None	None	None	None	None	taxonomic novelty determined using RED	None	None
	308	MAG308	75.82	3.296	0.407	17137	1623896	d__Bacteria;p__Candidatus Marinimicrobia;c__;o__;f__;g__;s__	d__Bacteria;p__Marinisomatota;c__Marinisomatia;o__Marinisomatales;f__TCS55;g__TCS55;s__GCA_002746175.1	GCA_002746175.1	d__Bacteria;p__Marinisomatota;c__Marinisomatia;o__Marinisomatales;f__TCS55;g__TCS55;s__	99.16	0.92	GCA_002746175.1	d__Bacteria;p__Marinisomatota;c__Marinisomatia;o__Marinisomatales;f__TCS55;g__TCS55;s__	99.16	0.92	ANI/Placement	topological placement and ANI have congruent species assignments	GCA_002715035.1, s__, 95.87, 0.57
	309	MAG309	75.7	1.609	0.422	4305	3072017	d__Bacteria;p__Bacteroidetes;c__Flavobacteriia;o__Flavobacteriales;f__Flavobacteriaceae;g__Leeuwenhoekiella;s__Leeuwenhoekiella nanhaiensis	d__Bacteria;p__Bacteroidota;c__Bacteroidia;o__Flavobacteriales;f__Flavobacteriaceae;g__Leeuwenhoekiella;s__Leeuwenhoekiella nanhaiensis	GCF_002744755.1	d__Bacteria;p__Bacteroidota;c__Bacteroidia;o__Flavobacteriales;f__Flavobacteriaceae;g__Leeuwenhoekiella;s__Leeuwenhoekiella nanhaiensis	98.22	0.95	GCF_002744755.1	d__Bacteria;p__Bacteroidota;c__Bacteroidia;o__Flavobacteriales;f__Flavobacteriaceae;g__Leeuwenhoekiella;s__Leeuwenhoekiella nanhaiensis	98.22	0.95	ANI/Placement	topological placement and ANI have congruent species assignments
	310	MAG310	73.7	2.688	0.384	3719	1436948	d__Bacteria;p__Proteobacteria;c__Alphaproteobacteria;o__Rickettsiales;f__;g__;s__	d__Bacteria;p__Proteobacteria;c__Alphaproteobacteria;o__Micavibrionales;f__GCA-2720935;g__;s__	None	None	None	None	None	None	None	None	taxonomic novelty determined using RED	None	None
	311	MAG311	73.45	4.729	0.601	2747	5913063	d__Bacteria;p__Verrucomicrobia;c__Verrucomicrobiae;o__Verrucomicrobiales;f__;g__;s__	d__Bacteria;p__Verrucomicrobiota;c__Verrucomicrobiae;o__Pedosphaerales;f__GCA-2715965;g__;s__	None	None	None	None	None	None	None	None	taxonomic novelty determined using RED	None	None
	312	MAG312	73.21	1.566	0.731	3918	4195387	d__Bacteria;p__Actinobacteria;c__Nitriliruptoria;o__Nitriliruptorales;f__;g__;s__	d__Bacteria;p__Actinobacteriota;c__Actinobacteria;o__Nitriliruptorales;f__;g__;s__	None	None	None	None	None	None	None	None	taxonomic novelty determined using RED	None	None
	313	MAG313	72.49	5.524	0.649	3111	2958142	d__Bacteria;p__Proteobacteria;c__Alphaproteobacteria;o__Rhodobacterales;f__Rhodobacteraceae;g__Pseudooceanicola;s__Pseudooceanicola nitratireducens	d__Bacteria;p__Proteobacteria;c__Alphaproteobacteria;o__Rhodobacterales;f__Rhodobacteraceae;g__Pseudooceanicola;s__Pseudooceanicola nitratireducens	GCF_900109195.1	d__Bacteria;p__Proteobacteria;c__Alphaproteobacteria;o__Rhodobacterales;f__Rhodobacteraceae;g__Pseudooceanicola;s__Pseudooceanicola nitratireducens	97.47	0.97	GCF_900109195.1	d__Bacteria;p__Proteobacteria;c__Alphaproteobacteria;o__Rhodobacterales;f__Rhodobacteraceae;g__Pseudooceanicola;s__Pseudooceanicola nitratireducens	97.47	0.97	ANI/Placement	topological placement and ANI have congruent species assignments
	314	MAG314	72.12	1.724	0.685	12794	3244798	d__Bacteria;p__Actinobacteria;c__Actinobacteria;o__Micrococcales;f__Micrococcaceae;g__Citricoccus;s__	d__Bacteria;p__Actinobacteriota;c__Actinobacteria;o__Actinomycetales;f__Micrococcaceae;g__Micrococcus;s__	None	None	None	None	None	None	None	None	taxonomic classification fully defined by topology	None	None
	315	MAG315	71.51	1.653	0.623	4030	2506329	d__Bacteria;p__Proteobacteria;c__Alphaproteobacteria;o__Rhizobiales;f__Hyphomicrobiaceae;g__Pelagibacterium;s__	d__Bacteria;p__Proteobacteria;c__Alphaproteobacteria;o__Rhizobiales;f__Devosiaceae;g__Pelagibacterium;s__	None	None	None	None	None	None	None	None	taxonomic novelty determined using RED	None	None
	316	MAG316	71.08	8.121	0.479	5703	4313470	d__Bacteria;p__Proteobacteria;c__Gammaproteobacteria;o__Alteromonadales;f__Alteromonadaceae;g__;s__	d__Bacteria;p__Proteobacteria;c__Gammaproteobacteria;o__Enterobacterales;f__Alteromonadaceae;g__Alteromonas_A;s__	GCA_002335925.1	d__Bacteria;p__Proteobacteria;c__Gammaproteobacteria;o__Enterobacterales;f__Alteromonadaceae;g__Alteromonas_A;s__	96.06	0.71	UBA11887	d__Bacteria;p__Proteobacteria;c__Gammaproteobacteria;o__Enterobacterales;f__Alteromonadaceae;g__Alteromonas_A;s__	95.52	0.56	ANI/Placement	topological placement and ANI have incongruent species assignments	GCA_002684735.1, s__, 95.06, 0.38
	317	MAG317	70.24	8.692	0.618	4152	1947924	d__Bacteria;p__Proteobacteria;c__Alphaproteobacteria;o__Rhodospirillales;f__Rhodospirillaceae;g__;s__	d__Bacteria;p__Proteobacteria;c__Alphaproteobacteria;o__Rhodospirillales;f__Casp-alpha2;g__Casp-alpha2;s__	None	None	None	None	None	None	None	None	taxonomic classification fully defined by topology	None	None
	318	MAG318	70.2	1.273	0.633	9844	2082155	d__Bacteria;p__Proteobacteria;c__Gammaproteobacteria;o__Oceanospirillales;f__Halomonadaceae;g__Halomonas;s__	d__Bacteria;p__Proteobacteria;c__Gammaproteobacteria;o__Pseudomonadales;f__Hahellaceae;g__Halomonas_D;s__	None	None	None	None	None	None	None	None	taxonomic classification fully defined by topology	None	None
	319	MAG319	70.14	2.191	0.577	4721	2399706	d__Bacteria;p__Proteobacteria;c__Gammaproteobacteria;o__Alteromonadales;f__Alteromonadaceae;g__Marinobacter;s__	d__Bacteria;p__Proteobacteria;c__Gammaproteobacteria;o__Pseudomonadales;f__Hahellaceae;g__Marinobacter;s__Marinobacter salarius	GCF_000831005.1	d__Bacteria;p__Proteobacteria;c__Gammaproteobacteria;o__Pseudomonadales;f__Hahellaceae;g__Marinobacter;s__Marinobacter salarius	98.78	0.98	GCF_000831005.1	d__Bacteria;p__Proteobacteria;c__Gammaproteobacteria;o__Pseudomonadales;f__Hahellaceae;g__Marinobacter;s__Marinobacter salarius	98.78	0.98	ANI/Placement	topological placement and ANI have congruent species assignments
	320	MAG320	70	2.586	0.423	9394	2804332	d__Bacteria;p__Bacteroidetes;c__Cytophagia;o__Cytophagales;f__Flammeovirgaceae;g__;s__	d__Bacteria;p__Bacteroidota;c__Bacteroidia;o__Cytophagales;f__Cyclobacteriaceae;g__GCA-2729235;s__	None	None	None	None	None	None	None	None	taxonomic novelty determined using RED	None	None
	321	MAG321	69.84	1.29	0.685	3675	3941478	d__Bacteria;p__Proteobacteria;c__Deltaproteobacteria;o__Myxococcales;f__;g__;s__	d__Bacteria;p__Myxococcota;c__Polyangia;o__Nannocystales;f__Nannocystaceae;g__;s__	None	None	None	None	None	None	None	None	taxonomic classification fully defined by topology	None	None
	322	MAG322	69.73	3.62	0.616	4494	2816475	d__Bacteria;p__Proteobacteria;c__Alphaproteobacteria;o__Rhizobiales;f__Hyphomicrobiaceae;g__Devosia;s__	d__Bacteria;p__Proteobacteria;c__Alphaproteobacteria;o__Rhizobiales;f__Devosiaceae;g__Devosia;s__	None	None	None	None	None	None	None	None	taxonomic classification fully defined by topology	None	None
	323	MAG323	68.61	2.25	0.611	4341	1907823	d__Bacteria;p__Proteobacteria;c__Alphaproteobacteria;o__Sphingomonadales;f__Erythrobacteraceae;g__;s__	d__Bacteria;p__Proteobacteria;c__Alphaproteobacteria;o__Sphingomonadales;f__Sphingomonadaceae;g__Erythrobacter_A;s__	GCA_002697045.1	d__Bacteria;p__Proteobacteria;c__Alphaproteobacteria;o__Sphingomonadales;f__Sphingomonadaceae;g__Erythrobacter_A;s__	97.05	0.84	GCA_002730915.1	d__Bacteria;p__Proteobacteria;c__Alphaproteobacteria;o__Sphingomonadales;f__Sphingomonadaceae;g__Erythrobacter_A;s__	96.59	0.66	ANI/Placement	topological placement and ANI have incongruent species assignments	GCA_002377055.1, s__, 96.98, 0.94; GCA_002733035.1, s__, 96.5, 0.72
	324	MAG324	68.59	2.651	0.697	4410	1924289	d__Bacteria;p__Actinobacteria;c__Actinobacteria;o__Micrococcales;f__Microbacteriaceae;g__;s__	d__Bacteria;p__Actinobacteriota;c__Actinobacteria;o__Actinomycetales;f__Microbacteriaceae;g__UBA1487;s__GCA_002325245.1	GCA_002325245.1	d__Bacteria;p__Actinobacteriota;c__Actinobacteria;o__Actinomycetales;f__Microbacteriaceae;g__UBA1487;s__	99	0.9	GCA_002325245.1	d__Bacteria;p__Actinobacteriota;c__Actinobacteria;o__Actinomycetales;f__Microbacteriaceae;g__UBA1487;s__	99	0.9	ANI/Placement	topological placement and ANI have congruent species assignments
	325	MAG325	68.44	0	0.517	21452	2897728	d__Bacteria;p__Proteobacteria;c__Gammaproteobacteria;o__Oceanospirillales;f__Oceanospirillaceae;g__;s__	d__Bacteria;p__Proteobacteria;c__Gammaproteobacteria;o__Pseudomonadales;f__Saccharospirillaceae;g__Oleibacter;s__	None	None	None	None	None	None	None	None	taxonomic classification fully defined by topology	None	None
	326	MAG326	67.81	1.075	0.603	3198	3284295	d__Bacteria;p__Proteobacteria;c__Alphaproteobacteria;o__Rhodospirillales;f__Rhodospirillaceae;g__;s__	d__Bacteria;p__Proteobacteria;c__Alphaproteobacteria;o__UBA8366;f__GCA-2696645;g__;s__	None	None	None	None	None	None	None	None	taxonomic novelty determined using RED	None	None
	327	MAG327	67.35	1.98	0.603	3059	3018452	d__Bacteria;p__Chloroflexi;c__Ktedonobacteria;o__Thermogemmatisporales;f__;g__;s__	d__Bacteria;p__Chloroflexota;c__Ktedonobacteria;o__Ktedonobacterales;f__;g__;s__	None	None	None	None	None	None	None	None	taxonomic novelty determined using RED	None	None
	328	MAG328	67.02	7.254	0.317	2144	1245859	d__Bacteria;p__Proteobacteria;c__Alphaproteobacteria;o__Pelagibacterales;f__Pelagibacteraceae;g__Candidatus Pelagibacter;s__	d__Bacteria;p__Proteobacteria;c__Alphaproteobacteria;o__Pelagibacterales;f__Pelagibacteraceae;g__UBA2154;s__	None	None	None	None	None	None	None	None	taxonomic novelty determined using RED	None	None
	329	MAG329	67.02	3.96	0.581	4809	2024361	d__Bacteria;p__Chloroflexi;c__Dehalococcoidia;o__;f__;g__;s__	d__Bacteria;p__Chloroflexota;c__Dehalococcoidia;o__UBA1151;f__bin127;g__UBA9455;s__UBA9455 sp1	GCA_002313245.1	d__Bacteria;p__Chloroflexota;c__Dehalococcoidia;o__UBA1151;f__bin127;g__UBA9455;s__UBA9455 sp1	98.64	0.78	GCA_002313245.1	d__Bacteria;p__Chloroflexota;c__Dehalococcoidia;o__UBA1151;f__bin127;g__UBA9455;s__UBA9455 sp1	98.64	0.78	ANI/Placement	topological placement and ANI have congruent species assignments
	330	MAG330	66.75	0.854	0.731	3565	2820124	d__Bacteria;p__Actinobacteria;c__Nitriliruptoria;o__Nitriliruptorales;f__Nitriliruptoraceae;g__;s__	d__Bacteria;p__Actinobacteriota;c__Actinobacteria;o__Nitriliruptorales;f__Nitriliruptoraceae;g__;s__	None	None	None	None	None	None	None	None	taxonomic novelty determined using RED	None	None
	331	MAG331	66.68	7.723	0.52	2195	2198734	d__Bacteria;p__Proteobacteria;c__Gammaproteobacteria;o__Oceanospirillales;f__Oceanospirillaceae;g__Oleibacter;s__Oleibacter marinus	d__Bacteria;p__Proteobacteria;c__Gammaproteobacteria;o__Pseudomonadales;f__Saccharospirillaceae;g__Oleibacter;s__Oleibacter marinus	GCF_900156675.1	d__Bacteria;p__Proteobacteria;c__Gammaproteobacteria;o__Pseudomonadales;f__Saccharospirillaceae;g__Oleibacter;s__Oleibacter marinus	95.04	0.94	GCF_900156675.1	d__Bacteria;p__Proteobacteria;c__Gammaproteobacteria;o__Pseudomonadales;f__Saccharospirillaceae;g__Oleibacter;s__Oleibacter marinus	95.04	0.94	ANI/Placement	topological placement and ANI have congruent species assignments
	332	MAG332	66.45	2.586	0.654	4261	1605465	d__Bacteria;p__Proteobacteria;c__Alphaproteobacteria;o__Sphingomonadales;f__Erythrobacteraceae;g__Croceicoccus;s__	d__Bacteria;p__Proteobacteria;c__Alphaproteobacteria;o__Sphingomonadales;f__Sphingomonadaceae;g__Croceicoccus;s__GCA_002694745.1	GCA_002694745.1	d__Bacteria;p__Proteobacteria;c__Alphaproteobacteria;o__Sphingomonadales;f__Sphingomonadaceae;g__Croceicoccus;s__	96.61	0.96	GCA_002694745.1	d__Bacteria;p__Proteobacteria;c__Alphaproteobacteria;o__Sphingomonadales;f__Sphingomonadaceae;g__Croceicoccus;s__	96.61	0.96	ANI/Placement	topological placement and ANI have congruent species assignments
	333	MAG333	66.09	1.724	0.453	7685	2985233	d__Bacteria;p__Proteobacteria;c__Gammaproteobacteria;o__Oceanospirillales;f__Oceanospirillaceae;g__Marinomonas;s__	d__Bacteria;p__Proteobacteria;c__Gammaproteobacteria;o__Pseudomonadales;f__Marinomonadaceae;g__Marinomonas;s__GCA_002685915.1	GCA_002685915.1	d__Bacteria;p__Proteobacteria;c__Gammaproteobacteria;o__Pseudomonadales;f__Marinomonadaceae;g__Marinomonas;s__	97.23	0.87	GCA_002685915.1	d__Bacteria;p__Proteobacteria;c__Gammaproteobacteria;o__Pseudomonadales;f__Marinomonadaceae;g__Marinomonas;s__	97.23	0.87	ANI/Placement	topological placement and ANI have congruent species assignments
	334	MAG334	65.55	2.873	0.43	10274	1983708	d__Bacteria;p__Proteobacteria;c__Deltaproteobacteria;o__;f__;g__;s__	d__Bacteria;p__SAR324;c__SAR324;o__SAR324;f__NAC60-12;g__Arctic96AD-7;s__UBA8246	UBA8246	d__Bacteria;p__SAR324;c__SAR324;o__SAR324;f__NAC60-12;g__Arctic96AD-7;s__	98.73	0.81	UBA8246	d__Bacteria;p__SAR324;c__SAR324;o__SAR324;f__NAC60-12;g__Arctic96AD-7;s__	98.73	0.81	ANI/Placement	topological placement and ANI have congruent species assignments
	335	MAG335	65.43	0	0.431	520712	1023281	d__Bacteria;p__Candidatus Saccharibacteria;c__;o__;f__;g__;s__	d__Bacteria;p__Patescibacteria;c__Saccharimonadia;o__Saccharimonadales;f__2-12-FULL-41-12;g__;s__	None	None	None	None	None	None	None	None	taxonomic novelty determined using RED	None	None
	336	MAG336	65.31	0	0.576	29900	4492165	d__Bacteria;p__Proteobacteria;c__Gammaproteobacteria;o__Alteromonadales;f__Alteromonadaceae;g__Marinobacter;s__	d__Bacteria;p__Proteobacteria;c__Gammaproteobacteria;o__Pseudomonadales;f__Hahellaceae;g__Marinobacter;s__	None	None	None	None	None	None	None	None	taxonomic classification fully defined by topology	None	None
	337	MAG337	64.65	1.724	0.661	9031	2854048	d__Bacteria;p__Proteobacteria;c__Gammaproteobacteria;o__Oceanospirillales;f__Halomonadaceae;g__Halomonas;s__	d__Bacteria;p__Proteobacteria;c__Gammaproteobacteria;o__Pseudomonadales;f__Halomonadaceae;g__Halomonas_B;s__	None	None	None	None	None	None	None	None	taxonomic classification fully defined by topology	None	None
	338	MAG338	64.07	1.363	0.661	5189	2909649	d__Bacteria;p__Proteobacteria;c__Alphaproteobacteria;o__Rhodobacterales;f__Rhodobacteraceae;g__Pseudooceanicola;s__Pseudooceanicola lipolyticus	d__Bacteria;p__Proteobacteria;c__Alphaproteobacteria;o__Rhodobacterales;f__Rhodobacteraceae;g__Pseudooceanicola_B;s__GCF_002786325.1	GCF_002786325.1	d__Bacteria;p__Proteobacteria;c__Alphaproteobacteria;o__Rhodobacterales;f__Rhodobacteraceae;g__Pseudooceanicola_B;s__	97.66	0.9	GCF_002786325.1	d__Bacteria;p__Proteobacteria;c__Alphaproteobacteria;o__Rhodobacterales;f__Rhodobacteraceae;g__Pseudooceanicola_B;s__	97.66	0.9	ANI/Placement	topological placement and ANI have congruent species assignments
	339	MAG339	63.94	0	0.728	3440	2102522	d__Bacteria;p__Actinobacteria;c__Actinobacteria;o__Propionibacteriales;f__Nocardioidaceae;g__Aeromicrobium;s__	d__Bacteria;p__Actinobacteriota;c__Actinobacteria;o__Propionibacteriales;f__Nocardioidaceae;g__Aeromicrobium;s__Aeromicrobium erythreum	GCF_001509405.1	d__Bacteria;p__Actinobacteriota;c__Actinobacteria;o__Propionibacteriales;f__Nocardioidaceae;g__Aeromicrobium;s__Aeromicrobium erythreum	95.22	0.99	GCF_001509405.1	d__Bacteria;p__Actinobacteriota;c__Actinobacteria;o__Propionibacteriales;f__Nocardioidaceae;g__Aeromicrobium;s__Aeromicrobium erythreum	95.22	0.99	ANI/Placement	topological placement and ANI have congruent species assignments
	340	MAG340	63.86	1.433	0.695	3954	2586413	d__Bacteria;p__Planctomycetes;c__Phycisphaerae;o__Phycisphaerales;f__;g__;s__	d__Bacteria;p__Planctomycetota;c__Phycisphaerae;o__Phycisphaerales;f__SM1A02;g__UBA6054;s__	None	None	None	None	None	None	None	None	taxonomic novelty determined using RED	None	None
	341	MAG341	63.79	0	0.451	5877	3275242	d__Bacteria;p__Proteobacteria;c__Gammaproteobacteria;o__Alteromonadales;f__Alteromonadaceae;g__Alteromonas;s__Alteromonas macleodii	d__Bacteria;p__Proteobacteria;c__Gammaproteobacteria;o__Enterobacterales;f__Alteromonadaceae;g__Alteromonas;s__Alteromonas mediterranea	GCF_001886455.1	d__Bacteria;p__Proteobacteria;c__Gammaproteobacteria;o__Enterobacterales;f__Alteromonadaceae;g__Alteromonas;s__Alteromonas mediterranea	98.01	0.96	GCF_001886455.1	d__Bacteria;p__Proteobacteria;c__Gammaproteobacteria;o__Enterobacterales;f__Alteromonadaceae;g__Alteromonas;s__Alteromonas mediterranea	98.01	0.96	ANI/Placement	topological placement and ANI have congruent species assignments
	342	MAG342	63.72	1.919	0.368	14759	1315366	d__Bacteria;p__Proteobacteria;c__Gammaproteobacteria;o__;f__;g__;s__	d__Bacteria;p__Proteobacteria;c__Gammaproteobacteria;o__SAR86;f__SAR86;g__AEGEAN-183;s__	None	None	None	None	None	None	None	None	taxonomic novelty determined using RED	None	None
	343	MAG343	63.65	8.134	0.666	2090	5251394	d__Bacteria;p__Actinobacteria;c__Actinobacteria;o__Corynebacteriales;f__Gordoniaceae;g__Gordonia;s__	d__Bacteria;p__Actinobacteriota;c__Actinobacteria;o__Corynebacteriales;f__Corynebacteriaceae;g__Gordonia;s__	None	None	None	None	None	None	None	None	taxonomic classification fully defined by topology	None	None
	344	MAG344	63.52	4.639	0.691	3700	4591166	d__Bacteria;p__Proteobacteria;c__Alphaproteobacteria;o__Rhodobacterales;f__Rhodobacteraceae;g__Acuticoccus;s__	d__Bacteria;p__Proteobacteria;c__Alphaproteobacteria;o__Rhizobiales;f__Amorphaceae;g__Acuticoccus;s__	None	None	None	None	None	None	None	None	taxonomic novelty determined using RED	None	None
	345	MAG345	63.5	1.724	0.496	8730	4030495	d__Bacteria;p__Proteobacteria;c__Gammaproteobacteria;o__Alteromonadales;f__Alteromonadaceae;g__Alteromonas;s__	d__Bacteria;p__Proteobacteria;c__Gammaproteobacteria;o__Enterobacterales;f__Alteromonadaceae;g__Alteromonas;s__	None	None	None	None	None	None	None	None	taxonomic novelty determined using RED	None	None
	346	MAG346	62.63	9.383	0.464	1710	1210714	d__Bacteria;p__Proteobacteria;c__;o__;f__;g__;s__	d__Bacteria;p__Proteobacteria;c__Alphaproteobacteria;o__UBA1280;f__;g__;s__	None	None	None	None	None	None	None	None	taxonomic classification fully defined by topology	None	None
	347	MAG347	62.53	1.724	0.585	11717	3564202	d__Bacteria;p__Proteobacteria;c__Gammaproteobacteria;o__Oceanospirillales;f__Alcanivoracaceae;g__Alcanivorax;s__	d__Bacteria;p__Proteobacteria;c__Gammaproteobacteria;o__Pseudomonadales;f__Alcanivoracaceae;g__Alcanivorax;s__	None	None	None	None	None	None	None	None	taxonomic classification fully defined by topology	None	None
	348	MAG348	62.41	0	0.613	12999	2588071	d__Bacteria;p__Proteobacteria;c__Gammaproteobacteria;o__Pseudomonadales;f__Pseudomonadaceae;g__;s__	d__Bacteria;p__Proteobacteria;c__Gammaproteobacteria;o__Pseudomonadales;f__Pseudomonadaceae;g__Pseudomonas_D;s__Pseudomonas_D aestusnigri	GCF_002197985.1	d__Bacteria;p__Proteobacteria;c__Gammaproteobacteria;o__Pseudomonadales;f__Pseudomonadaceae;g__Pseudomonas_D;s__Pseudomonas_D aestusnigri	97.3	0.97	GCF_002197985.1	d__Bacteria;p__Proteobacteria;c__Gammaproteobacteria;o__Pseudomonadales;f__Pseudomonadaceae;g__Pseudomonas_D;s__Pseudomonas_D aestusnigri	97.3	0.97	ANI/Placement	topological placement and ANI have congruent species assignments
	349	MAG349	61.88	1.195	0.701	3143	1865937	d__Bacteria;p__Proteobacteria;c__Betaproteobacteria;o__Burkholderiales;f__Comamonadaceae;g__Melaminivora;s__Melaminivora alkalimesophila	d__Bacteria;p__Proteobacteria;c__Gammaproteobacteria;o__Betaproteobacteriales;f__Burkholderiaceae;g__Melaminivora;s__Melaminivora alkalimesophila	GCF_000282995.1	d__Bacteria;p__Proteobacteria;c__Gammaproteobacteria;o__Betaproteobacteriales;f__Burkholderiaceae;g__Melaminivora;s__Melaminivora alkalimesophila	95.79	0.81	GCF_000282995.1	d__Bacteria;p__Proteobacteria;c__Gammaproteobacteria;o__Betaproteobacteriales;f__Burkholderiaceae;g__Melaminivora;s__Melaminivora alkalimesophila	95.79	0.81	ANI/Placement	topological placement and ANI have congruent species assignments
	350	MAG350	61.31	5.646	0.418	5759	1378406	d__Bacteria;p__Candidatus Marinimicrobia;c__;o__;f__;g__;s__	d__Bacteria;p__Marinisomatota;c__Marinisomatia;o__Marinisomatales;f__UBA8229;g__GCA-2722105;s__	None	None	None	None	None	None	None	None	taxonomic novelty determined using RED	None	None
	351	MAG351	60.97	9.482	0.484	10487	5915187	d__Bacteria;p__Proteobacteria;c__Gammaproteobacteria;o__Alteromonadales;f__Alteromonadaceae;g__;s__	d__Bacteria;p__Proteobacteria;c__Gammaproteobacteria;o__Enterobacterales;f__Alteromonadaceae;g__Alteromonas_A;s__	None	None	None	None	None	None	None	None	taxonomic classification fully defined by topology	None	None
	352	MAG352	60.45	3.229	0.448	2238	2324279	d__Bacteria;p__Proteobacteria;c__Gammaproteobacteria;o__Alteromonadales;f__Alteromonadaceae;g__Alteromonas;s__Alteromonas macleodii	d__Bacteria;p__Proteobacteria;c__Gammaproteobacteria;o__Enterobacterales;f__Alteromonadaceae;g__Alteromonas;s__Alteromonas macleodii	GCF_000172635.2	d__Bacteria;p__Proteobacteria;c__Gammaproteobacteria;o__Enterobacterales;f__Alteromonadaceae;g__Alteromonas;s__Alteromonas macleodii	98.28	0.94	GCF_000172635.2	d__Bacteria;p__Proteobacteria;c__Gammaproteobacteria;o__Enterobacterales;f__Alteromonadaceae;g__Alteromonas;s__Alteromonas macleodii	98.28	0.94	ANI/Placement	topological placement and ANI have congruent species assignments
	353	MAG353	60.45	2.105	0.408	3471	1048819	d__Bacteria;p__Firmicutes;c__Bacilli;o__Lactobacillales;f__Streptococcaceae;g__Streptococcus;s__	d__Bacteria;p__Firmicutes;c__Bacilli;o__Lactobacillales;f__Streptococcaceae;g__Streptococcus;s__	None	None	None	None	None	None	None	None	taxonomic classification fully defined by topology	None	None
	354	MAG354	60.44	3.34	0.445	9027	2397570	d__Bacteria;p__Proteobacteria;c__Gammaproteobacteria;o__Alteromonadales;f__Alteromonadaceae;g__Alteromonas;s__Alteromonas macleodii	d__Bacteria;p__Proteobacteria;c__Gammaproteobacteria;o__Enterobacterales;f__Alteromonadaceae;g__Alteromonas;s__GCA_001886375.1	GCA_001886375.1	d__Bacteria;p__Proteobacteria;c__Gammaproteobacteria;o__Enterobacterales;f__Alteromonadaceae;g__Alteromonas;s__	95.8	0.92	GCA_001886375.1	d__Bacteria;p__Proteobacteria;c__Gammaproteobacteria;o__Enterobacterales;f__Alteromonadaceae;g__Alteromonas;s__	95.8	0.92	ANI/Placement	topological placement and ANI have congruent species assignments
	355	MAG355	58.81	2.243	0.598	5988	2327445	d__Bacteria;p__Proteobacteria;c__Alphaproteobacteria;o__Rhodobacterales;f__Rhodobacteraceae;g__Phaeobacter;s__Phaeobacter italicus	d__Bacteria;p__Proteobacteria;c__Alphaproteobacteria;o__Rhodobacterales;f__Rhodobacteraceae;g__Nautella;s__Nautella italica	GCF_001258055.1	d__Bacteria;p__Proteobacteria;c__Alphaproteobacteria;o__Rhodobacterales;f__Rhodobacteraceae;g__Nautella;s__Nautella italica	98.01	0.88	GCF_001258055.1	d__Bacteria;p__Proteobacteria;c__Alphaproteobacteria;o__Rhodobacterales;f__Rhodobacteraceae;g__Nautella;s__Nautella italica	98.01	0.88	ANI/Placement	topological placement and ANI have congruent species assignments
	356	MAG356	58.6	5.161	0.64	1587	1753169	d__Bacteria;p__Proteobacteria;c__Alphaproteobacteria;o__Sphingomonadales;f__Erythrobacteraceae;g__;s__	d__Bacteria;p__Proteobacteria;c__Alphaproteobacteria;o__Sphingomonadales;f__Sphingomonadaceae;g__Erythrobacter_A;s__	None	None	None	None	None	None	None	None	taxonomic classification fully defined by topology	None	None
	357	MAG357	58.29	4.839	0.686	2115	3656665	d__Bacteria;p__Actinobacteria;c__Actinobacteria;o__Corynebacteriales;f__Mycobacteriaceae;g__Mycolicibacterium;s__	d__Bacteria;p__Actinobacteriota;c__Actinobacteria;o__Corynebacteriales;f__Corynebacteriaceae;g__Mycobacterium;s__	None	None	None	None	None	None	None	None	taxonomic classification fully defined by topology	None	None
	358	MAG358	58.29	4.386	0.624	2586	1228349	d__Archaea;p__Euryarchaeota;c__;o__;f__;g__;s__	d__Archaea;p__Thermoplasmatota;c__MGII;o__MGII;f__MGIIB;g__;s__	None	None	None	None	None	None	None	None	taxonomic classification fully defined by topology	None	None
	359	MAG359	58.22	5.172	0.496	5842	6328138	d__Bacteria;p__Proteobacteria;c__Gammaproteobacteria;o__Alteromonadales;f__Alteromonadaceae;g__;s__	d__Bacteria;p__Proteobacteria;c__Gammaproteobacteria;o__Enterobacterales;f__Alteromonadaceae;g__Alteromonas_A;s__	None	None	None	None	None	None	None	None	taxonomic classification fully defined by topology	None	None
	360	MAG360	58.18	5.786	0.543	1695	4384681	d__Bacteria;p__Planctomycetes;c__Planctomycetia;o__Planctomycetales;f__Planctomycetaceae;g__;s__	d__Bacteria;p__Planctomycetota;c__Planctomycetes;o__Planctomycetales;f__Planctomycetaceae;g__;s__	None	None	None	None	None	None	None	None	taxonomic classification fully defined by topology	None	None
	361	MAG361	57.99	3.896	0.396	4726	1196008	d__Bacteria;p__Candidatus Marinimicrobia;c__;o__;f__;g__;s__	d__Bacteria;p__Marinisomatota;c__Marinisomatia;o__Marinisomatales;f__UBA8229;g__UBA8229;s__	None	None	None	None	None	None	None	None	taxonomic novelty determined using RED	None	None
	362	MAG362	57.91	3.079	0.633	2804	1976479	d__Bacteria;p__Proteobacteria;c__Alphaproteobacteria;o__Rhodobacterales;f__Rhodobacteraceae;g__Sulfitobacter;s__	d__Bacteria;p__Proteobacteria;c__Alphaproteobacteria;o__Rhodobacterales;f__Rhodobacteraceae;g__Sulfitobacter;s__GCF_001635605.1	GCF_001635605.1	d__Bacteria;p__Proteobacteria;c__Alphaproteobacteria;o__Rhodobacterales;f__Rhodobacteraceae;g__Sulfitobacter;s__	96.02	0.95	GCF_001635605.1	d__Bacteria;p__Proteobacteria;c__Alphaproteobacteria;o__Rhodobacterales;f__Rhodobacteraceae;g__Sulfitobacter;s__	96.02	0.95	ANI/Placement	topological placement and ANI have congruent species assignments
	363	MAG363	57.81	7.121	0.555	2802	2189150	d__Bacteria;p__Proteobacteria;c__Alphaproteobacteria;o__Rhodobacterales;f__Hyphomonadaceae;g__Ponticaulis;s__	d__Bacteria;p__Proteobacteria;c__Alphaproteobacteria;o__Caulobacterales;f__Hyphomonadaceae;g__Ponticaulis;s__	None	None	None	None	None	None	None	None	taxonomic classification fully defined by topology	None	None
	364	MAG364	57.75	3.448	0.631	6321	4331303	d__Bacteria;p__Proteobacteria;c__Gammaproteobacteria;o__Oceanospirillales;f__Halomonadaceae;g__Halomonas;s__	d__Bacteria;p__Proteobacteria;c__Gammaproteobacteria;o__Pseudomonadales;f__Halomonadaceae;g__Halomonas_B;s__	None	None	None	None	None	None	None	None	taxonomic classification fully defined by topology	None	None
	365	MAG365	57.72	0	0.685	3363	2167087	d__Bacteria;p__Proteobacteria;c__Alphaproteobacteria;o__Caulobacterales;f__Caulobacteraceae;g__Brevundimonas;s__	d__Bacteria;p__Proteobacteria;c__Alphaproteobacteria;o__Caulobacterales;f__Caulobacteraceae;g__Brevundimonas;s__	GCA_002770575.1	d__Bacteria;p__Proteobacteria;c__Alphaproteobacteria;o__Caulobacterales;f__Caulobacteraceae;g__Brevundimonas;s__Brevundimonas denitrificans	98.08	0.95	N/A	N/A	N/A	N/A	ANI/Placement	topological placement and ANI have incongruent species assignments	GCF_000466985.1, s__Brevundimonas abyssalis, 97.81, 0.89
	366	MAG366	57.58	3.497	0.559	4006	2447182	d__Bacteria;p__Proteobacteria;c__Gammaproteobacteria;o__Oceanospirillales;f__Oceanospirillaceae;g__Oceanobacter;s__Oceanobacter kriegii	d__Bacteria;p__Proteobacteria;c__Gammaproteobacteria;o__Pseudomonadales;f__Saccharospirillaceae;g__Oceanobacter;s__Oceanobacter kriegii	GCF_000422845.1	d__Bacteria;p__Proteobacteria;c__Gammaproteobacteria;o__Pseudomonadales;f__Saccharospirillaceae;g__Oceanobacter;s__Oceanobacter kriegii	96.59	0.98	GCF_000422845.1	d__Bacteria;p__Proteobacteria;c__Gammaproteobacteria;o__Pseudomonadales;f__Saccharospirillaceae;g__Oceanobacter;s__Oceanobacter kriegii	96.59	0.98	ANI/Placement	topological placement and ANI have congruent species assignments
	367	MAG367	57.05	0	0.468	17014	2733280	d__Bacteria;p__Proteobacteria;c__Gammaproteobacteria;o__Alteromonadales;f__Idiomarinaceae;g__Idiomarina;s__	d__Bacteria;p__Proteobacteria;c__Gammaproteobacteria;o__Enterobacterales;f__Alteromonadaceae;g__Idiomarina;s__Idiomarina loihiensis	GCF_000008465.1	d__Bacteria;p__Proteobacteria;c__Gammaproteobacteria;o__Enterobacterales;f__Alteromonadaceae;g__Idiomarina;s__Idiomarina loihiensis	97.17	0.82	GCF_000008465.1	d__Bacteria;p__Proteobacteria;c__Gammaproteobacteria;o__Enterobacterales;f__Alteromonadaceae;g__Idiomarina;s__Idiomarina loihiensis	97.17	0.82	ANI/Placement	topological placement and ANI have congruent species assignments
	368	MAG368	57.03	3.922	0.534	1919	2415942	d__Bacteria;p__Proteobacteria;c__Gammaproteobacteria;o__Oceanospirillales;f__Oceanospirillaceae;g__Thalassolituus;s__	d__Bacteria;p__Proteobacteria;c__Gammaproteobacteria;o__Pseudomonadales;f__Saccharospirillaceae;g__UBA2009;s__	GCA_002335285.1	d__Bacteria;p__Proteobacteria;c__Gammaproteobacteria;o__Pseudomonadales;f__Saccharospirillaceae;g__UBA2009;s__	97.82	0.94	N/A	N/A	N/A	N/A	ANI/Placement	topological placement and ANI have incongruent species assignments	GCA_002786815.1, s__, 96.8, 0.86
	369	MAG369	56.89	9.482	0.412	3411	3246460	d__Bacteria;p__Bacteroidetes;c__Cytophagia;o__Cytophagales;f__Cytophagaceae;g__Ekhidna;s__	d__Bacteria;p__Bacteroidota;c__Bacteroidia;o__Cytophagales;f__Cyclobacteriaceae;g__Ekhidna;s__	None	None	None	None	None	None	None	None	taxonomic novelty determined using RED	None	None
	370	MAG370	56.82	5.956	0.608	2310	2643328	d__Bacteria;p__Proteobacteria;c__Alphaproteobacteria;o__Rhodobacterales;f__Rhodobacteraceae;g__Thalassobius;s__	d__Bacteria;p__Proteobacteria;c__Alphaproteobacteria;o__Rhodobacterales;f__Rhodobacteraceae;g__Thalassobius;s__	None	None	None	None	None	None	None	None	taxonomic classification fully defined by topology	None	None
	371	MAG371	54.96	8.62	0.649	2899	2811766	d__Bacteria;p__Proteobacteria;c__Alphaproteobacteria;o__Rhizobiales;f__Phyllobacteriaceae;g__Aliihoeflea;s__	d__Bacteria;p__Proteobacteria;c__Alphaproteobacteria;o__Rhizobiales;f__Rhizobiaceae;g__Aliihoeflea;s__	None	None	None	None	None	None	None	None	taxonomic novelty determined using RED	None	None
	372	MAG372	54.78	0	0.608	3469	2815751	d__Bacteria;p__Verrucomicrobia;c__;o__;f__;g__;s__	d__Bacteria;p__Verrucomicrobiota;c__Verrucomicrobiae;o__Pedosphaerales;f__UBA1096;g__UBA1096;s__	None	None	None	None	None	None	None	None	taxonomic classification fully defined by topology	None	None
	373	MAG373	54.72	5.454	0.415	12625	1366503	d__Bacteria;p__Proteobacteria;c__Deltaproteobacteria;o__;f__;g__;s__	d__Bacteria;p__SAR324;c__SAR324;o__SAR324;f__NAC60-12;g__Arctic96AD-7;s__	None	None	None	None	None	None	None	None	taxonomic classification fully defined by topology	None	None
	374	MAG374	54.64	1.382	0.681	1870	1702055	d__Bacteria;p__Proteobacteria;c__Gammaproteobacteria;o__;f__;g__;s__	d__Bacteria;p__Proteobacteria;c__Gammaproteobacteria;o__Xanthomonadales;f__Wenzhouxiangellaceae;g__GCA-2722315;s__	None	None	None	None	None	None	None	None	taxonomic novelty determined using RED	None	None
	375	MAG375	54.41	5.86	0.636	3198	2426252	d__Bacteria;p__Proteobacteria;c__Alphaproteobacteria;o__Rhodobacterales;f__Hyphomonadaceae;g__;s__	d__Bacteria;p__Proteobacteria;c__Alphaproteobacteria;o__Caulobacterales;f__Hyphomonadaceae;g__;s__	None	None	None	None	None	None	None	None	taxonomic novelty determined using RED	None	None
	376	MAG376	54.34	4.945	0.421	8545	817829	d__Bacteria;p__Candidatus Marinimicrobia;c__;o__;f__;g__;s__	d__Bacteria;p__Marinisomatota;c__Marinisomatia;o__Marinisomatales;f__TCS55;g__UBA2126;s__GCA_002713385.1	GCA_002713385.1	d__Bacteria;p__Marinisomatota;c__Marinisomatia;o__Marinisomatales;f__TCS55;g__UBA2126;s__	95.04	0.62	GCA_002713385.1	d__Bacteria;p__Marinisomatota;c__Marinisomatia;o__Marinisomatales;f__TCS55;g__UBA2126;s__	95.04	0.62	ANI/Placement	topological placement and ANI have congruent species assignments
	377	MAG377	54.28	3.114	0.409	7634	1308058	d__Bacteria;p__Proteobacteria;c__Gammaproteobacteria;o__;f__;g__;s__	d__Bacteria;p__Proteobacteria;c__Gammaproteobacteria;o__UBA11654;f__UBA11654;g__UBA6731;s__GCA_002453985.1	GCA_002453985.1	d__Bacteria;p__Proteobacteria;c__Gammaproteobacteria;o__UBA11654;f__UBA11654;g__UBA6731;s__	96.66	0.71	GCA_002453985.1	d__Bacteria;p__Proteobacteria;c__Gammaproteobacteria;o__UBA11654;f__UBA11654;g__UBA6731;s__	96.66	0.71	ANI/Placement	topological placement and ANI have congruent species assignments
	378	MAG378	54.2	6.218	0.573	3502	1552284	d__Bacteria;p__Proteobacteria;c__Alphaproteobacteria;o__;f__;g__;s__	d__Bacteria;p__Proteobacteria;c__Alphaproteobacteria;o__Rhodospirillales;f__Casp-alpha2;g__Casp-alpha2;s__GCA_002311465.1	GCA_002311465.1	d__Bacteria;p__Proteobacteria;c__Alphaproteobacteria;o__Rhodospirillales;f__Casp-alpha2;g__Casp-alpha2;s__	98.23	0.76	GCA_002311465.1	d__Bacteria;p__Proteobacteria;c__Alphaproteobacteria;o__Rhodospirillales;f__Casp-alpha2;g__Casp-alpha2;s__	98.23	0.76	ANI/Placement	topological placement and ANI have congruent species assignments
	379	MAG379	54.1	2.426	0.69	1779	1724468	d__Bacteria;p__Gemmatimonadetes;c__Gemmatimonadetes;o__Gemmatimonadales;f__;g__;s__	d__Bacteria;p__Gemmatimonadota;c__Gemmatimonadetes;o__SG8-23;f__;g__;s__	None	None	None	None	None	None	None	None	taxonomic novelty determined using RED	None	None
	380	MAG380	54.03	9.708	0.294	2519	1457567	d__Archaea;p__Thaumarchaeota;c__;o__;f__;g__;s__	d__Archaea;p__Crenarchaeota;c__Nitrososphaeria;o__Nitrososphaerales;f__UBA57;g__GCA-2713205;s__	None	None	None	None	None	None	None	None	taxonomic novelty determined using RED	None	None
	381	MAG381	51.72	0	0.358	2878	3464441	d__Bacteria;p__Bacteroidetes;c__Saprospiria;o__Saprospirales;f__Saprospiraceae;g__;s__	d__Bacteria;p__Bacteroidota;c__Bacteroidia;o__Chitinophagales;f__Saprospiraceae;g__;s__	None	None	None	None	None	None	None	None	taxonomic classification fully defined by topology	None	None
	382	MAG382	51.72	1.724	0.73	2874	1855571	d__Bacteria;p__Actinobacteria;c__Actinobacteria;o__Micrococcales;f__Dermabacteraceae;g__Brachybacterium;s__	d__Bacteria;p__Actinobacteriota;c__Actinobacteria;o__Actinomycetales;f__Dermabacteraceae;g__Brachybacterium;s__Brachybacterium paraconglomeratum	GCF_001613775.1	d__Bacteria;p__Actinobacteriota;c__Actinobacteria;o__Actinomycetales;f__Dermabacteraceae;g__Brachybacterium;s__Brachybacterium paraconglomeratum	96.54	0.99	GCF_001613775.1	d__Bacteria;p__Actinobacteriota;c__Actinobacteria;o__Actinomycetales;f__Dermabacteraceae;g__Brachybacterium;s__Brachybacterium paraconglomeratum	96.54	0.99	ANI/Placement	topological placement and ANI have congruent species assignments
	383	MAG383	51.2	1.517	0.513	2321	2473045	d__Bacteria;p__Proteobacteria;c__Gammaproteobacteria;o__;f__;g__;s__	d__Bacteria;p__Proteobacteria;c__Gammaproteobacteria;o__Ga0077536;f__Ga0077536;g__;s__	None	None	None	None	None	None	None	None	taxonomic novelty determined using RED	None	None
	384	MAG384	51.16	4.806	0.543	3775	1523128	d__Bacteria;p__Proteobacteria;c__Gammaproteobacteria;o__Acidiferrobacterales;f__Acidiferrobacteraceae;g__;s__	d__Bacteria;p__Proteobacteria;c__Gammaproteobacteria;o__UBA10353;f__LS-SOB;g__UBA11791;s__	None	None	None	None	None	None	None	None	taxonomic novelty determined using RED	None	None
	385	MAG385	51.08	2.247	0.409	3364	2272135	d__Bacteria;p__Balneolaeota;c__Balneolia;o__Balneolales;f__Balneolaceae;g__;s__	d__Bacteria;p__Bacteroidota;c__Rhodothermia;o__Balneolales;f__Balneolaceae;g__;s__	None	None	None	None	None	None	None	None	taxonomic novelty determined using RED	None	None
	386	MAG386	50.92	5.537	0.572	1690	1874885	d__Bacteria;p__Planctomycetes;c__;o__;f__;g__;s__	d__Bacteria;p__Planctomycetota;c__UBA8108;o__UBA1146;f__UBA1146;g__UBA1146;s__	None	None	None	None	None	None	None	None	taxonomic classification fully defined by topology	None	None
	387	MAG387	50.32	7.424	0.487	1691	2803664	d__Bacteria;p__Proteobacteria;c__Gammaproteobacteria;o__Cellvibrionales;f__Cellvibrionaceae;g__Marinagarivorans;s__	d__Bacteria;p__Proteobacteria;c__Gammaproteobacteria;o__Pseudomonadales;f__Cellvibrionaceae;g__Marinagarivorans;s__	None	None	None	None	None	None	None	None	taxonomic novelty determined using RED	None	None
	388	MAG388	50.15	0	0.421	3864	3109297	d__Bacteria;p__Bacteroidetes;c__Cytophagia;o__Cytophagales;f__Flammeovirgaceae;g__Roseivirga;s__	d__Bacteria;p__Bacteroidota;c__Bacteroidia;o__Cytophagales;f__Cyclobacteriaceae;g__Fabibacter;s__	None	None	None	None	None	None	None	None	taxonomic classification fully defined by topology	None	None
8,000 m	389	MAG389	99.69	1.161	0.61	462278	3416286	d__Bacteria;p__Proteobacteria;c__Alphaproteobacteria;o__Rhodobacterales;f__Rhodobacteraceae;g__Rhodovulum;s__	d__Bacteria;p__Proteobacteria;c__Alphaproteobacteria;o__Rhodobacterales;f__Rhodobacteraceae;g__GCA-2706605;s__GCA_002706605.1	GCA_002706605.1	d__Bacteria;p__Proteobacteria;c__Alphaproteobacteria;o__Rhodobacterales;f__Rhodobacteraceae;g__GCA-2706605;s__	98.83	0.95	GCA_002706605.1	d__Bacteria;p__Proteobacteria;c__Alphaproteobacteria;o__Rhodobacterales;f__Rhodobacteraceae;g__GCA-2706605;s__	98.83	0.95	ANI/Placement	topological placement and ANI have congruent species assignments
	390	MAG390	99.4	0.432	0.675	230978	3162962	d__Bacteria;p__Proteobacteria;c__Alphaproteobacteria;o__Caulobacterales;f__Caulobacteraceae;g__Brevundimonas;s__	d__Bacteria;p__Proteobacteria;c__Alphaproteobacteria;o__Caulobacterales;f__Caulobacteraceae;g__Brevundimonas;s__GCF_001310255.1	GCF_001310255.1	d__Bacteria;p__Proteobacteria;c__Alphaproteobacteria;o__Caulobacterales;f__Caulobacteraceae;g__Brevundimonas;s__	97.1	0.93	GCF_001310255.1	d__Bacteria;p__Proteobacteria;c__Alphaproteobacteria;o__Caulobacterales;f__Caulobacteraceae;g__Brevundimonas;s__	97.1	0.93	ANI/Placement	topological placement and ANI have congruent species assignments
	391	MAG391	99.31	0.591	0.656	482449	2902709	d__Bacteria;p__Proteobacteria;c__Alphaproteobacteria;o__Sphingomonadales;f__Sphingomonadaceae;g__Sphingomonas;s__	d__Bacteria;p__Proteobacteria;c__Alphaproteobacteria;o__Sphingomonadales;f__Sphingomonadaceae;g__Sphingomonas;s__	None	None	None	None	None	None	None	None	taxonomic classification fully defined by topology	None	None
	392	MAG392	98.18	1.188	0.562	30137	4330254	d__Bacteria;p__Chloroflexi;c__Dehalococcoidia;o__;f__;g__;s__	d__Bacteria;p__Chloroflexota;c__Dehalococcoidia;o__SAR202;f__UBA11138;g__UBA1123;s__	None	None	None	None	None	None	None	None	taxonomic novelty determined using RED	None	None
	393	MAG393	97.94	2.24	0.661	56191	6131915	d__Bacteria;p__Proteobacteria;c__Betaproteobacteria;o__Burkholderiales;f__Comamonadaceae;g__Curvibacter;s__Curvibacter lanceolatus	d__Bacteria;p__Proteobacteria;c__Gammaproteobacteria;o__Betaproteobacteriales;f__Burkholderiaceae;g__Curvibacter;s__Curvibacter lanceolatus	GCF_000381265.1	d__Bacteria;p__Proteobacteria;c__Gammaproteobacteria;o__Betaproteobacteriales;f__Burkholderiaceae;g__Curvibacter;s__Curvibacter lanceolatus	99.22	0.95	GCF_000381265.1	d__Bacteria;p__Proteobacteria;c__Gammaproteobacteria;o__Betaproteobacteriales;f__Burkholderiaceae;g__Curvibacter;s__Curvibacter lanceolatus	99.22	0.95	ANI/Placement	topological placement and ANI have congruent species assignments	GCF_000518645.1, s__Curvibacter gracilis, 95.58, 0.87
	394	MAG394	97.81	2.289	0.645	20409	3047739	d__Bacteria;p__Proteobacteria;c__Alphaproteobacteria;o__Sphingomonadales;f__Sphingomonadaceae;g__Novosphingobium;s__	d__Bacteria;p__Proteobacteria;c__Alphaproteobacteria;o__Sphingomonadales;f__Sphingomonadaceae;g__Novosphingobium;s__	None	None	None	None	None	None	None	None	taxonomic classification fully defined by topology	None	None
	395	MAG395	97.43	2.564	0.735	17678	3760235	d__Bacteria;p__Actinobacteria;c__Nitriliruptoria;o__Nitriliruptorales;f__Nitriliruptoraceae;g__;s__	d__Bacteria;p__Actinobacteriota;c__Actinobacteria;o__Nitriliruptorales;f__Nitriliruptoraceae;g__;s__	None	None	None	None	None	None	None	None	taxonomic novelty determined using RED	None	None
	396	MAG396	97.36	1.401	0.688	64047	4315817	d__Bacteria;p__Proteobacteria;c__Betaproteobacteria;o__Burkholderiales;f__Comamonadaceae;g__Pelomonas;s__	d__Bacteria;p__Proteobacteria;c__Gammaproteobacteria;o__Betaproteobacteriales;f__Burkholderiaceae;g__Pelomonas;s__	None	None	None	None	None	None	None	None	taxonomic classification fully defined by topology	None	None
	397	MAG397	96.7	1.793	0.32	29160	2511728	d__Bacteria;p__Bacteroidetes;c__Flavobacteriia;o__Flavobacteriales;f__Flavobacteriaceae;g__;s__	d__Bacteria;p__Bacteroidota;c__Bacteroidia;o__Flavobacteriales;f__Flavobacteriaceae;g__;s__	None	None	None	None	None	None	None	None	taxonomic classification fully defined by topology	None	None
	398	MAG398	96.7	1.325	0.603	82076	3971451	d__Bacteria;p__Proteobacteria;c__Alphaproteobacteria;o__Rhodobacterales;f__Rhodobacteraceae;g__Ruegeria;s__	d__Bacteria;p__Proteobacteria;c__Alphaproteobacteria;o__Rhodobacterales;f__Rhodobacteraceae;g__Ruegeria_A;s__GCF_000014065.1	GCF_000014065.1	d__Bacteria;p__Proteobacteria;c__Alphaproteobacteria;o__Rhodobacterales;f__Rhodobacteraceae;g__Ruegeria_A;s__	98.49	0.93	GCF_000014065.1	d__Bacteria;p__Proteobacteria;c__Alphaproteobacteria;o__Rhodobacterales;f__Rhodobacteraceae;g__Ruegeria_A;s__	98.49	0.93	ANI/Placement	topological placement and ANI have congruent species assignments
	399	MAG399	96.64	0.937	0.64	17112	5098215	d__Bacteria;p__Proteobacteria;c__Gammaproteobacteria;o__Oceanospirillales;f__Halomonadaceae;g__Halomonas;s__Halomonas salina	d__Bacteria;p__Proteobacteria;c__Gammaproteobacteria;o__Pseudomonadales;f__Halomonadaceae;g__Halomonas;s__GCF_000967645.1	GCF_000967645.1	d__Bacteria;p__Proteobacteria;c__Gammaproteobacteria;o__Pseudomonadales;f__Halomonadaceae;g__Halomonas;s__	99.02	0.9	GCF_000967645.1	d__Bacteria;p__Proteobacteria;c__Gammaproteobacteria;o__Pseudomonadales;f__Halomonadaceae;g__Halomonas;s__	99.02	0.9	ANI/Placement	topological placement and ANI have congruent species assignments
	400	MAG400	96.44	0.3	0.471	40295	2480693	d__Bacteria;p__Proteobacteria;c__Gammaproteobacteria;o__Alteromonadales;f__Idiomarinaceae;g__Idiomarina;s__	d__Bacteria;p__Proteobacteria;c__Gammaproteobacteria;o__Enterobacterales;f__Alteromonadaceae;g__Idiomarina;s__	GCF_900116625.1	d__Bacteria;p__Proteobacteria;c__Gammaproteobacteria;o__Enterobacterales;f__Alteromonadaceae;g__Idiomarina;s__Idiomarina abyssalis	97.61	0.93	GCA_002694205.1	d__Bacteria;p__Proteobacteria;c__Gammaproteobacteria;o__Enterobacterales;f__Alteromonadaceae;g__Idiomarina;s__	97.6	0.52	ANI/Placement	topological placement and ANI have incongruent species assignments
	401	MAG401	96.11	1.213	0.331	10906	1183130	d__Archaea;p__Thaumarchaeota;c__;o__;f__;g__;s__	d__Archaea;p__Crenarchaeota;c__Nitrososphaeria;o__Nitrososphaerales;f__Nitrosopumilaceae;g__Nitrosopumilus;s__	None	None	None	None	None	None	None	None	taxonomic classification fully defined by topology	None	None
	402	MAG402	95.96	1.013	0.422	11126	4011069	d__Bacteria;p__Bacteroidetes;c__Flavobacteriia;o__Flavobacteriales;f__Flavobacteriaceae;g__Leeuwenhoekiella;s__Leeuwenhoekiella nanhaiensis	d__Bacteria;p__Bacteroidota;c__Bacteroidia;o__Flavobacteriales;f__Flavobacteriaceae;g__Leeuwenhoekiella;s__Leeuwenhoekiella nanhaiensis	GCF_002744755.1	d__Bacteria;p__Bacteroidota;c__Bacteroidia;o__Flavobacteriales;f__Flavobacteriaceae;g__Leeuwenhoekiella;s__Leeuwenhoekiella nanhaiensis	98.28	0.93	GCF_002744755.1	d__Bacteria;p__Bacteroidota;c__Bacteroidia;o__Flavobacteriales;f__Flavobacteriaceae;g__Leeuwenhoekiella;s__Leeuwenhoekiella nanhaiensis	98.28	0.93	ANI/Placement	topological placement and ANI have congruent species assignments
	403	MAG403	95.93	3.348	0.667	15425	4935582	d__Bacteria;p__Proteobacteria;c__Alphaproteobacteria;o__Rhodobacterales;f__Rhodobacteraceae;g__Sagittula;s__	d__Bacteria;p__Proteobacteria;c__Alphaproteobacteria;o__Rhodobacterales;f__Rhodobacteraceae;g__Sagittula;s__GCF_002814095.1	GCF_002814095.1	d__Bacteria;p__Proteobacteria;c__Alphaproteobacteria;o__Rhodobacterales;f__Rhodobacteraceae;g__Sagittula;s__	97.66	0.96	GCF_002814095.1	d__Bacteria;p__Proteobacteria;c__Alphaproteobacteria;o__Rhodobacterales;f__Rhodobacteraceae;g__Sagittula;s__	97.66	0.96	ANI/Placement	topological placement and ANI have congruent species assignments
	404	MAG404	95.7	0.99	0.582	23878	2807547	d__Bacteria;p__Chloroflexi;c__Dehalococcoidia;o__;f__;g__;s__	d__Bacteria;p__Chloroflexota;c__Dehalococcoidia;o__UBA1151;f__bin127;g__UBA9455;s__	None	None	None	None	None	None	None	None	taxonomic novelty determined using RED	None	None
	405	MAG405	95.08	1.621	0.632	65523	3672184	d__Bacteria;p__Proteobacteria;c__Alphaproteobacteria;o__Sphingomonadales;f__Erythrobacteraceae;g__Croceicoccus;s__	d__Bacteria;p__Proteobacteria;c__Alphaproteobacteria;o__Sphingomonadales;f__Sphingomonadaceae;g__Croceicoccus;s__	None	None	None	None	None	None	None	None	taxonomic classification fully defined by topology	None	None
	406	MAG406	94.95	5.042	0.401	14804	1878657	d__Bacteria;p__Candidatus Dadabacteria;c__;o__;f__;g__;s__	d__Bacteria;p__Dadabacteria;c__UBA1144;o__UBA2774;f__UBA2774;g__;s__	None	None	None	None	None	None	None	None	taxonomic novelty determined using RED	None	None
	407	MAG407	94.78	1.449	0.431	449140	2287937	d__Bacteria;p__Proteobacteria;c__Alphaproteobacteria;o__;f__;g__;s__	d__Bacteria;p__Proteobacteria;c__Alphaproteobacteria;o__Micavibrionales;f__Micavibrionaceae;g__UBA1672;s__	None	None	None	None	None	None	None	None	taxonomic classification fully defined by topology	None	None
	408	MAG408	94.62	1.26	0.477	18996	1780749	d__Bacteria;p__Proteobacteria;c__;o__;f__;g__;s__	d__Bacteria;p__Proteobacteria;c__Alphaproteobacteria;o__UBA1280;f__UBA6503;g__UBA6503;s__GCA_002436405.1	GCA_002436405.1	d__Bacteria;p__Proteobacteria;c__Alphaproteobacteria;o__UBA1280;f__UBA6503;g__UBA6503;s__	96.46	0.93	GCA_002436405.1	d__Bacteria;p__Proteobacteria;c__Alphaproteobacteria;o__UBA1280;f__UBA6503;g__UBA6503;s__	96.46	0.93	ANI/Placement	topological placement and ANI have congruent species assignments
	409	MAG409	94.58	2.323	0.491	15534	3157733	d__Bacteria;p__Nitrospirae;c__;o__;f__;g__;s__	d__Bacteria;p__Nitrospirota;c__Nitrospiria;o__Nitrospirales;f__UBA8639;g__SPGG5;s__	None	None	None	None	None	None	None	None	taxonomic novelty determined using RED	None	None
	410	MAG410	94.53	5.39	0.452	4149	3852741	d__Bacteria;p__Proteobacteria;c__Gammaproteobacteria;o__Alteromonadales;f__Alteromonadaceae;g__Alteromonas;s__Alteromonas australica	d__Bacteria;p__Proteobacteria;c__Gammaproteobacteria;o__Enterobacterales;f__Alteromonadaceae;g__Alteromonas;s__Alteromonas australica	GCF_000730385.1	d__Bacteria;p__Proteobacteria;c__Gammaproteobacteria;o__Enterobacterales;f__Alteromonadaceae;g__Alteromonas;s__Alteromonas australica	99.3	0.97	GCF_000730385.1	d__Bacteria;p__Proteobacteria;c__Gammaproteobacteria;o__Enterobacterales;f__Alteromonadaceae;g__Alteromonas;s__Alteromonas australica	99.3	0.97	ANI/Placement	topological placement and ANI have congruent species assignments
	411	MAG411	94.03	2.786	0.673	11429	2875095	d__Bacteria;p__Actinobacteria;c__Actinobacteria;o__Micrococcales;f__Microbacteriaceae;g__Microbacterium;s__	d__Bacteria;p__Actinobacteriota;c__Actinobacteria;o__Actinomycetales;f__Microbacteriaceae;g__Microbacterium;s__GCA_002313585.1	GCA_002313585.1	d__Bacteria;p__Actinobacteriota;c__Actinobacteria;o__Actinomycetales;f__Microbacteriaceae;g__Microbacterium;s__	98.66	0.9	GCA_002313585.1	d__Bacteria;p__Actinobacteriota;c__Actinobacteria;o__Actinomycetales;f__Microbacteriaceae;g__Microbacterium;s__	98.66	0.9	ANI/Placement	topological placement and ANI have congruent species assignments
	412	MAG412	93.7	1.014	0.46	66551	2085038	d__Bacteria;p__Proteobacteria;c__Alphaproteobacteria;o__;f__;g__;s__	d__Bacteria;p__Proteobacteria;c__Alphaproteobacteria;o__Micavibrionales;f__Micavibrionaceae;g__;s__	None	None	None	None	None	None	None	None	taxonomic novelty determined using RED	None	None
	413	MAG413	93.66	0.313	0.599	19652	2801230	d__Bacteria;p__Proteobacteria;c__Alphaproteobacteria;o__Rhodobacterales;f__Rhodobacteraceae;g__Marinosulfonomonas;s__	d__Bacteria;p__Proteobacteria;c__Alphaproteobacteria;o__Rhodobacterales;f__Rhodobacteraceae;g__Marinosulfonomonas;s__	None	None	None	None	None	None	None	None	taxonomic classification fully defined by topology	None	None
	414	MAG414	93.52	3.802	0.657	8268	4720474	d__Bacteria;p__Proteobacteria;c__Gammaproteobacteria;o__Pseudomonadales;f__Pseudomonadaceae;g__Pseudomonas;s__Pseudomonas oleovorans	d__Bacteria;p__Proteobacteria;c__Gammaproteobacteria;o__Pseudomonadales;f__Pseudomonadaceae;g__Pseudomonas_E;s__Pseudomonas_E oleovorans	GCF_000732445.1	d__Bacteria;p__Proteobacteria;c__Gammaproteobacteria;o__Pseudomonadales;f__Pseudomonadaceae;g__Pseudomonas_E;s__Pseudomonas_E oleovorans	98.62	0.95	GCF_000732445.1	d__Bacteria;p__Proteobacteria;c__Gammaproteobacteria;o__Pseudomonadales;f__Pseudomonadaceae;g__Pseudomonas_E;s__Pseudomonas_E oleovorans	98.62	0.95	ANI/Placement	topological placement and ANI have congruent species assignments
	415	MAG415	93.45	2.678	0.388	18777	3723034	d__Bacteria;p__Proteobacteria;c__Oligoflexia;o__Bacteriovoracales;f__Bacteriovoracaceae;g__;s__	d__Bacteria;p__Bdellovibrionota;c__Bacteriovoracia;o__Bacteriovoracales;f__Bacteriovoracaceae;g__UBA845;s__GCA_002306735.1	GCA_002306735.1	d__Bacteria;p__Bdellovibrionota;c__Bacteriovoracia;o__Bacteriovoracales;f__Bacteriovoracaceae;g__UBA845;s__	98.77	0.75	GCA_002306735.1	d__Bacteria;p__Bdellovibrionota;c__Bacteriovoracia;o__Bacteriovoracales;f__Bacteriovoracaceae;g__UBA845;s__	98.77	0.75	ANI/Placement	topological placement and ANI have congruent species assignments
	416	MAG416	93.38	2.979	0.725	7965	3997980	d__Bacteria;p__Actinobacteria;c__Actinobacteria;o__Propionibacteriales;f__Nocardioidaceae;g__Nocardioides;s__	d__Bacteria;p__Actinobacteriota;c__Actinobacteria;o__Propionibacteriales;f__Nocardioidaceae;g__Nocardioides;s__GCA_002706945.1	GCA_002706945.1	d__Bacteria;p__Actinobacteriota;c__Actinobacteria;o__Propionibacteriales;f__Nocardioidaceae;g__Nocardioides;s__	97.1	0.9	GCA_002706945.1	d__Bacteria;p__Actinobacteriota;c__Actinobacteria;o__Propionibacteriales;f__Nocardioidaceae;g__Nocardioides;s__	97.1	0.9	ANI/Placement	topological placement and ANI have congruent species assignments	GCA_001627395.1, s__Nocardioides sp1, 95.96, 0.79
	417	MAG417	93.06	1.744	0.623	25540	4272548	d__Bacteria;p__Proteobacteria;c__Alphaproteobacteria;o__Rhodobacterales;f__Rhodobacteraceae;g__Ahrensia;s__	d__Bacteria;p__Proteobacteria;c__Alphaproteobacteria;o__Rhizobiales;f__Rhizobiaceae;g__Ahrensia;s__GCA_002706335.1	GCA_002706335.1	d__Bacteria;p__Proteobacteria;c__Alphaproteobacteria;o__Rhizobiales;f__Rhizobiaceae;g__Ahrensia;s__	98.38	0.91	GCA_002706335.1	d__Bacteria;p__Proteobacteria;c__Alphaproteobacteria;o__Rhizobiales;f__Rhizobiaceae;g__Ahrensia;s__	98.38	0.91	ANI/Placement	topological placement and ANI have congruent species assignments
	418	MAG418	92.89	2.65	0.644	6788	3196507	d__Bacteria;p__Proteobacteria;c__Alphaproteobacteria;o__Rhodobacterales;f__Rhodobacteraceae;g__Paracoccus;s__	d__Bacteria;p__Proteobacteria;c__Alphaproteobacteria;o__Rhodobacterales;f__Rhodobacteraceae;g__Paracoccus;s__GCA_002732665.1	GCA_002732665.1	d__Bacteria;p__Proteobacteria;c__Alphaproteobacteria;o__Rhodobacterales;f__Rhodobacteraceae;g__Paracoccus;s__	97.2	0.58	GCA_002732665.1	d__Bacteria;p__Proteobacteria;c__Alphaproteobacteria;o__Rhodobacterales;f__Rhodobacteraceae;g__Paracoccus;s__	97.2	0.58	ANI/Placement	topological placement and ANI have congruent species assignments
	419	MAG419	92.86	1.806	0.504	31571	4181182	d__Bacteria;p__Proteobacteria;c__Gammaproteobacteria;o__Alteromonadales;f__Alteromonadaceae;g__Alteromonas;s__	d__Bacteria;p__Proteobacteria;c__Gammaproteobacteria;o__Enterobacterales;f__Alteromonadaceae;g__Alteromonas_B;s__	None	None	None	None	None	None	None	None	taxonomic classification fully defined by topology	None	None
	420	MAG420	92.32	2.108	0.661	95190	4462649	d__Bacteria;p__Proteobacteria;c__Alphaproteobacteria;o__Rhodobacterales;f__Rhodobacteraceae;g__Roseovarius;s__	d__Bacteria;p__Proteobacteria;c__Alphaproteobacteria;o__Rhodobacterales;f__Rhodobacteraceae;g__Roseovarius;s__	None	None	None	None	None	None	None	None	taxonomic classification fully defined by topology	None	None
	421	MAG421	92.24	4.395	0.644	18616	4058938	d__Bacteria;p__Gemmatimonadetes;c__Gemmatimonadetes;o__Gemmatimonadales;f__;g__;s__	d__Bacteria;p__Gemmatimonadota;c__Gemmatimonadetes;o__SG8-23;f__UBA6960;g__UBA1138;s__	None	None	None	None	None	None	None	None	taxonomic novelty determined using RED	None	None
	422	MAG422	92.23	0.774	0.451	6352	1700943	d__Bacteria;p__Planctomycetes;c__Phycisphaerae;o__;f__;g__;s__	d__Bacteria;p__Planctomycetota;c__Phycisphaerae;o__Phycisphaerales;f__SM1A02;g__GCA-002718515;s__	None	None	None	None	None	None	None	None	taxonomic classification fully defined by topology	None	None
	423	MAG423	92.17	1.735	0.689	15416	4063381	d__Bacteria;p__Proteobacteria;c__Alphaproteobacteria;o__Rhodobacterales;f__Rhodobacteraceae;g__Pseudooceanicola;s__Pseudooceanicola nanhaiensis	d__Bacteria;p__Proteobacteria;c__Alphaproteobacteria;o__Rhodobacterales;f__Rhodobacteraceae;g__Pseudooceanicola;s__Pseudooceanicola nanhaiensis	GCF_000688295.1	d__Bacteria;p__Proteobacteria;c__Alphaproteobacteria;o__Rhodobacterales;f__Rhodobacteraceae;g__Pseudooceanicola;s__Pseudooceanicola nanhaiensis	99.07	0.93	GCF_000688295.1	d__Bacteria;p__Proteobacteria;c__Alphaproteobacteria;o__Rhodobacterales;f__Rhodobacteraceae;g__Pseudooceanicola;s__Pseudooceanicola nanhaiensis	99.07	0.93	ANI/Placement	topological placement and ANI have congruent species assignments
	424	MAG424	92.05	2.753	0.635	10032	3604001	d__Bacteria;p__Proteobacteria;c__Alphaproteobacteria;o__Rhodospirillales;f__Rhodospirillaceae;g__;s__	d__Bacteria;p__Proteobacteria;c__Alphaproteobacteria;o__UBA8366;f__GCA-2717185;g__;s__	None	None	None	None	None	None	None	None	taxonomic novelty determined using RED	None	None
	425	MAG425	91.97	2.378	0.5	5150	2729574	d__Bacteria;p__Proteobacteria;c__Gammaproteobacteria;o__Pseudomonadales;f__Moraxellaceae;g__;s__	d__Bacteria;p__Proteobacteria;c__Gammaproteobacteria;o__Pseudomonadales;f__Moraxellaceae;g__;s__	None	None	None	None	None	None	None	None	taxonomic classification fully defined by topology	None	None
	426	MAG426	91.81	2.688	0.662	7760	3234098	d__Bacteria;p__Planctomycetes;c__;o__;f__;g__;s__	d__Bacteria;p__Planctomycetota;c__UBA1135;o__UBA1135;f__GCA-002686595;g__GCA-2720975;s__	None	None	None	None	None	None	None	None	taxonomic novelty determined using RED	None	None
	427	MAG427	91.76	1.741	0.611	8916	2611558	d__Bacteria;p__Proteobacteria;c__Alphaproteobacteria;o__;f__;g__;s__	d__Bacteria;p__Proteobacteria;c__Alphaproteobacteria;o__Rhodospirillales;f__Casp-alpha2;g__Casp-alpha2;s__	None	None	None	None	None	None	None	None	taxonomic classification fully defined by topology	None	None
	428	MAG428	91.76	3.924	0.582	18968	4229603	d__Bacteria;p__Proteobacteria;c__Alphaproteobacteria;o__Rhodobacterales;f__Rhodobacteraceae;g__Shimia;s__	d__Bacteria;p__Proteobacteria;c__Alphaproteobacteria;o__Rhodobacterales;f__Rhodobacteraceae;g__Shimia;s__	None	None	None	None	None	None	None	None	taxonomic classification fully defined by topology	None	None
	429	MAG429	89.72	1.406	0.66	19956	3052249	d__Bacteria;p__Proteobacteria;c__Alphaproteobacteria;o__Rhodobacterales;f__Rhodobacteraceae;g__Paracoccus;s__Paracoccus saliphilus	d__Bacteria;p__Proteobacteria;c__Alphaproteobacteria;o__Rhodobacterales;f__Rhodobacteraceae;g__Paracoccus;s__GCA_002708795.1	GCA_002708795.1	d__Bacteria;p__Proteobacteria;c__Alphaproteobacteria;o__Rhodobacterales;f__Rhodobacteraceae;g__Paracoccus;s__	99.72	0.96	GCA_002708795.1	d__Bacteria;p__Proteobacteria;c__Alphaproteobacteria;o__Rhodobacterales;f__Rhodobacteraceae;g__Paracoccus;s__	99.72	0.96	ANI/Placement	topological placement and ANI have congruent species assignments
	430	MAG430	89.43	3.834	0.669	7307	2417008	d__Bacteria;p__Proteobacteria;c__Alphaproteobacteria;o__Caulobacterales;f__Caulobacteraceae;g__Brevundimonas;s__	d__Bacteria;p__Proteobacteria;c__Alphaproteobacteria;o__Caulobacterales;f__Caulobacteraceae;g__Brevundimonas;s__	None	None	None	None	None	None	None	None	taxonomic classification fully defined by topology	None	None
	431	MAG431	89.2	1.283	0.602	8089	4711422	d__Bacteria;p__Planctomycetes;c__Planctomycetia;o__Planctomycetales;f__Planctomycetaceae;g__;s__	d__Bacteria;p__Planctomycetota;c__Planctomycetes;o__Pirellulales;f__Pirellulaceae;g__;s__	None	None	None	None	None	None	None	None	taxonomic classification fully defined by topology	None	None
	432	MAG432	88.6	5.224	0.725	5422	3145534	d__Bacteria;p__Actinobacteria;c__Actinobacteria;o__Propionibacteriales;f__Nocardioidaceae;g__Aeromicrobium;s__	d__Bacteria;p__Actinobacteriota;c__Actinobacteria;o__Propionibacteriales;f__Nocardioidaceae;g__Aeromicrobium;s__	None	None	None	None	None	None	None	None	taxonomic classification fully defined by topology	None	None
	433	MAG433	88.07	4.578	0.542	5608	3527611	d__Bacteria;p__Candidatus Hydrogenedentes;c__;o__;f__;g__;s__	d__Bacteria;p__Hydrogenedentota;c__Hydrogenedentia;o__Hydrogenedentiales;f__GCA-2746185;g__;s__	None	None	None	None	None	None	None	None	taxonomic novelty determined using RED	None	None
	434	MAG434	87.6	1.739	0.626	34130	2706400	d__Bacteria;p__Proteobacteria;c__Alphaproteobacteria;o__;f__;g__;s__	d__Bacteria;p__Proteobacteria;c__Alphaproteobacteria;o__UBA828;f__;g__;s__	None	None	None	None	None	None	None	None	taxonomic novelty determined using RED	None	None
	435	MAG435	87.11	2.705	0.579	11575	3208671	d__Bacteria;p__Proteobacteria;c__Gammaproteobacteria;o__Alteromonadales;f__Alteromonadaceae;g__Marinobacter;s__	d__Bacteria;p__Proteobacteria;c__Gammaproteobacteria;o__Pseudomonadales;f__Hahellaceae;g__Marinobacter;s__Marinobacter salarius	GCF_000831005.1	d__Bacteria;p__Proteobacteria;c__Gammaproteobacteria;o__Pseudomonadales;f__Hahellaceae;g__Marinobacter;s__Marinobacter salarius	98.76	0.92	GCF_000831005.1	d__Bacteria;p__Proteobacteria;c__Gammaproteobacteria;o__Pseudomonadales;f__Hahellaceae;g__Marinobacter;s__Marinobacter salarius	98.76	0.92	ANI/Placement	topological placement and ANI have congruent species assignments
	436	MAG436	86.46	3.675	0.698	10607	2604330	d__Bacteria;p__Actinobacteria;c__Actinobacteria;o__Micrococcales;f__Microbacteriaceae;g__Leifsonia;s__	d__Bacteria;p__Actinobacteriota;c__Actinobacteria;o__Actinomycetales;f__Microbacteriaceae;g__Yonghaparkia;s__	None	None	None	None	None	None	None	None	taxonomic classification fully defined by topology	None	None
	437	MAG437	85.52	5.042	0.464	8290	1584986	d__Bacteria;p__Proteobacteria;c__;o__;f__;g__;s__	d__Bacteria;p__Proteobacteria;c__Alphaproteobacteria;o__UBA1280;f__;g__;s__	None	None	None	None	None	None	None	None	taxonomic novelty determined using RED	None	None
	438	MAG438	85.3	0	0.604	1690351	3087472	d__Bacteria;p__Proteobacteria;c__Alphaproteobacteria;o__Rhodobacterales;f__Rhodobacteraceae;g__Sulfitobacter;s__	d__Bacteria;p__Proteobacteria;c__Alphaproteobacteria;o__Rhodobacterales;f__Rhodobacteraceae;g__Sulfitobacter;s__Sulfitobacter pontiacus	GCF_900106935.1	d__Bacteria;p__Proteobacteria;c__Alphaproteobacteria;o__Rhodobacterales;f__Rhodobacteraceae;g__Sulfitobacter;s__Sulfitobacter pontiacus	97.32	0.93	GCF_900106935.1	d__Bacteria;p__Proteobacteria;c__Alphaproteobacteria;o__Rhodobacterales;f__Rhodobacteraceae;g__Sulfitobacter;s__Sulfitobacter pontiacus	97.32	0.93	ANI/Placement	topological placement and ANI have congruent species assignments
	439	MAG439	85.14	6.086	0.651	24136	2447153	d__Bacteria;p__Proteobacteria;c__Alphaproteobacteria;o__;f__;g__;s__	d__Bacteria;p__Proteobacteria;c__Alphaproteobacteria;o__UBA828;f__;g__;s__	None	None	None	None	None	None	None	None	taxonomic classification fully defined by topology	None	None
	440	MAG440	85.09	1.584	0.307	21193	2580357	d__Bacteria;p__Bacteroidetes;c__Flavobacteriia;o__Flavobacteriales;f__Flavobacteriaceae;g__Mesoflavibacter;s__	d__Bacteria;p__Bacteroidota;c__Bacteroidia;o__Flavobacteriales;f__Flavobacteriaceae;g__Mesoflavibacter;s__	None	None	None	None	None	None	None	None	taxonomic novelty determined using RED	None	None
	441	MAG441	85.01	1.6	0.542	12356	2051891	d__Archaea;p__Euryarchaeota;c__;o__;f__;g__;s__	d__Archaea;p__Thermoplasmatota;c__MGII;o__MGII;f__MGIIA;g__UBA60;s__	None	None	None	None	None	None	None	None	taxonomic novelty determined using RED	None	None
	442	MAG442	84.32	4.615	0.383	2905	2763926	d__Bacteria;p__Balneolaeota;c__Balneolia;o__Balneolales;f__Balneolaceae;g__Balneola;s__	d__Bacteria;p__Bacteroidota;c__Rhodothermia;o__Balneolales;f__Balneolaceae;g__Balneola;s__	None	None	None	None	None	None	None	None	taxonomic classification fully defined by topology	None	None
	443	MAG443	84.09	2.675	0.591	9770	3158014	d__Bacteria;p__Chloroflexi;c__;o__;f__;g__;s__	d__Bacteria;p__Chloroflexota;c__Dehalococcoidia;o__UBA3495;f__UBA3495;g__UBA9611;s__	None	None	None	None	None	None	None	None	taxonomic classification fully defined by topology	None	None
	444	MAG444	82.51	4.178	0.641	21639	4356102	d__Bacteria;p__Proteobacteria;c__Alphaproteobacteria;o__Rhodobacterales;f__Rhodobacteraceae;g__Pseudooceanicola;s__Pseudooceanicola atlanticus	d__Bacteria;p__Proteobacteria;c__Alphaproteobacteria;o__Rhodobacterales;f__Rhodobacteraceae;g__Pseudooceanicola;s__Pseudooceanicola atlanticus	GCF_000768315.1	d__Bacteria;p__Proteobacteria;c__Alphaproteobacteria;o__Rhodobacterales;f__Rhodobacteraceae;g__Pseudooceanicola;s__Pseudooceanicola atlanticus	95.34	0.73	GCF_000768315.1	d__Bacteria;p__Proteobacteria;c__Alphaproteobacteria;o__Rhodobacterales;f__Rhodobacteraceae;g__Pseudooceanicola;s__Pseudooceanicola atlanticus	95.34	0.73	ANI/Placement	topological placement and ANI have congruent species assignments
	445	MAG445	82.21	0.405	0.615	170215	2669590	d__Bacteria;p__Proteobacteria;c__Alphaproteobacteria;o__Rhodobacterales;f__Hyphomonadaceae;g__Henriciella;s__	d__Bacteria;p__Proteobacteria;c__Alphaproteobacteria;o__Caulobacterales;f__Hyphomonadaceae;g__Henriciella;s__GCA_002733705.1	GCA_002733705.1	d__Bacteria;p__Proteobacteria;c__Alphaproteobacteria;o__Caulobacterales;f__Hyphomonadaceae;g__Henriciella;s__	99.86	0.88	GCA_002733705.1	d__Bacteria;p__Proteobacteria;c__Alphaproteobacteria;o__Caulobacterales;f__Hyphomonadaceae;g__Henriciella;s__	99.86	0.88	ANI/Placement	topological placement and ANI have congruent species assignments
	446	MAG446	82.01	3.696	0.65	7813	4911698	d__Bacteria;p__Gemmatimonadetes;c__Gemmatimonadetes;o__Gemmatimonadales;f__Gemmatimonadaceae;g__;s__	d__Bacteria;p__Latescibacterota;c__UBA2968;o__UBA8231;f__UBA8231;g__;s__	None	None	None	None	None	None	None	None	taxonomic novelty determined using RED	None	None
	447	MAG447	81.73	0.061	0.622	6350	2052335	d__Archaea;p__Euryarchaeota;c__;o__;f__;g__;s__	d__Archaea;p__Thermoplasmatota;c__MGII;o__MGII;f__MGIIB;g__;s__	None	None	None	None	None	None	None	None	taxonomic classification fully defined by topology	None	None
	448	MAG448	81.48	4.43	0.49	7183	3867345	d__Bacteria;p__Proteobacteria;c__Gammaproteobacteria;o__Alteromonadales;f__Alteromonadaceae;g__;s__	d__Bacteria;p__Proteobacteria;c__Gammaproteobacteria;o__Enterobacterales;f__Alteromonadaceae;g__Alteromonas_B;s__GCA_002729795.1	GCA_002729795.1	d__Bacteria;p__Proteobacteria;c__Gammaproteobacteria;o__Enterobacterales;f__Alteromonadaceae;g__Alteromonas_B;s__	98.01	0.91	GCA_002729795.1	d__Bacteria;p__Proteobacteria;c__Gammaproteobacteria;o__Enterobacterales;f__Alteromonadaceae;g__Alteromonas_B;s__	98.01	0.91	ANI/Placement	topological placement and ANI have congruent species assignments
	449	MAG449	80.95	3.299	0.662	3718	2578116	d__Bacteria;p__Proteobacteria;c__Gammaproteobacteria;o__Oceanospirillales;f__Alcanivoracaceae;g__Alcanivorax;s__	d__Bacteria;p__Proteobacteria;c__Gammaproteobacteria;o__Pseudomonadales;f__Alcanivoracaceae;g__Alcanivorax;s__GCA_002715685.1	GCA_002715685.1	d__Bacteria;p__Proteobacteria;c__Gammaproteobacteria;o__Pseudomonadales;f__Alcanivoracaceae;g__Alcanivorax;s__	95.88	0.94	GCA_002715685.1	d__Bacteria;p__Proteobacteria;c__Gammaproteobacteria;o__Pseudomonadales;f__Alcanivoracaceae;g__Alcanivorax;s__	95.88	0.94	ANI/Placement	topological placement and ANI have congruent species assignments
	450	MAG450	80.9	6.227	0.414	4305	3539612	d__Bacteria;p__Proteobacteria;c__Gammaproteobacteria;o__Alteromonadales;f__Pseudoalteromonadaceae;g__Pseudoalteromonas;s__	d__Bacteria;p__Proteobacteria;c__Gammaproteobacteria;o__Enterobacterales;f__Alteromonadaceae;g__Pseudoalteromonas;s__Pseudoalteromonas shioyasakiensis	GCF_001550135.1	d__Bacteria;p__Proteobacteria;c__Gammaproteobacteria;o__Enterobacterales;f__Alteromonadaceae;g__Pseudoalteromonas;s__Pseudoalteromonas shioyasakiensis	97.3	0.95	GCF_001550135.1	d__Bacteria;p__Proteobacteria;c__Gammaproteobacteria;o__Enterobacterales;f__Alteromonadaceae;g__Pseudoalteromonas;s__Pseudoalteromonas shioyasakiensis	97.3	0.95	ANI/Placement	topological placement and ANI have congruent species assignments
	451	MAG451	80.31	1.724	0.515	48505	3399793	d__Bacteria;p__Proteobacteria;c__Gammaproteobacteria;o__Oceanospirillales;f__Oceanospirillaceae;g__;s__	d__Bacteria;p__Proteobacteria;c__Gammaproteobacteria;o__Pseudomonadales;f__Saccharospirillaceae;g__Oleibacter;s__	None	None	None	None	None	None	None	None	taxonomic classification fully defined by topology	None	None
	452	MAG452	79.94	5.507	0.662	4160	3084199	d__Bacteria;p__Proteobacteria;c__Alphaproteobacteria;o__Rhodospirillales;f__Rhodospirillaceae;g__;s__	d__Bacteria;p__Proteobacteria;c__Alphaproteobacteria;o__UBA7887;f__UBA7887;g__;s__	None	None	None	None	None	None	None	None	taxonomic classification fully defined by topology	None	None
	453	MAG453	79.74	1.907	0.67	52294	4329077	d__Bacteria;p__Proteobacteria;c__Alphaproteobacteria;o__Rhodobacterales;f__Rhodobacteraceae;g__Salipiger;s__Salipiger bermudensis	d__Bacteria;p__Proteobacteria;c__Alphaproteobacteria;o__Rhodobacterales;f__Rhodobacteraceae;g__Pelagibaca;s__Pelagibaca bermudensis	GCF_000153725.1	d__Bacteria;p__Proteobacteria;c__Alphaproteobacteria;o__Rhodobacterales;f__Rhodobacteraceae;g__Pelagibaca;s__Pelagibaca bermudensis	98.18	0.95	GCF_000153725.1	d__Bacteria;p__Proteobacteria;c__Alphaproteobacteria;o__Rhodobacterales;f__Rhodobacteraceae;g__Pelagibaca;s__Pelagibaca bermudensis	98.18	0.95	ANI/Placement	topological placement and ANI have congruent species assignments
	454	MAG454	76.96	0	0.669	4210	2606847	d__Bacteria;p__Planctomycetes;c__;o__;f__;g__;s__	d__Bacteria;p__Planctomycetota;c__UBA1135;o__UBA1135;f__GCA-002686595;g__;s__	None	None	None	None	None	None	None	None	taxonomic novelty determined using RED	None	None
	455	MAG455	76.02	0.471	0.579	3258	5167008	d__Bacteria;p__Planctomycetes;c__Planctomycetia;o__Planctomycetales;f__Planctomycetaceae;g__;s__	d__Bacteria;p__Planctomycetota;c__Planctomycetes;o__Planctomycetales;f__Planctomycetaceae;g__;s__	None	None	None	None	None	None	None	None	taxonomic classification fully defined by topology	None	None
	456	MAG456	75.98	1.733	0.613	3301	1580615	d__Bacteria;p__;c__;o__;f__;g__;s__	d__Bacteria;p__UBP10;c__GR-WP33-30;o__UBA1149;f__UBA1149;g__;s__	None	None	None	None	None	None	None	None	taxonomic novelty determined using RED	None	None
	457	MAG457	75.86	0	0.507	9382	3322004	d__Bacteria;p__Proteobacteria;c__Gammaproteobacteria;o__Oceanospirillales;f__Oceanospirillaceae;g__;s__	d__Bacteria;p__Proteobacteria;c__Gammaproteobacteria;o__Pseudomonadales;f__Nitrincolaceae;g__;s__	None	None	None	None	None	None	None	None	taxonomic novelty determined using RED	None	None
	458	MAG458	75.82	3.785	0.438	3153	2074657	d__Bacteria;p__Proteobacteria;c__Gammaproteobacteria;o__Thiotrichales;f__Piscirickettsiaceae;g__Methylophaga;s__	d__Bacteria;p__Proteobacteria;c__Gammaproteobacteria;o__Nitrosococcales;f__Methylophagaceae;g__Methylophaga;s__Methylophaga aminisulfidivorans	GCF_000214595.1	d__Bacteria;p__Proteobacteria;c__Gammaproteobacteria;o__Nitrosococcales;f__Methylophagaceae;g__Methylophaga;s__Methylophaga aminisulfidivorans	98.62	0.98	GCF_000214595.1	d__Bacteria;p__Proteobacteria;c__Gammaproteobacteria;o__Nitrosococcales;f__Methylophagaceae;g__Methylophaga;s__Methylophaga aminisulfidivorans	98.62	0.98	ANI/Placement	topological placement and ANI have congruent species assignments
	459	MAG459	75.57	1.913	0.532	5307	2531828	d__Bacteria;p__Proteobacteria;c__Gammaproteobacteria;o__;f__;g__;s__	d__Bacteria;p__Proteobacteria;c__Gammaproteobacteria;o__Pseudomonadales;f__Pseudohongiellaceae;g__UBA9145;s__	None	None	None	None	None	None	None	None	taxonomic classification fully defined by topology	None	None
	460	MAG460	75.5	0.681	0.618	3629	3696744	d__Bacteria;p__Proteobacteria;c__Deltaproteobacteria;o__;f__;g__;s__	d__Bacteria;p__Myxococcota;c__UBA9160;o__UBA9160;f__;g__;s__	None	None	None	None	None	None	None	None	taxonomic novelty determined using RED	None	None
	461	MAG461	75.45	9.328	0.404	3133	3384902	d__Bacteria;p__Proteobacteria;c__Gammaproteobacteria;o__Alteromonadales;f__Pseudoalteromonadaceae;g__Pseudoalteromonas;s__	d__Bacteria;p__Proteobacteria;c__Gammaproteobacteria;o__Enterobacterales;f__Alteromonadaceae;g__Pseudoalteromonas;s__	GCF_002310795.1	d__Bacteria;p__Proteobacteria;c__Gammaproteobacteria;o__Enterobacterales;f__Alteromonadaceae;g__Pseudoalteromonas;s__Pseudoalteromonas issachenkonii	98.61	0.96	GCF_002310835.1	d__Bacteria;p__Proteobacteria;c__Gammaproteobacteria;o__Enterobacterales;f__Alteromonadaceae;g__Pseudoalteromonas;s__Pseudoalteromonas tetraodonis	98.54	0.96	ANI/Placement	topological placement and ANI have incongruent species assignments	GCF_000576475.1, s__, 96.61, 0.91; GCF_001974845.1, s__, 96.56, 0.92
	462	MAG462	75.25	7.203	0.476	7551	1964755	d__Bacteria;p__Proteobacteria;c__Gammaproteobacteria;o__Alteromonadales;f__Idiomarinaceae;g__;s__	d__Bacteria;p__Proteobacteria;c__Gammaproteobacteria;o__Enterobacterales;f__Alteromonadaceae;g__Idiomarina;s__GCA_002685255.1	GCA_002685255.1	d__Bacteria;p__Proteobacteria;c__Gammaproteobacteria;o__Enterobacterales;f__Alteromonadaceae;g__Idiomarina;s__	98.94	0.94	GCA_002685255.1	d__Bacteria;p__Proteobacteria;c__Gammaproteobacteria;o__Enterobacterales;f__Alteromonadaceae;g__Idiomarina;s__	98.94	0.94	ANI/Placement	topological placement and ANI have congruent species assignments
	463	MAG463	75.07	4.455	0.593	15481	2656351	d__Bacteria;p__Chloroflexi;c__;o__;f__;g__;s__	d__Bacteria;p__Chloroflexota;c__Dehalococcoidia;o__UBA3495;f__UBA3495;g__UBA9611;s__	None	None	None	None	None	None	None	None	taxonomic classification fully defined by topology	None	None
	464	MAG464	74.48	3.632	0.601	3253	2731471	d__Bacteria;p__Proteobacteria;c__Alphaproteobacteria;o__Rhodobacterales;f__Rhodobacteraceae;g__Phaeobacter;s__Phaeobacter italicus	d__Bacteria;p__Proteobacteria;c__Alphaproteobacteria;o__Rhodobacterales;f__Rhodobacteraceae;g__Nautella;s__Nautella italica	GCF_001258055.1	d__Bacteria;p__Proteobacteria;c__Alphaproteobacteria;o__Rhodobacterales;f__Rhodobacteraceae;g__Nautella;s__Nautella italica	98.46	0.96	GCF_001258055.1	d__Bacteria;p__Proteobacteria;c__Alphaproteobacteria;o__Rhodobacterales;f__Rhodobacteraceae;g__Nautella;s__Nautella italica	98.46	0.96	ANI/Placement	topological placement and ANI have congruent species assignments
	465	MAG465	74.13	0.862	0.49	8109	2303410	d__Bacteria;p__Proteobacteria;c__Gammaproteobacteria;o__Alteromonadales;f__Idiomarinaceae;g__Idiomarina;s__	d__Bacteria;p__Proteobacteria;c__Gammaproteobacteria;o__Enterobacterales;f__Alteromonadaceae;g__Idiomarina;s__Idiomarina sp1	GCA_002729675.1	d__Bacteria;p__Proteobacteria;c__Gammaproteobacteria;o__Enterobacterales;f__Alteromonadaceae;g__Idiomarina;s__Idiomarina sp1	98.78	0.9	GCA_002729675.1	d__Bacteria;p__Proteobacteria;c__Gammaproteobacteria;o__Enterobacterales;f__Alteromonadaceae;g__Idiomarina;s__Idiomarina sp1	98.78	0.9	ANI/Placement	topological placement and ANI have congruent species assignments
	466	MAG466	74.01	1.704	0.445	3214	1535700	d__Bacteria;p__Planctomycetes;c__Phycisphaerae;o__;f__;g__;s__	d__Bacteria;p__Planctomycetota;c__Phycisphaerae;o__Phycisphaerales;f__SM1A02;g__GCA-002718515;s__	None	None	None	None	None	None	None	None	taxonomic classification fully defined by topology	None	None
	467	MAG467	73.52	9.172	0.59	4054	4170692	d__Bacteria;p__Proteobacteria;c__Alphaproteobacteria;o__Rhodobacterales;f__Rhodobacteraceae;g__Ruegeria;s__	d__Bacteria;p__Proteobacteria;c__Alphaproteobacteria;o__Rhodobacterales;f__Rhodobacteraceae;g__Ruegeria_A;s__Ruegeria_A mobilis	GCF_001681735.1	d__Bacteria;p__Proteobacteria;c__Alphaproteobacteria;o__Rhodobacterales;f__Rhodobacteraceae;g__Ruegeria_A;s__Ruegeria_A mobilis	96.43	0.76	GCF_001681735.1	d__Bacteria;p__Proteobacteria;c__Alphaproteobacteria;o__Rhodobacterales;f__Rhodobacteraceae;g__Ruegeria_A;s__Ruegeria_A mobilis	96.43	0.76	ANI/Placement	topological placement and ANI have congruent species assignments
	468	MAG468	72.9	1.754	0.599	3619	2187917	d__Bacteria;p__Chloroflexi;c__;o__;f__;g__;s__	d__Bacteria;p__Chloroflexota;c__Dehalococcoidia;o__UBA1151;f__UBA1151;g__GCA-2730555;s__	None	None	None	None	None	None	None	None	taxonomic novelty determined using RED	None	None
	469	MAG469	72.61	1.824	0.648	3312	1861173	d__Bacteria;p__Proteobacteria;c__Alphaproteobacteria;o__Rhodospirillales;f__Rhodospirillaceae;g__;s__	d__Bacteria;p__Proteobacteria;c__Alphaproteobacteria;o__Rhodospirillales;f__2-02-FULL-58-16;g__;s__	None	None	None	None	None	None	None	None	taxonomic classification fully defined by topology	None	None
	470	MAG470	71.85	5.237	0.603	5586	2310078	d__Bacteria;p__Proteobacteria;c__Alphaproteobacteria;o__Rhodospirillales;f__Rhodospirillaceae;g__;s__	d__Bacteria;p__Proteobacteria;c__Gammaproteobacteria;o__UBA6522;f__UBA6522;g__;s__	None	None	None	None	None	None	None	None	taxonomic novelty determined using RED	None	None
	471	MAG471	71.01	1.867	0.663	10630	3357543	d__Bacteria;p__Proteobacteria;c__Alphaproteobacteria;o__Rhodobacterales;f__Rhodobacteraceae;g__Puniceibacterium;s__	d__Bacteria;p__Proteobacteria;c__Alphaproteobacteria;o__Rhodobacterales;f__Rhodobacteraceae;g__Puniceibacterium;s__	None	None	None	None	None	None	None	None	taxonomic novelty determined using RED	None	None
	472	MAG472	70.68	4.31	0.612	7697	3021431	d__Bacteria;p__Proteobacteria;c__Gammaproteobacteria;o__Pseudomonadales;f__Pseudomonadaceae;g__;s__	d__Bacteria;p__Proteobacteria;c__Gammaproteobacteria;o__Pseudomonadales;f__Pseudomonadaceae;g__Pseudomonas_D;s__Pseudomonas_D aestusnigri	GCF_002197985.1	d__Bacteria;p__Proteobacteria;c__Gammaproteobacteria;o__Pseudomonadales;f__Pseudomonadaceae;g__Pseudomonas_D;s__Pseudomonas_D aestusnigri	97.4	0.94	GCF_002197985.1	d__Bacteria;p__Proteobacteria;c__Gammaproteobacteria;o__Pseudomonadales;f__Pseudomonadaceae;g__Pseudomonas_D;s__Pseudomonas_D aestusnigri	97.4	0.94	ANI/Placement	topological placement and ANI have congruent species assignments
	473	MAG473	70.47	1.74	0.594	3438	4025831	d__Bacteria;p__Proteobacteria;c__Alphaproteobacteria;o__Rhodobacterales;f__Rhodobacteraceae;g__Labrenzia;s__Labrenzia aggregata	d__Bacteria;p__Proteobacteria;c__Alphaproteobacteria;o__Rhizobiales;f__Stappiaceae;g__Labrenzia;s__Labrenzia sp1	GCF_001579905.1	d__Bacteria;p__Proteobacteria;c__Alphaproteobacteria;o__Rhizobiales;f__Stappiaceae;g__Labrenzia;s__Labrenzia sp1	97.92	0.93	GCF_001579905.1	d__Bacteria;p__Proteobacteria;c__Alphaproteobacteria;o__Rhizobiales;f__Stappiaceae;g__Labrenzia;s__Labrenzia sp1	97.92	0.93	ANI/Placement	topological placement and ANI have congruent species assignments
	474	MAG474	70.29	1.724	0.581	10225	3861672	d__Bacteria;p__Proteobacteria;c__Alphaproteobacteria;o__Rhodobacterales;f__Rhodobacteraceae;g__Shimia;s__	d__Bacteria;p__Proteobacteria;c__Alphaproteobacteria;o__Rhodobacterales;f__Rhodobacteraceae;g__Shimia;s__	None	None	None	None	None	None	None	None	taxonomic classification fully defined by topology	None	None
	475	MAG475	70.26	2.197	0.63	7163	2455979	d__Bacteria;p__Gemmatimonadetes;c__Gemmatimonadetes;o__Gemmatimonadales;f__;g__;s__	d__Bacteria;p__Gemmatimonadota;c__Gemmatimonadetes;o__SG8-23;f__UBA6960;g__UBA822;s__	None	None	None	None	None	None	None	None	taxonomic novelty determined using RED	None	None
	476	MAG476	70.16	1.458	0.392	3392	2081431	d__Bacteria;p__Proteobacteria;c__Gammaproteobacteria;o__Pseudomonadales;f__Moraxellaceae;g__Acinetobacter;s__Acinetobacter venetianus	d__Bacteria;p__Proteobacteria;c__Gammaproteobacteria;o__Pseudomonadales;f__Moraxellaceae;g__Acinetobacter;s__Acinetobacter venetianus	GCF_000368585.1	d__Bacteria;p__Proteobacteria;c__Gammaproteobacteria;o__Pseudomonadales;f__Moraxellaceae;g__Acinetobacter;s__Acinetobacter venetianus	97.51	0.89	GCF_000368585.1	d__Bacteria;p__Proteobacteria;c__Gammaproteobacteria;o__Pseudomonadales;f__Moraxellaceae;g__Acinetobacter;s__Acinetobacter venetianus	97.51	0.89	ANI/Placement	topological placement and ANI have congruent species assignments
	477	MAG477	69.93	1.604	0.371	27732	1560287	d__Bacteria;p__Proteobacteria;c__Gammaproteobacteria;o__;f__;g__;s__	d__Bacteria;p__Proteobacteria;c__Gammaproteobacteria;o__SAR86;f__SAR86;g__AEGEAN-183;s__	None	None	None	None	None	None	None	None	taxonomic novelty determined using RED	None	None
	478	MAG478	69.82	1.724	0.482	29369	2346129	d__Bacteria;p__Proteobacteria;c__Gammaproteobacteria;o__Alteromonadales;f__Idiomarinaceae;g__;s__	d__Bacteria;p__Proteobacteria;c__Gammaproteobacteria;o__Enterobacterales;f__Alteromonadaceae;g__Idiomarina;s__	None	None	None	None	None	None	None	None	taxonomic classification fully defined by topology	None	None
	479	MAG479	69.09	0	0.412	8913	1253244	d__Bacteria;p__Proteobacteria;c__Gammaproteobacteria;o__;f__;g__;s__	d__Bacteria;p__Proteobacteria;c__Gammaproteobacteria;o__UBA11654;f__UBA11654;g__UBA6731;s__GCA_002453985.1	GCA_002453985.1	d__Bacteria;p__Proteobacteria;c__Gammaproteobacteria;o__UBA11654;f__UBA11654;g__UBA6731;s__	96.39	0.76	GCA_002453985.1	d__Bacteria;p__Proteobacteria;c__Gammaproteobacteria;o__UBA11654;f__UBA11654;g__UBA6731;s__	96.39	0.76	ANI/Placement	topological placement and ANI have congruent species assignments
	480	MAG480	68.63	1.173	0.555	4369	2006460	d__Bacteria;p__Planctomycetes;c__;o__;f__;g__;s__	d__Bacteria;p__Planctomycetota;c__UBA1135;o__UBA1135;f__UBA1135;g__UBA7888;s__	None	None	None	None	None	None	None	None	taxonomic novelty determined using RED	None	None
	481	MAG481	68.1	5.172	0.593	3807	2473830	d__Bacteria;p__Proteobacteria;c__Alphaproteobacteria;o__;f__;g__;s__	d__Bacteria;p__Proteobacteria;c__Alphaproteobacteria;o__Rhodospirillales;f__Casp-alpha2;g__Casp-alpha2;s__	None	None	None	None	None	None	None	None	taxonomic classification fully defined by topology	None	None
	482	MAG482	66.3	5.172	0.45	3069	4054287	d__Bacteria;p__Proteobacteria;c__Gammaproteobacteria;o__Alteromonadales;f__Alteromonadaceae;g__Alteromonas;s__Alteromonas macleodii	d__Bacteria;p__Proteobacteria;c__Gammaproteobacteria;o__Enterobacterales;f__Alteromonadaceae;g__Alteromonas;s__Alteromonas mediterranea	GCF_001886455.1	d__Bacteria;p__Proteobacteria;c__Gammaproteobacteria;o__Enterobacterales;f__Alteromonadaceae;g__Alteromonas;s__Alteromonas mediterranea	98.05	0.88	GCF_001886455.1	d__Bacteria;p__Proteobacteria;c__Gammaproteobacteria;o__Enterobacterales;f__Alteromonadaceae;g__Alteromonas;s__Alteromonas mediterranea	98.05	0.88	ANI/Placement	topological placement and ANI have congruent species assignments
	483	MAG483	66.07	1.98	0.561	5147	2786573	d__Bacteria;p__Chloroflexi;c__Dehalococcoidia;o__;f__;g__;s__	d__Bacteria;p__Chloroflexota;c__Dehalococcoidia;o__UBA3495;f__UBA3495;g__UBA1141;s__	None	None	None	None	None	None	None	None	taxonomic classification fully defined by topology	None	None
	484	MAG484	65.32	0.555	0.437	4187	1948640	d__Bacteria;p__Bacteroidetes;c__Flavobacteriia;o__Flavobacteriales;f__;g__;s__	d__Bacteria;p__Bacteroidota;c__Bacteroidia;o__Flavobacteriales;f__GCA-2400975;g__GCA-2400975;s__	None	None	None	None	None	None	None	None	taxonomic novelty determined using RED	None	None
	485	MAG485	64.91	0.925	0.342	4866	970285	d__Bacteria;p__;c__;o__;f__;g__;s__	d__Bacteria;p__Patescibacteria;c__Gracilibacteria;o__Peregrinibacterales;f__GCA-2718715;g__;s__	None	None	None	None	None	None	None	None	taxonomic novelty determined using RED	None	None
	486	MAG486	64.56	2.63	0.668	6138	4149434	d__Bacteria;p__Proteobacteria;c__Alphaproteobacteria;o__Rhodobacterales;f__Rhodobacteraceae;g__Pseudooceanicola;s__	d__Bacteria;p__Proteobacteria;c__Alphaproteobacteria;o__Rhodobacterales;f__Rhodobacteraceae;g__Pseudooceanicola;s__	None	None	None	None	None	None	None	None	taxonomic classification fully defined by topology	None	None
	487	MAG487	64.52	7.053	0.61	5396	2467271	d__Bacteria;p__Proteobacteria;c__Alphaproteobacteria;o__Sphingomonadales;f__Erythrobacteraceae;g__;s__	d__Bacteria;p__Proteobacteria;c__Alphaproteobacteria;o__Sphingomonadales;f__Sphingomonadaceae;g__Erythrobacter_A;s__GCA_002377055.1	GCA_002377055.1	d__Bacteria;p__Proteobacteria;c__Alphaproteobacteria;o__Sphingomonadales;f__Sphingomonadaceae;g__Erythrobacter_A;s__	97.11	0.77	GCA_002377055.1	d__Bacteria;p__Proteobacteria;c__Alphaproteobacteria;o__Sphingomonadales;f__Sphingomonadaceae;g__Erythrobacter_A;s__	97.11	0.77	ANI/Placement	topological placement and ANI have congruent species assignments	GCA_002697045.1, s__, 96.56, 0.68; GCA_002730915.1, s__, 96.47, 0.53; GCA_002733035.1, s__, 96.03, 0.61
	488	MAG488	63.76	2.15	0.468	4342	1225796	d__Bacteria;p__Planctomycetes;c__Phycisphaerae;o__;f__;g__;s__	d__Bacteria;p__Planctomycetota;c__Phycisphaerae;o__Phycisphaerales;f__SM1A02;g__GCA-002718515;s__	None	None	None	None	None	None	None	None	taxonomic classification fully defined by topology	None	None
	489	MAG489	63.42	2.76	0.521	2726	1966662	d__Bacteria;p__Proteobacteria;c__Gammaproteobacteria;o__Oceanospirillales;f__Oceanospirillaceae;g__Oleibacter;s__Oleibacter marinus	d__Bacteria;p__Proteobacteria;c__Gammaproteobacteria;o__Pseudomonadales;f__Saccharospirillaceae;g__Oleibacter;s__Oleibacter marinus	GCF_900156675.1	d__Bacteria;p__Proteobacteria;c__Gammaproteobacteria;o__Pseudomonadales;f__Saccharospirillaceae;g__Oleibacter;s__Oleibacter marinus	96.1	0.94	GCF_900156675.1	d__Bacteria;p__Proteobacteria;c__Gammaproteobacteria;o__Pseudomonadales;f__Saccharospirillaceae;g__Oleibacter;s__Oleibacter marinus	96.1	0.94	ANI/Placement	topological placement and ANI have congruent species assignments
	490	MAG490	63.29	1.251	0.64	3426	2184268	d__Bacteria;p__Proteobacteria;c__Alphaproteobacteria;o__Sphingomonadales;f__Sphingomonadaceae;g__Sphingomonas;s__	d__Bacteria;p__Proteobacteria;c__Alphaproteobacteria;o__Sphingomonadales;f__Sphingomonadaceae;g__Sphingomonas;s__	None	None	None	None	None	None	None	None	taxonomic classification fully defined by topology	None	None
	491	MAG491	63.08	3.448	0.635	2867	2294095	d__Bacteria;p__Proteobacteria;c__Alphaproteobacteria;o__Rhodobacterales;f__Rhodobacteraceae;g__Sulfitobacter;s__	d__Bacteria;p__Proteobacteria;c__Alphaproteobacteria;o__Rhodobacterales;f__Rhodobacteraceae;g__Sulfitobacter;s__GCF_001635605.1	GCF_001635605.1	d__Bacteria;p__Proteobacteria;c__Alphaproteobacteria;o__Rhodobacterales;f__Rhodobacteraceae;g__Sulfitobacter;s__	95.84	0.96	GCF_001635605.1	d__Bacteria;p__Proteobacteria;c__Alphaproteobacteria;o__Rhodobacterales;f__Rhodobacteraceae;g__Sulfitobacter;s__	95.84	0.96	ANI/Placement	topological placement and ANI have congruent species assignments
	492	MAG492	62.67	1.865	0.55	2194	2608869	d__Bacteria;p__Proteobacteria;c__Alphaproteobacteria;o__Rhodospirillales;f__Rhodospirillaceae;g__Thalassospira;s__	d__Bacteria;p__Proteobacteria;c__Alphaproteobacteria;o__Rhodospirillales;f__Thalassospiraceae;g__Thalassospira;s__GCF_001613795.1	GCF_001613795.1	d__Bacteria;p__Proteobacteria;c__Alphaproteobacteria;o__Rhodospirillales;f__Thalassospiraceae;g__Thalassospira;s__	97.83	0.98	GCF_001613795.1	d__Bacteria;p__Proteobacteria;c__Alphaproteobacteria;o__Rhodospirillales;f__Thalassospiraceae;g__Thalassospira;s__	97.83	0.98	ANI/Placement	topological placement and ANI have congruent species assignments
	493	MAG493	61.16	7.926	0.596	2006	3369783	d__Bacteria;p__Proteobacteria;c__Alphaproteobacteria;o__Rhizobiales;f__;g__;s__	d__Bacteria;p__Proteobacteria;c__Alphaproteobacteria;o__Rhizobiales;f__Rhizobiaceae;g__Agrobacterium;s__	GCF_002008215.1	d__Bacteria;p__Proteobacteria;c__Alphaproteobacteria;o__Rhizobiales;f__Rhizobiaceae;g__Agrobacterium;s__Agrobacterium tumefaciens	97.8	0.93	N/A	N/A	N/A	N/A	ANI/Placement	topological placement and ANI have incongruent species assignments	GCF_001541315.1, s__Agrobacterium tumefaciens_E, 97.29, 0.95; GCF_000384555.1, s__, 95.51, 0.89
	494	MAG494	60.04	3.94	0.666	2529	3956558	d__Bacteria;p__Proteobacteria;c__Alphaproteobacteria;o__Rhodobacterales;f__Rhodobacteraceae;g__Salipiger;s__Salipiger marinus	d__Bacteria;p__Proteobacteria;c__Alphaproteobacteria;o__Rhodobacterales;f__Rhodobacteraceae;g__Citreicella_A;s__Citreicella_A marina	GCF_900100085.1	d__Bacteria;p__Proteobacteria;c__Alphaproteobacteria;o__Rhodobacterales;f__Rhodobacteraceae;g__Citreicella_A;s__Citreicella_A marina	97.31	0.87	GCF_900100085.1	d__Bacteria;p__Proteobacteria;c__Alphaproteobacteria;o__Rhodobacterales;f__Rhodobacteraceae;g__Citreicella_A;s__Citreicella_A marina	97.31	0.87	ANI/Placement	topological placement and ANI have congruent species assignments
	495	MAG495	59.48	1.724	0.572	4073	1975236	d__Bacteria;p__Proteobacteria;c__Gammaproteobacteria;o__Oceanospirillales;f__Halomonadaceae;g__Halomonas;s__	d__Bacteria;p__Proteobacteria;c__Gammaproteobacteria;o__Pseudomonadales;f__Halomonadaceae;g__Halomonas;s__	GCA_002685015.1	d__Bacteria;p__Proteobacteria;c__Gammaproteobacteria;o__Pseudomonadales;f__Halomonadaceae;g__Halomonas;s__	98.06	0.63	N/A	N/A	N/A	N/A	ANI/Placement	topological placement and ANI have incongruent species assignments	GCF_900129255.1, s__Halomonas axialensis, 98.0, 0.95; GCA_002732055.1, s__, 97.78, 0.76; GCA_002733025.1, s__, 97.76, 0.72; GCA_002862385.1, s__, 97.03, 0.79
	496	MAG496	58.62	3.448	0.471	4784	1556470	d__Bacteria;p__Proteobacteria;c__Gammaproteobacteria;o__Alteromonadales;f__Idiomarinaceae;g__Idiomarina;s__	d__Bacteria;p__Proteobacteria;c__Gammaproteobacteria;o__Enterobacterales;f__Alteromonadaceae;g__Idiomarina;s__Idiomarina zobellii	GCF_900100855.1	d__Bacteria;p__Proteobacteria;c__Gammaproteobacteria;o__Enterobacterales;f__Alteromonadaceae;g__Idiomarina;s__Idiomarina zobellii	96.63	0.87	GCF_900100855.1	d__Bacteria;p__Proteobacteria;c__Gammaproteobacteria;o__Enterobacterales;f__Alteromonadaceae;g__Idiomarina;s__Idiomarina zobellii	96.63	0.87	ANI/Placement	topological placement and ANI have congruent species assignments
	497	MAG497	58.02	2.212	0.311	3103	1675323	d__Bacteria;p__Bacteroidetes;c__Flavobacteriia;o__Flavobacteriales;f__Flavobacteriaceae;g__Mesoflavibacter;s__Mesoflavibacter sabulilitoris	d__Bacteria;p__Bacteroidota;c__Bacteroidia;o__Flavobacteriales;f__Flavobacteriaceae;g__Mesoflavibacter;s__Mesoflavibacter zeaxanthinifaciens	GCF_000422365.1	d__Bacteria;p__Bacteroidota;c__Bacteroidia;o__Flavobacteriales;f__Flavobacteriaceae;g__Mesoflavibacter;s__Mesoflavibacter zeaxanthinifaciens	95.17	0.9	GCF_000422365.1	d__Bacteria;p__Bacteroidota;c__Bacteroidia;o__Flavobacteriales;f__Flavobacteriaceae;g__Mesoflavibacter;s__Mesoflavibacter zeaxanthinifaciens	95.17	0.9	ANI/Placement	topological placement and ANI have congruent species assignments
	498	MAG498	56.94	4.467	0.654	2706	2035381	d__Bacteria;p__Proteobacteria;c__Alphaproteobacteria;o__Sphingomonadales;f__Erythrobacteraceae;g__Croceicoccus;s__	d__Bacteria;p__Proteobacteria;c__Alphaproteobacteria;o__Sphingomonadales;f__Sphingomonadaceae;g__Croceicoccus;s__GCA_002694745.1	GCA_002694745.1	d__Bacteria;p__Proteobacteria;c__Alphaproteobacteria;o__Sphingomonadales;f__Sphingomonadaceae;g__Croceicoccus;s__	96.21	0.88	GCA_002694745.1	d__Bacteria;p__Proteobacteria;c__Alphaproteobacteria;o__Sphingomonadales;f__Sphingomonadaceae;g__Croceicoccus;s__	96.21	0.88	ANI/Placement	topological placement and ANI have congruent species assignments
	499	MAG499	56.89	1.724	0.606	2733	2278193	d__Bacteria;p__Proteobacteria;c__Gammaproteobacteria;o__Oceanospirillales;f__Alcanivoracaceae;g__Alcanivorax;s__	d__Bacteria;p__Proteobacteria;c__Gammaproteobacteria;o__Pseudomonadales;f__Alcanivoracaceae;g__Alcanivorax;s__Alcanivorax sp2	GCF_001602235.1	d__Bacteria;p__Proteobacteria;c__Gammaproteobacteria;o__Pseudomonadales;f__Alcanivoracaceae;g__Alcanivorax;s__Alcanivorax sp2	98.77	0.99	GCF_001602235.1	d__Bacteria;p__Proteobacteria;c__Gammaproteobacteria;o__Pseudomonadales;f__Alcanivoracaceae;g__Alcanivorax;s__Alcanivorax sp2	98.77	0.99	ANI/Placement	topological placement and ANI have congruent species assignments
	500	MAG500	56.25	3.352	0.431	1982	1499762	d__Bacteria;p__Proteobacteria;c__Deltaproteobacteria;o__;f__;g__;s__	d__Bacteria;p__SAR324;c__SAR324;o__SAR324;f__NAC60-12;g__Arctic96AD-7;s__	None	None	None	None	None	None	None	None	taxonomic classification fully defined by topology	None	None
	501	MAG501	55.89	4.606	0.603	1837	1744626	d__Bacteria;p__Verrucomicrobia;c__Verrucomicrobiae;o__Verrucomicrobiales;f__;g__;s__	d__Bacteria;p__Verrucomicrobiota;c__Verrucomicrobiae;o__Pedosphaerales;f__UBA1100;g__UBA1100;s__	None	None	None	None	None	None	None	None	taxonomic classification fully defined by topology	None	None
	502	MAG502	55.25	5.021	0.643	1521	1402466	d__Bacteria;p__Proteobacteria;c__Alphaproteobacteria;o__Sphingomonadales;f__Erythrobacteraceae;g__;s__	d__Bacteria;p__Proteobacteria;c__Alphaproteobacteria;o__Sphingomonadales;f__Sphingomonadaceae;g__Erythrobacter_A;s__	None	None	None	None	None	None	None	None	taxonomic classification fully defined by topology	None	None
	503	MAG503	55.17	1.724	0.634	2695	2682222	d__Bacteria;p__Proteobacteria;c__Gammaproteobacteria;o__Chromatiales;f__Ectothiorhodospiraceae;g__Oceanococcus;s__	d__Bacteria;p__Proteobacteria;c__Gammaproteobacteria;o__Nevskiales;f__Oceanococcaceae;g__GCA-2732075;s__	None	None	None	None	None	None	None	None	taxonomic novelty determined using RED	None	None
	504	MAG504	53.7	9.598	0.522	1755	4366878	d__Bacteria;p__Proteobacteria;c__Gammaproteobacteria;o__Oceanospirillales;f__Oceanospirillaceae;g__;s__	d__Bacteria;p__Proteobacteria;c__Gammaproteobacteria;o__Pseudomonadales;f__Saccharospirillaceae;g__Oleibacter;s__GCA_002724925.1	GCA_002724925.1	d__Bacteria;p__Proteobacteria;c__Gammaproteobacteria;o__Pseudomonadales;f__Saccharospirillaceae;g__Oleibacter;s__	97.92	0.38	GCA_002724925.1	d__Bacteria;p__Proteobacteria;c__Gammaproteobacteria;o__Pseudomonadales;f__Saccharospirillaceae;g__Oleibacter;s__	97.92	0.38	ANI/Placement	topological placement and ANI have congruent species assignments
	505	MAG505	52.89	1.724	0.465	20791	1411424	d__Bacteria;p__Proteobacteria;c__Gammaproteobacteria;o__Alteromonadales;f__Idiomarinaceae;g__Idiomarina;s__	d__Bacteria;p__Proteobacteria;c__Gammaproteobacteria;o__Enterobacterales;f__Alteromonadaceae;g__Idiomarina;s__Idiomarina loihiensis	GCF_000008465.1	d__Bacteria;p__Proteobacteria;c__Gammaproteobacteria;o__Enterobacterales;f__Alteromonadaceae;g__Idiomarina;s__Idiomarina loihiensis	97.05	0.88	GCF_000008465.1	d__Bacteria;p__Proteobacteria;c__Gammaproteobacteria;o__Enterobacterales;f__Alteromonadaceae;g__Idiomarina;s__Idiomarina loihiensis	97.05	0.88	ANI/Placement	topological placement and ANI have congruent species assignments
	506	MAG506	52.75	0.179	0.384	3487	1211588	d__Bacteria;p__Bacteroidetes;c__Flavobacteriia;o__Flavobacteriales;f__;g__;s__	d__Bacteria;p__Bacteroidota;c__Bacteroidia;o__Flavobacteriales;f__GCA-2400975;g__GCA-2400975;s__	None	None	None	None	None	None	None	None	taxonomic novelty determined using RED	None	None
	507	MAG507	52.44	1.115	0.609	2724	2158576	d__Bacteria;p__Proteobacteria;c__Alphaproteobacteria;o__Rhodospirillales;f__Rhodospirillaceae;g__;s__	d__Bacteria;p__Proteobacteria;c__Alphaproteobacteria;o__Defluviicoccales;f__UBA2964;g__;s__	None	None	None	None	None	None	None	None	taxonomic classification fully defined by topology	None	None
	508	MAG508	52.28	7.68	0.646	1832	2153420	d__Bacteria;p__Gemmatimonadetes;c__Gemmatimonadetes;o__Gemmatimonadales;f__;g__;s__	d__Bacteria;p__Gemmatimonadota;c__Gemmatimonadetes;o__SG8-23;f__UBA6960;g__UBA1138;s__	None	None	None	None	None	None	None	None	taxonomic novelty determined using RED	None	None
	509	MAG509	52.01	6.896	0.647	2229	2117809	d__Bacteria;p__Proteobacteria;c__Alphaproteobacteria;o__Sphingomonadales;f__Sphingomonadaceae;g__Sphingobium;s__	d__Bacteria;p__Proteobacteria;c__Alphaproteobacteria;o__Sphingomonadales;f__Sphingomonadaceae;g__Sphingobium;s__GCF_000508185.1	GCF_000508185.1	d__Bacteria;p__Proteobacteria;c__Alphaproteobacteria;o__Sphingomonadales;f__Sphingomonadaceae;g__Sphingobium;s__	98.52	0.98	GCF_000508185.1	d__Bacteria;p__Proteobacteria;c__Alphaproteobacteria;o__Sphingomonadales;f__Sphingomonadaceae;g__Sphingobium;s__	98.52	0.98	ANI/Placement	topological placement and ANI have congruent species assignments
	510	MAG510	51.55	9.607	0.639	1908	3700163	d__Bacteria;p__Proteobacteria;c__Betaproteobacteria;o__Burkholderiales;f__;g__Aquabacterium;s__	d__Bacteria;p__Proteobacteria;c__Gammaproteobacteria;o__Betaproteobacteriales;f__Burkholderiaceae;g__Aquabacterium;s__	None	None	None	None	None	None	None	None	taxonomic classification fully defined by topology	None	None
9,600 m	511	MAG511	99.33	0.165	0.319	256466	2891681	d__Bacteria;p__Bacteroidetes;c__Flavobacteriia;o__Flavobacteriales;f__Flavobacteriaceae;g__Mesoflavibacter;s__	d__Bacteria;p__Bacteroidota;c__Bacteroidia;o__Flavobacteriales;f__Flavobacteriaceae;g__Mesoflavibacter;s__	None	None	None	None	None	None	None	None	taxonomic novelty determined using RED	None	None
	512	MAG512	99.27	0.905	0.631	259899	3448475	d__Bacteria;p__Proteobacteria;c__Gammaproteobacteria;o__Chromatiales;f__Ectothiorhodospiraceae;g__Oceanococcus;s__	d__Bacteria;p__Proteobacteria;c__Gammaproteobacteria;o__Nevskiales;f__Oceanococcaceae;g__GCA-2732075;s__	None	None	None	None	None	None	None	None	taxonomic novelty determined using RED	None	None
	513	MAG513	99.08	0	0.386	21351	2124472	d__Bacteria;p__Proteobacteria;c__Alphaproteobacteria;o__Rickettsiales;f__;g__;s__	d__Bacteria;p__Proteobacteria;c__Alphaproteobacteria;o__Micavibrionales;f__GCA-2720935;g__GCA-2720935;s__GCA_002720935.1	GCA_002720935.1	d__Bacteria;p__Proteobacteria;c__Alphaproteobacteria;o__Micavibrionales;f__GCA-2720935;g__GCA-2720935;s__	98.12	0.64	GCA_002720935.1	d__Bacteria;p__Proteobacteria;c__Alphaproteobacteria;o__Micavibrionales;f__GCA-2720935;g__GCA-2720935;s__	98.12	0.64	ANI/Placement	topological placement and ANI have congruent species assignments
	514	MAG514	98.86	2.018	0.658	45353	3249356	d__Bacteria;p__Proteobacteria;c__Alphaproteobacteria;o__Rhodobacterales;f__Rhodobacteraceae;g__Paracoccus;s__Paracoccus saliphilus	d__Bacteria;p__Proteobacteria;c__Alphaproteobacteria;o__Rhodobacterales;f__Rhodobacteraceae;g__Paracoccus;s__GCA_002708795.1	GCA_002708795.1	d__Bacteria;p__Proteobacteria;c__Alphaproteobacteria;o__Rhodobacterales;f__Rhodobacteraceae;g__Paracoccus;s__	99.65	0.93	GCA_002708795.1	d__Bacteria;p__Proteobacteria;c__Alphaproteobacteria;o__Rhodobacterales;f__Rhodobacteraceae;g__Paracoccus;s__	99.65	0.93	ANI/Placement	topological placement and ANI have congruent species assignments
	515	MAG515	98.84	1.055	0.611	179198	3370779	d__Bacteria;p__Proteobacteria;c__Alphaproteobacteria;o__Rhodobacterales;f__Hyphomonadaceae;g__Henriciella;s__	d__Bacteria;p__Proteobacteria;c__Alphaproteobacteria;o__Caulobacterales;f__Hyphomonadaceae;g__Henriciella;s__GCA_002733705.1	GCA_002733705.1	d__Bacteria;p__Proteobacteria;c__Alphaproteobacteria;o__Caulobacterales;f__Hyphomonadaceae;g__Henriciella;s__	99.8	0.82	GCA_002733705.1	d__Bacteria;p__Proteobacteria;c__Alphaproteobacteria;o__Caulobacterales;f__Hyphomonadaceae;g__Henriciella;s__	99.8	0.82	ANI/Placement	topological placement and ANI have congruent species assignments
	516	MAG516	98.72	0.6	0.666	81747	4443183	d__Bacteria;p__Proteobacteria;c__Alphaproteobacteria;o__Rhodobacterales;f__Rhodobacteraceae;g__;s__	d__Bacteria;p__Proteobacteria;c__Alphaproteobacteria;o__Rhodobacterales;f__Rhodobacteraceae;g__;s__	None	None	None	None	None	None	None	None	taxonomic classification fully defined by topology	None	None
	517	MAG517	98.5	0.995	0.685	290424	6330174	d__Bacteria;p__Proteobacteria;c__Alphaproteobacteria;o__Rhodospirillales;f__Rhodospirillaceae;g__Tistrella;s__	d__Bacteria;p__Proteobacteria;c__Alphaproteobacteria;o__Tistrellales;f__Tistrellaceae;g__Tistrella;s__Tistrella mobilis	GCF_000264455.2	d__Bacteria;p__Proteobacteria;c__Alphaproteobacteria;o__Tistrellales;f__Tistrellaceae;g__Tistrella;s__Tistrella mobilis	96.05	0.9	GCF_000264455.2	d__Bacteria;p__Proteobacteria;c__Alphaproteobacteria;o__Tistrellales;f__Tistrellaceae;g__Tistrella;s__Tistrella mobilis	96.05	0.9	ANI/Placement	topological placement and ANI have congruent species assignments
	518	MAG518	98.42	0.543	0.628	152774	3716751	d__Bacteria;p__Proteobacteria;c__Gammaproteobacteria;o__Chromatiales;f__Ectothiorhodospiraceae;g__Oceanococcus;s__	d__Bacteria;p__Proteobacteria;c__Gammaproteobacteria;o__Nevskiales;f__Oceanococcaceae;g__GCA-2732075;s__	None	None	None	None	None	None	None	None	taxonomic novelty determined using RED	None	None
	519	MAG519	98.4	1.072	0.627	400506	2850706	d__Bacteria;p__Proteobacteria;c__Alphaproteobacteria;o__Sphingomonadales;f__Sphingomonadaceae;g__;s__	d__Bacteria;p__Proteobacteria;c__Alphaproteobacteria;o__Sphingomonadales;f__Sphingomonadaceae;g__Erythrobacter_A;s__	None	None	None	None	None	None	None	None	taxonomic classification fully defined by topology	None	None
	520	MAG520	98.29	3.846	0.686	22920	4721791	d__Bacteria;p__Actinobacteria;c__Acidimicrobiia;o__Acidimicrobiales;f__Acidimicrobiaceae;g__;s__	d__Bacteria;p__Actinobacteriota;c__Acidimicrobiia;o__Microtrichales;f__Ilumatobacteraceae;g__Ilumatobacter_A;s__	None	None	None	None	None	None	None	None	taxonomic classification fully defined by topology	None	None
	521	MAG521	98.23	0.23	0.631	215506	4576751	d__Bacteria;p__Proteobacteria;c__Alphaproteobacteria;o__Parvularculales;f__Parvularculaceae;g__Parvularcula;s__	d__Bacteria;p__Proteobacteria;c__Alphaproteobacteria;o__Caulobacterales;f__Parvularculaceae;g__UBA4496;s__	None	None	None	None	None	None	None	None	taxonomic classification fully defined by topology	None	None
	522	MAG522	98.12	1.791	0.345	128443	4712461	d__Bacteria;p__Bacteroidetes;c__Flavobacteriia;o__Flavobacteriales;f__Flavobacteriaceae;g__Pustulibacterium;s__	d__Bacteria;p__Bacteroidota;c__Bacteroidia;o__Flavobacteriales;f__Flavobacteriaceae;g__Pustulibacterium;s__	None	None	None	None	None	None	None	None	taxonomic novelty determined using RED	None	None
	523	MAG523	98	1.695	0.55	168188	3393019	d__Bacteria;p__Proteobacteria;c__Gammaproteobacteria;o__Oceanospirillales;f__Oceanospirillaceae;g__;s__	d__Bacteria;p__Proteobacteria;c__Gammaproteobacteria;o__Pseudomonadales;f__Saccharospirillaceae;g__Oleibacter;s__	None	None	None	None	None	None	None	None	taxonomic novelty determined using RED	None	None
	524	MAG524	97.88	1.552	0.421	84532	4504524	d__Bacteria;p__Bacteroidetes;c__Flavobacteriia;o__Flavobacteriales;f__Flavobacteriaceae;g__Muricauda;s__	d__Bacteria;p__Bacteroidota;c__Bacteroidia;o__Flavobacteriales;f__Flavobacteriaceae;g__Muricauda;s__GCA_002696215.1	GCA_002696215.1	d__Bacteria;p__Bacteroidota;c__Bacteroidia;o__Flavobacteriales;f__Flavobacteriaceae;g__Muricauda;s__	99.15	0.72	GCA_002696215.1	d__Bacteria;p__Bacteroidota;c__Bacteroidia;o__Flavobacteriales;f__Flavobacteriaceae;g__Muricauda;s__	99.15	0.72	ANI/Placement	topological placement and ANI have congruent species assignments	GCA_002711825.1, s__, 98.5, 0.69; UBA8561, s__, 98.48, 0.49
	525	MAG525	97.61	3.367	0.501	28325	9501912	d__Bacteria;p__Bacteroidetes;c__Saprospiria;o__Saprospirales;f__Lewinellaceae;g__Lewinella;s__	d__Bacteria;p__Bacteroidota;c__Bacteroidia;o__Chitinophagales;f__Saprospiraceae;g__Lewinella_B;s__	None	None	None	None	None	None	None	None	taxonomic novelty determined using RED	None	None
	526	MAG526	97.45	2.325	0.623	37415	4341226	d__Bacteria;p__Proteobacteria;c__Alphaproteobacteria;o__Rhodobacterales;f__Rhodobacteraceae;g__Ahrensia;s__	d__Bacteria;p__Proteobacteria;c__Alphaproteobacteria;o__Rhizobiales;f__Rhizobiaceae;g__Ahrensia;s__GCA_002706335.1	GCA_002706335.1	d__Bacteria;p__Proteobacteria;c__Alphaproteobacteria;o__Rhizobiales;f__Rhizobiaceae;g__Ahrensia;s__	98.35	0.95	GCA_002706335.1	d__Bacteria;p__Proteobacteria;c__Alphaproteobacteria;o__Rhizobiales;f__Rhizobiaceae;g__Ahrensia;s__	98.35	0.95	ANI/Placement	topological placement and ANI have congruent species assignments
	527	MAG527	97.22	4.243	0.545	36069	5101572	d__Bacteria;p__Proteobacteria;c__Gammaproteobacteria;o__;f__;g__;s__	d__Bacteria;p__Proteobacteria;c__Gammaproteobacteria;o__Pseudomonadales;f__Ketobacteraceae;g__Ketobacter;s__GCA_002471665.1	GCA_002471665.1	d__Bacteria;p__Proteobacteria;c__Gammaproteobacteria;o__Pseudomonadales;f__Ketobacteraceae;g__Ketobacter;s__	99.6	0.94	GCA_002471665.1	d__Bacteria;p__Proteobacteria;c__Gammaproteobacteria;o__Pseudomonadales;f__Ketobacteraceae;g__Ketobacter;s__	99.6	0.94	ANI/Placement	topological placement and ANI have congruent species assignments
	528	MAG528	96.92	0.538	0.567	62925	3081003	d__Bacteria;p__Proteobacteria;c__Gammaproteobacteria;o__Oceanospirillales;f__Halomonadaceae;g__Halomonas;s__	d__Bacteria;p__Proteobacteria;c__Gammaproteobacteria;o__Pseudomonadales;f__Halomonadaceae;g__Halomonas;s__	GCA_002733025.1	d__Bacteria;p__Proteobacteria;c__Gammaproteobacteria;o__Pseudomonadales;f__Halomonadaceae;g__Halomonas;s__	98.09	0.73	N/A	N/A	N/A	N/A	ANI/Placement	topological placement and ANI have incongruent species assignments	GCF_900129255.1, s__Halomonas axialensis, 98.01, 0.9; GCA_002685015.1, s__, 97.78, 0.46; GCA_002862385.1, s__, 97.77, 0.59; GCA_002732055.1, s__, 97.77, 0.59
	529	MAG529	96.91	0.324	0.556	208687	3611923	d__Bacteria;p__Proteobacteria;c__Alphaproteobacteria;o__Rhodobacterales;f__Hyphomonadaceae;g__Ponticaulis;s__	d__Bacteria;p__Proteobacteria;c__Alphaproteobacteria;o__Caulobacterales;f__Hyphomonadaceae;g__Ponticaulis;s__GCA_002699325.1	GCA_002699325.1	d__Bacteria;p__Proteobacteria;c__Alphaproteobacteria;o__Caulobacterales;f__Hyphomonadaceae;g__Ponticaulis;s__	98.45	0.72	GCA_002699325.1	d__Bacteria;p__Proteobacteria;c__Alphaproteobacteria;o__Caulobacterales;f__Hyphomonadaceae;g__Ponticaulis;s__	98.45	0.72	ANI/Placement	topological placement and ANI have congruent species assignments
	530	MAG530	96.91	2.474	0.455	18078	3229909	d__Bacteria;p__Proteobacteria;c__Gammaproteobacteria;o__Oceanospirillales;f__Oceanospirillaceae;g__Neptuniibacter;s__	d__Bacteria;p__Proteobacteria;c__Gammaproteobacteria;o__Pseudomonadales;f__Nitrincolaceae;g__Neptuniibacter;s__	None	None	None	None	None	None	None	None	taxonomic classification fully defined by topology	None	None
	531	MAG531	96.77	1.136	0.651	104002	3563812	d__Bacteria;p__Proteobacteria;c__Alphaproteobacteria;o__Rhodobacterales;f__Hyphomonadaceae;g__Oceanicaulis;s__	d__Bacteria;p__Proteobacteria;c__Alphaproteobacteria;o__Caulobacterales;f__Maricaulaceae;g__Maricaulis;s__	None	None	None	None	None	None	None	None	taxonomic classification fully defined by topology	None	None
	532	MAG532	96.24	2.724	0.362	16358	3875420	d__Bacteria;p__Bacteroidetes;c__Flavobacteriia;o__Flavobacteriales;f__Flavobacteriaceae;g__Zunongwangia;s__Zunongwangia profunda	d__Bacteria;p__Bacteroidota;c__Bacteroidia;o__Flavobacteriales;f__Flavobacteriaceae;g__Zunongwangia;s__Zunongwangia profunda	GCF_000023465.1	d__Bacteria;p__Bacteroidota;c__Bacteroidia;o__Flavobacteriales;f__Flavobacteriaceae;g__Zunongwangia;s__Zunongwangia profunda	98.62	0.97	GCF_000023465.1	d__Bacteria;p__Bacteroidota;c__Bacteroidia;o__Flavobacteriales;f__Flavobacteriaceae;g__Zunongwangia;s__Zunongwangia profunda	98.62	0.97	ANI/Placement	topological placement and ANI have congruent species assignments
	533	MAG533	95.98	1.99	0.597	33974	4052455	d__Bacteria;p__Proteobacteria;c__Alphaproteobacteria;o__Rhodospirillales;f__Rhodospirillaceae;g__;s__	d__Bacteria;p__Proteobacteria;c__Alphaproteobacteria;o__Rhodospirillales;f__Casp-alpha2;g__UBA4479;s__	None	None	None	None	None	None	None	None	taxonomic novelty determined using RED	None	None
	534	MAG534	95.05	1.91	0.671	11889	2685661	d__Bacteria;p__Actinobacteria;c__Actinobacteria;o__Micrococcales;f__Microbacteriaceae;g__Microbacterium;s__	d__Bacteria;p__Actinobacteriota;c__Actinobacteria;o__Actinomycetales;f__Microbacteriaceae;g__Microbacterium;s__GCA_002313585.1	GCA_002313585.1	d__Bacteria;p__Actinobacteriota;c__Actinobacteria;o__Actinomycetales;f__Microbacteriaceae;g__Microbacterium;s__	98.28	0.88	GCA_002313585.1	d__Bacteria;p__Actinobacteriota;c__Actinobacteria;o__Actinomycetales;f__Microbacteriaceae;g__Microbacterium;s__	98.28	0.88	ANI/Placement	topological placement and ANI have congruent species assignments
	535	MAG535	94.98	0.485	0.331	19300	1182067	d__Archaea;p__Thaumarchaeota;c__;o__;f__;g__;s__	d__Archaea;p__Crenarchaeota;c__Nitrososphaeria;o__Nitrososphaerales;f__Nitrosopumilaceae;g__Nitrosopumilus;s__GCA_000484975.1	GCA_000484975.1	d__Archaea;p__Crenarchaeota;c__Nitrososphaeria;o__Nitrososphaerales;f__Nitrosopumilaceae;g__Nitrosopumilus;s__	95.09	0.72	GCA_000484975.1	d__Archaea;p__Crenarchaeota;c__Nitrososphaeria;o__Nitrososphaerales;f__Nitrosopumilaceae;g__Nitrosopumilus;s__	95.09	0.72	ANI/Placement	topological placement and ANI have congruent species assignments
	536	MAG536	94.11	2.861	0.669	36646	4898519	d__Bacteria;p__Proteobacteria;c__Alphaproteobacteria;o__Rhodobacterales;f__Rhodobacteraceae;g__Salipiger;s__Salipiger bermudensis	d__Bacteria;p__Proteobacteria;c__Alphaproteobacteria;o__Rhodobacterales;f__Rhodobacteraceae;g__Pelagibaca;s__Pelagibaca bermudensis	GCF_000153725.1	d__Bacteria;p__Proteobacteria;c__Alphaproteobacteria;o__Rhodobacterales;f__Rhodobacteraceae;g__Pelagibaca;s__Pelagibaca bermudensis	98.18	0.95	GCF_000153725.1	d__Bacteria;p__Proteobacteria;c__Alphaproteobacteria;o__Rhodobacterales;f__Rhodobacteraceae;g__Pelagibaca;s__Pelagibaca bermudensis	98.18	0.95	ANI/Placement	topological placement and ANI have congruent species assignments
	537	MAG537	94.09	4.314	0.459	9837	1940040	d__Bacteria;p__Proteobacteria;c__Alphaproteobacteria;o__;f__;g__Micavibrio;s__	d__Bacteria;p__Proteobacteria;c__Alphaproteobacteria;o__Micavibrionales;f__Micavibrionaceae;g__GCA-2708415;s__	None	None	None	None	None	None	None	None	taxonomic novelty determined using RED	None	None
	538	MAG538	94.03	1.811	0.609	34227	3153109	d__Bacteria;p__Proteobacteria;c__Gammaproteobacteria;o__Chromatiales;f__Ectothiorhodospiraceae;g__;s__	d__Bacteria;p__Proteobacteria;c__Gammaproteobacteria;o__Nevskiales;f__Oceanococcaceae;g__;s__	None	None	None	None	None	None	None	None	taxonomic novelty determined using RED	None	None
	539	MAG539	93.04	2.202	0.646	51126	3017412	d__Bacteria;p__Proteobacteria;c__Alphaproteobacteria;o__Rhodobacterales;f__Hyphomonadaceae;g__Maricaulis;s__	d__Bacteria;p__Proteobacteria;c__Alphaproteobacteria;o__Caulobacterales;f__Maricaulaceae;g__Maricaulis;s__	None	None	None	None	None	None	None	None	taxonomic classification fully defined by topology	None	None
	540	MAG540	92.42	0	0.646	82783	3142714	d__Bacteria;p__Proteobacteria;c__Gammaproteobacteria;o__Oceanospirillales;f__Halomonadaceae;g__Halomonas;s__Halomonas zincidurans	d__Bacteria;p__Proteobacteria;c__Gammaproteobacteria;o__Pseudomonadales;f__Halomonadaceae;g__Halomonas_C;s__Halomonas_C zincidurans	GCF_000731955.1	d__Bacteria;p__Proteobacteria;c__Gammaproteobacteria;o__Pseudomonadales;f__Halomonadaceae;g__Halomonas_C;s__Halomonas_C zincidurans	98.83	0.94	GCF_000731955.1	d__Bacteria;p__Proteobacteria;c__Gammaproteobacteria;o__Pseudomonadales;f__Halomonadaceae;g__Halomonas_C;s__Halomonas_C zincidurans	98.83	0.94	ANI/Placement	topological placement and ANI have congruent species assignments
	541	MAG541	91.52	1.558	0.575	43045	3555927	d__Bacteria;p__Proteobacteria;c__Gammaproteobacteria;o__Alteromonadales;f__Alteromonadaceae;g__Marinobacter;s__	d__Bacteria;p__Proteobacteria;c__Gammaproteobacteria;o__Pseudomonadales;f__Hahellaceae;g__Marinobacter;s__Marinobacter hydrocarbonoclasticus	GCF_000284615.1	d__Bacteria;p__Proteobacteria;c__Gammaproteobacteria;o__Pseudomonadales;f__Hahellaceae;g__Marinobacter;s__Marinobacter hydrocarbonoclasticus	97.86	0.9	GCF_000284615.1	d__Bacteria;p__Proteobacteria;c__Gammaproteobacteria;o__Pseudomonadales;f__Hahellaceae;g__Marinobacter;s__Marinobacter hydrocarbonoclasticus	97.86	0.9	ANI/Placement	topological placement and ANI have congruent species assignments
	542	MAG542	91.35	2.046	0.41	14351	3925490	d__Bacteria;p__Bacteroidetes;c__Cytophagia;o__Cytophagales;f__Flammeovirgaceae;g__Fabibacter;s__	d__Bacteria;p__Bacteroidota;c__Bacteroidia;o__Cytophagales;f__Cyclobacteriaceae;g__Fabibacter;s__	None	None	None	None	None	None	None	None	taxonomic classification fully defined by topology	None	None
	543	MAG543	90.85	1.8	0.663	21403	4102468	d__Bacteria;p__Proteobacteria;c__Alphaproteobacteria;o__Rhodobacterales;f__Rhodobacteraceae;g__Puniceibacterium;s__	d__Bacteria;p__Proteobacteria;c__Alphaproteobacteria;o__Rhodobacterales;f__Rhodobacteraceae;g__Puniceibacterium;s__	None	None	None	None	None	None	None	None	taxonomic novelty determined using RED	None	None
	544	MAG544	90.54	1.872	0.653	47438	2965896	d__Bacteria;p__Proteobacteria;c__Alphaproteobacteria;o__Sphingomonadales;f__Sphingomonadaceae;g__Citromicrobium;s__	d__Bacteria;p__Proteobacteria;c__Alphaproteobacteria;o__Sphingomonadales;f__Sphingomonadaceae;g__Citromicrobium;s__Citromicrobium bathyomarinum	GCF_001304795.1	d__Bacteria;p__Proteobacteria;c__Alphaproteobacteria;o__Sphingomonadales;f__Sphingomonadaceae;g__Citromicrobium;s__Citromicrobium bathyomarinum	97	0.88	GCF_001304795.1	d__Bacteria;p__Proteobacteria;c__Alphaproteobacteria;o__Sphingomonadales;f__Sphingomonadaceae;g__Citromicrobium;s__Citromicrobium bathyomarinum	97	0.88	ANI/Placement	topological placement and ANI have congruent species assignments
	545	MAG545	90.43	2.324	0.457	10432	3351439	d__Bacteria;p__Proteobacteria;c__Gammaproteobacteria;o__Oceanospirillales;f__Oceanospirillaceae;g__Neptunomonas;s__Neptunomonas phycophila	d__Bacteria;p__Proteobacteria;c__Gammaproteobacteria;o__Pseudomonadales;f__Nitrincolaceae;g__Neptunomonas;s__Neptunomonas phycophila	GCF_001922575.1	d__Bacteria;p__Proteobacteria;c__Gammaproteobacteria;o__Pseudomonadales;f__Nitrincolaceae;g__Neptunomonas;s__Neptunomonas phycophila	98.95	0.96	GCF_001922575.1	d__Bacteria;p__Proteobacteria;c__Gammaproteobacteria;o__Pseudomonadales;f__Nitrincolaceae;g__Neptunomonas;s__Neptunomonas phycophila	98.95	0.96	ANI/Placement	topological placement and ANI have congruent species assignments
	546	MAG546	88.4	2.404	0.549	6686	3637150	d__Bacteria;p__Proteobacteria;c__Alphaproteobacteria;o__Rhodospirillales;f__Rhodospirillaceae;g__Thalassospira;s__	d__Bacteria;p__Proteobacteria;c__Alphaproteobacteria;o__Rhodospirillales;f__Thalassospiraceae;g__Thalassospira;s__GCF_001613795.1	GCF_001613795.1	d__Bacteria;p__Proteobacteria;c__Alphaproteobacteria;o__Rhodospirillales;f__Thalassospiraceae;g__Thalassospira;s__	97.72	0.97	GCF_001613795.1	d__Bacteria;p__Proteobacteria;c__Alphaproteobacteria;o__Rhodospirillales;f__Thalassospiraceae;g__Thalassospira;s__	97.72	0.97	ANI/Placement	topological placement and ANI have congruent species assignments
	547	MAG547	87.76	0.766	0.595	284201	3300440	d__Bacteria;p__Proteobacteria;c__Alphaproteobacteria;o__Parvularculales;f__Parvularculaceae;g__Parvularcula;s__	d__Bacteria;p__Proteobacteria;c__Alphaproteobacteria;o__Caulobacterales;f__Parvularculaceae;g__UBA4496;s__	None	None	None	None	None	None	None	None	taxonomic classification fully defined by topology	None	None
	548	MAG548	86.75	2.276	0.665	19226	4975736	d__Bacteria;p__Proteobacteria;c__Alphaproteobacteria;o__Rhodobacterales;f__Rhodobacteraceae;g__Pseudooceanicola;s__	d__Bacteria;p__Proteobacteria;c__Alphaproteobacteria;o__Rhodobacterales;f__Rhodobacteraceae;g__Pseudooceanicola_B;s__	None	None	None	None	None	None	None	None	taxonomic classification fully defined by topology	None	None
	549	MAG549	86.59	3.396	0.376	8533	1752447	d__Bacteria;p__Candidatus Marinimicrobia;c__;o__;f__;g__;s__	d__Bacteria;p__Marinisomatota;c__Marinisomatia;o__Marinisomatales;f__TCS55;g__;s__	None	None	None	None	None	None	None	None	taxonomic novelty determined using RED	None	None
	550	MAG550	85.33	0.8	0.624	12756	2029092	d__Archaea;p__Euryarchaeota;c__;o__;f__;g__;s__	d__Archaea;p__Thermoplasmatota;c__MGII;o__MGII;f__MGIIB;g__;s__	None	None	None	None	None	None	None	None	taxonomic classification fully defined by topology	None	None
	551	MAG551	83.88	3.355	0.42	5242	1405588	d__Bacteria;p__Proteobacteria;c__Gammaproteobacteria;o__;f__;g__;s__	d__Bacteria;p__Proteobacteria;c__Gammaproteobacteria;o__Thiomicrospirales;f__Thioglobaceae;g__;s__	None	None	None	None	None	None	None	None	taxonomic novelty determined using RED	None	None
	552	MAG552	82.61	0	0.609	295987	3096322	d__Bacteria;p__Proteobacteria;c__Alphaproteobacteria;o__Rhodobacterales;f__Hyphomonadaceae;g__;s__	d__Bacteria;p__Proteobacteria;c__Alphaproteobacteria;o__Caulobacterales;f__Hyphomonadaceae;g__UBA5336;s__	None	None	None	None	None	None	None	None	taxonomic novelty determined using RED	None	None
	553	MAG553	82.44	3.732	0.646	8039	3458355	d__Bacteria;p__Proteobacteria;c__Alphaproteobacteria;o__Rhodobacterales;f__Rhodobacteraceae;g__Pseudooceanicola;s__Pseudooceanicola atlanticus	d__Bacteria;p__Proteobacteria;c__Alphaproteobacteria;o__Rhodobacterales;f__Rhodobacteraceae;g__Pseudooceanicola;s__Pseudooceanicola atlanticus	GCF_000768315.1	d__Bacteria;p__Proteobacteria;c__Alphaproteobacteria;o__Rhodobacterales;f__Rhodobacteraceae;g__Pseudooceanicola;s__Pseudooceanicola atlanticus	95.91	0.96	GCF_000768315.1	d__Bacteria;p__Proteobacteria;c__Alphaproteobacteria;o__Rhodobacterales;f__Rhodobacteraceae;g__Pseudooceanicola;s__Pseudooceanicola atlanticus	95.91	0.96	ANI/Placement	topological placement and ANI have congruent species assignments
	554	MAG554	81.28	3.577	0.652	6210	4195421	d__Bacteria;p__Proteobacteria;c__Alphaproteobacteria;o__Rhodobacterales;f__Rhodobacteraceae;g__Pseudooceanicola;s__Pseudooceanicola lipolyticus	d__Bacteria;p__Proteobacteria;c__Alphaproteobacteria;o__Rhodobacterales;f__Rhodobacteraceae;g__Pseudooceanicola_B;s__GCF_002786325.1	GCF_002786325.1	d__Bacteria;p__Proteobacteria;c__Alphaproteobacteria;o__Rhodobacterales;f__Rhodobacteraceae;g__Pseudooceanicola_B;s__	97.47	0.84	GCF_002786325.1	d__Bacteria;p__Proteobacteria;c__Alphaproteobacteria;o__Rhodobacterales;f__Rhodobacteraceae;g__Pseudooceanicola_B;s__	97.47	0.84	ANI/Placement	topological placement and ANI have congruent species assignments
	555	MAG555	79.65	1.724	0.586	50480	3443088	d__Bacteria;p__Proteobacteria;c__Gammaproteobacteria;o__Alteromonadales;f__Alteromonadaceae;g__Marinobacter;s__	d__Bacteria;p__Proteobacteria;c__Gammaproteobacteria;o__Pseudomonadales;f__Hahellaceae;g__Marinobacter;s__Marinobacter vinifirmus	GCF_002258215.1	d__Bacteria;p__Proteobacteria;c__Gammaproteobacteria;o__Pseudomonadales;f__Hahellaceae;g__Marinobacter;s__Marinobacter vinifirmus	96.61	0.87	GCF_002258215.1	d__Bacteria;p__Proteobacteria;c__Gammaproteobacteria;o__Pseudomonadales;f__Hahellaceae;g__Marinobacter;s__Marinobacter vinifirmus	96.61	0.87	ANI/Placement	topological placement and ANI have congruent species assignments	GCF_000475255.1, s__, 96.06, 0.8
	556	MAG556	78.9	2.728	0.325	5118	2322226	d__Bacteria;p__Bacteroidetes;c__Flavobacteriia;o__Flavobacteriales;f__Flavobacteriaceae;g__;s__	d__Bacteria;p__Bacteroidota;c__Bacteroidia;o__Flavobacteriales;f__Flavobacteriaceae;g__;s__	None	None	None	None	None	None	None	None	taxonomic classification fully defined by topology	None	None
	557	MAG557	78.65	3.539	0.492	5531	3475982	d__Bacteria;p__Proteobacteria;c__Gammaproteobacteria;o__Alteromonadales;f__Alteromonadaceae;g__;s__	d__Bacteria;p__Proteobacteria;c__Gammaproteobacteria;o__Enterobacterales;f__Alteromonadaceae;g__Alteromonas_B;s__GCA_002729795.1	GCA_002729795.1	d__Bacteria;p__Proteobacteria;c__Gammaproteobacteria;o__Enterobacterales;f__Alteromonadaceae;g__Alteromonas_B;s__	97.96	0.92	GCA_002729795.1	d__Bacteria;p__Proteobacteria;c__Gammaproteobacteria;o__Enterobacterales;f__Alteromonadaceae;g__Alteromonas_B;s__	97.96	0.92	ANI/Placement	topological placement and ANI have congruent species assignments
	558	MAG558	78.01	7.614	0.591	4249	2983676	d__Bacteria;p__Chloroflexi;c__;o__;f__;g__;s__	d__Bacteria;p__Chloroflexota;c__Dehalococcoidia;o__UBA3495;f__UBA3495;g__UBA9611;s__	None	None	None	None	None	None	None	None	taxonomic classification fully defined by topology	None	None
	559	MAG559	77.82	9.54	0.381	1953	2931622	d__Bacteria;p__Candidatus Marinimicrobia;c__;o__;f__;g__;s__	d__Bacteria;p__Marinisomatota;c__Marinisomatia;o__SCGC-AAA003-L08;f__SCGC-AAA003-L08;g__;s__	None	None	None	None	None	None	None	None	taxonomic novelty determined using RED	None	None
	560	MAG560	77.62	1.818	0.426	3008	5248891	d__Bacteria;p__Chloroflexi;c__Anaerolineae;o__Anaerolineales;f__Anaerolineaceae;g__;s__	d__Bacteria;p__Chloroflexota;c__Anaerolineae;o__SBR1031;f__A4b;g__GCA-2699585;s__	None	None	None	None	None	None	None	None	taxonomic novelty determined using RED	None	None
	561	MAG561	77.16	0.103	0.449	3235	1195738	d__Bacteria;p__Planctomycetes;c__Phycisphaerae;o__;f__;g__;s__	d__Bacteria;p__Planctomycetota;c__Phycisphaerae;o__Phycisphaerales;f__SM1A02;g__GCA-002718515;s__	None	None	None	None	None	None	None	None	taxonomic classification fully defined by topology	None	None
	562	MAG562	76.59	1.772	0.661	3437	2316937	d__Bacteria;p__Proteobacteria;c__Gammaproteobacteria;o__Oceanospirillales;f__Alcanivoracaceae;g__Alcanivorax;s__	d__Bacteria;p__Proteobacteria;c__Gammaproteobacteria;o__Pseudomonadales;f__Alcanivoracaceae;g__Alcanivorax;s__GCA_002715685.1	GCA_002715685.1	d__Bacteria;p__Proteobacteria;c__Gammaproteobacteria;o__Pseudomonadales;f__Alcanivoracaceae;g__Alcanivorax;s__	95.97	0.96	GCA_002715685.1	d__Bacteria;p__Proteobacteria;c__Gammaproteobacteria;o__Pseudomonadales;f__Alcanivoracaceae;g__Alcanivorax;s__	95.97	0.96	ANI/Placement	topological placement and ANI have congruent species assignments
	563	MAG563	75.59	1.785	0.388	261831	2980987	d__Bacteria;p__Proteobacteria;c__Oligoflexia;o__Bacteriovoracales;f__Bacteriovoracaceae;g__;s__	d__Bacteria;p__Bdellovibrionota;c__Bacteriovoracia;o__Bacteriovoracales;f__Bacteriovoracaceae;g__UBA845;s__GCA_002306735.1	GCA_002306735.1	d__Bacteria;p__Bdellovibrionota;c__Bacteriovoracia;o__Bacteriovoracales;f__Bacteriovoracaceae;g__UBA845;s__	98.96	0.73	GCA_002306735.1	d__Bacteria;p__Bdellovibrionota;c__Bacteriovoracia;o__Bacteriovoracales;f__Bacteriovoracaceae;g__UBA845;s__	98.96	0.73	ANI/Placement	topological placement and ANI have congruent species assignments
	564	MAG564	74.6	5.144	0.445	5514	1418976	d__Bacteria;p__Proteobacteria;c__Alphaproteobacteria;o__;f__;g__Micavibrio;s__	d__Bacteria;p__Proteobacteria;c__Alphaproteobacteria;o__Micavibrionales;f__Micavibrionaceae;g__UBA9664;s__	None	None	None	None	None	None	None	None	taxonomic classification fully defined by topology	None	None
	565	MAG565	72.75	3.448	0.543	5877	2984795	d__Bacteria;p__Proteobacteria;c__Alphaproteobacteria;o__Rhodobacterales;f__Hyphomonadaceae;g__;s__	d__Bacteria;p__Proteobacteria;c__Alphaproteobacteria;o__Caulobacterales;f__Hyphomonadaceae;g__;s__	None	None	None	None	None	None	None	None	taxonomic novelty determined using RED	None	None
	566	MAG566	71.92	7.017	0.333	43934	3243683	d__Bacteria;p__Proteobacteria;c__Oligoflexia;o__Bacteriovoracales;f__Halobacteriovoraceae;g__;s__	d__Bacteria;p__Bdellovibrionota;c__Bacteriovoracia;o__Bacteriovoracales;f__Bacteriovoracaceae;g__GCA-2706205;s__	None	None	None	None	None	None	None	None	taxonomic novelty determined using RED	None	None
	567	MAG567	68.24	5.33	0.597	15246	3744224	d__Bacteria;p__Proteobacteria;c__Alphaproteobacteria;o__Rhodobacterales;f__Hyphomonadaceae;g__Henriciella;s__Henriciella pelagia	d__Bacteria;p__Proteobacteria;c__Alphaproteobacteria;o__Caulobacterales;f__Hyphomonadaceae;g__Henriciella;s__Henriciella pelagia	GCF_002088945.1	d__Bacteria;p__Proteobacteria;c__Alphaproteobacteria;o__Caulobacterales;f__Hyphomonadaceae;g__Henriciella;s__Henriciella pelagia	98.98	0.59	GCF_002088945.1	d__Bacteria;p__Proteobacteria;c__Alphaproteobacteria;o__Caulobacterales;f__Hyphomonadaceae;g__Henriciella;s__Henriciella pelagia	98.98	0.59	ANI/Placement	topological placement and ANI have congruent species assignments
	568	MAG568	68.11	2.346	0.47	2559	1108654	d__Bacteria;p__Proteobacteria;c__Alphaproteobacteria;o__Holosporales;f__Holosporaceae;g__;s__	d__Bacteria;p__Proteobacteria;c__Alphaproteobacteria;o__UBA7879;f__UBA7879;g__;s__	None	None	None	None	None	None	None	None	taxonomic novelty determined using RED	None	None
	569	MAG569	65.31	1.654	0.46	6018	1850950	d__Bacteria;p__Proteobacteria;c__Gammaproteobacteria;o__Oceanospirillales;f__Oceanospirillaceae;g__Marinomonas;s__	d__Bacteria;p__Proteobacteria;c__Gammaproteobacteria;o__Pseudomonadales;f__Marinomonadaceae;g__Marinomonas;s__GCA_002685915.1	GCA_002685915.1	d__Bacteria;p__Proteobacteria;c__Gammaproteobacteria;o__Pseudomonadales;f__Marinomonadaceae;g__Marinomonas;s__	97.44	0.96	GCA_002685915.1	d__Bacteria;p__Proteobacteria;c__Gammaproteobacteria;o__Pseudomonadales;f__Marinomonadaceae;g__Marinomonas;s__	97.44	0.96	ANI/Placement	topological placement and ANI have congruent species assignments
	570	MAG570	65.18	1.799	0.685	4010	3437496	d__Bacteria;p__Actinobacteria;c__Actinobacteria;o__Corynebacteriales;f__Mycobacteriaceae;g__Mycolicibacterium;s__	d__Bacteria;p__Actinobacteriota;c__Actinobacteria;o__Corynebacteriales;f__Corynebacteriaceae;g__Mycobacterium;s__	None	None	None	None	None	None	None	None	taxonomic classification fully defined by topology	None	None
	571	MAG571	64.95	3.241	0.623	29955	2038908	d__Bacteria;p__Proteobacteria;c__Alphaproteobacteria;o__Rhodobacterales;f__Hyphomonadaceae;g__Hyphomonas;s__	d__Bacteria;p__Proteobacteria;c__Alphaproteobacteria;o__Caulobacterales;f__Hyphomonadaceae;g__Hyphomonas;s__Hyphomonas sp2	GCF_000682735.1	d__Bacteria;p__Proteobacteria;c__Alphaproteobacteria;o__Caulobacterales;f__Hyphomonadaceae;g__Hyphomonas;s__Hyphomonas sp2	99.07	0.93	GCF_000682735.1	d__Bacteria;p__Proteobacteria;c__Alphaproteobacteria;o__Caulobacterales;f__Hyphomonadaceae;g__Hyphomonas;s__Hyphomonas sp2	99.07	0.93	ANI/Placement	topological placement and ANI have congruent species assignments
	572	MAG572	61.3	5.663	0.355	3805	737022	d__Archaea;p__Euryarchaeota;c__;o__;f__;g__;s__Euryarchaeota archaeum	d__Archaea;p__Crenarchaeota;c__Nitrososphaeria;o__Nitrososphaerales;f__Nitrosopumilaceae;g__Nitrosopelagicus;s__GCA_000484935.1	GCA_000484935.1	d__Archaea;p__Crenarchaeota;c__Nitrososphaeria;o__Nitrososphaerales;f__Nitrosopumilaceae;g__Nitrosopelagicus;s__	97.9	0.73	GCA_000484935.1	d__Archaea;p__Crenarchaeota;c__Nitrososphaeria;o__Nitrososphaerales;f__Nitrosopumilaceae;g__Nitrosopelagicus;s__	97.9	0.73	ANI/Placement	topological placement and ANI have congruent species assignments
	573	MAG573	56.48	8.947	0.556	4132	2321138	d__Bacteria;p__Proteobacteria;c__Alphaproteobacteria;o__Rhodobacterales;f__Hyphomonadaceae;g__Ponticaulis;s__	d__Bacteria;p__Proteobacteria;c__Alphaproteobacteria;o__Caulobacterales;f__Hyphomonadaceae;g__Ponticaulis;s__	None	None	None	None	None	None	None	None	taxonomic classification fully defined by topology	None	None
	574	MAG574	56.42	1.468	0.64	5727	2405209	d__Bacteria;p__Proteobacteria;c__Gammaproteobacteria;o__Pseudomonadales;f__Pseudomonadaceae;g__Pseudomonas;s__	d__Bacteria;p__Proteobacteria;c__Gammaproteobacteria;o__Pseudomonadales;f__Pseudomonadaceae;g__Pseudomonas_A;s__	GCA_002694715.1	d__Bacteria;p__Proteobacteria;c__Gammaproteobacteria;o__Pseudomonadales;f__Pseudomonadaceae;g__Pseudomonas_A;s__	97.26	0.79	N/A	N/A	N/A	N/A	ANI/Placement	topological placement and ANI have incongruent species assignments	GCA_002325025.1, s__Pseudomonas_A stutzeri_K, 96.78, 0.92; UBA9883, s__, 95.94, 0.6
	575	MAG575	56.12	0	0.433	26567	880447	d__Bacteria;p__Candidatus Saccharibacteria;c__;o__;f__;g__;s__	d__Bacteria;p__Patescibacteria;c__Saccharimonadia;o__Saccharimonadales;f__2-12-FULL-41-12;g__;s__	None	None	None	None	None	None	None	None	taxonomic novelty determined using RED	None	None
	576	MAG576	56.03	0	0.573	10045	2396467	d__Bacteria;p__Proteobacteria;c__Gammaproteobacteria;o__Alteromonadales;f__Alteromonadaceae;g__Marinobacter;s__Marinobacter algicola	d__Bacteria;p__Proteobacteria;c__Gammaproteobacteria;o__Pseudomonadales;f__Hahellaceae;g__Marinobacter;s__Marinobacter sp4	GCA_002714765.1	d__Bacteria;p__Proteobacteria;c__Gammaproteobacteria;o__Pseudomonadales;f__Hahellaceae;g__Marinobacter;s__Marinobacter sp4	97.72	0.89	GCA_002714765.1	d__Bacteria;p__Proteobacteria;c__Gammaproteobacteria;o__Pseudomonadales;f__Hahellaceae;g__Marinobacter;s__Marinobacter sp4	97.72	0.89	ANI/Placement	topological placement and ANI have congruent species assignments
	577	MAG577	55.53	2.695	0.608	3098	1632344	d__Bacteria;p__Proteobacteria;c__Alphaproteobacteria;o__Rhodobacterales;f__Rhodobacteraceae;g__Marinosulfonomonas;s__	d__Bacteria;p__Proteobacteria;c__Alphaproteobacteria;o__Rhodobacterales;f__Rhodobacteraceae;g__Marinosulfonomonas;s__	None	None	None	None	None	None	None	None	taxonomic classification fully defined by topology	None	None
	578	MAG578	52.2	3.827	0.685	3023	2252728	d__Bacteria;p__Planctomycetes;c__Phycisphaerae;o__Phycisphaerales;f__;g__;s__	d__Bacteria;p__Planctomycetota;c__Phycisphaerae;o__Phycisphaerales;f__SM1A02;g__UBA1926;s__	None	None	None	None	None	None	None	None	taxonomic novelty determined using RED	None	None
	579	MAG579	51.91	3.508	0.697	2299	1986462	d__Bacteria;p__Actinobacteria;c__Actinobacteria;o__Micrococcales;f__Microbacteriaceae;g__;s__	d__Bacteria;p__Actinobacteriota;c__Actinobacteria;o__Actinomycetales;f__Microbacteriaceae;g__UBA1487;s__GCA_002325245.1	GCA_002325245.1	d__Bacteria;p__Actinobacteriota;c__Actinobacteria;o__Actinomycetales;f__Microbacteriaceae;g__UBA1487;s__	98.91	0.85	GCA_002325245.1	d__Bacteria;p__Actinobacteriota;c__Actinobacteria;o__Actinomycetales;f__Microbacteriaceae;g__UBA1487;s__	98.91	0.85	ANI/Placement	topological placement and ANI have congruent species assignments
	580	MAG580	51.72	2.586	0.628	7346	2702439	d__Bacteria;p__Proteobacteria;c__Alphaproteobacteria;o__Rhizobiales;f__Aurantimonadaceae;g__Martelella;s__	d__Bacteria;p__Proteobacteria;c__Alphaproteobacteria;o__Rhizobiales;f__Rhizobiaceae;g__Martelella;s__	None	None	None	None	None	None	None	None	taxonomic classification fully defined by topology	None	None
	581	MAG581	51.52	6.896	0.444	1756	2976553	d__Bacteria;p__Proteobacteria;c__Gammaproteobacteria;o__Alteromonadales;f__Alteromonadaceae;g__Alteromonas;s__Alteromonas australica	d__Bacteria;p__Proteobacteria;c__Gammaproteobacteria;o__Enterobacterales;f__Alteromonadaceae;g__Alteromonas;s__Alteromonas australica	GCF_000730385.1	d__Bacteria;p__Proteobacteria;c__Gammaproteobacteria;o__Enterobacterales;f__Alteromonadaceae;g__Alteromonas;s__Alteromonas australica	96.8	0.51	GCF_000730385.1	d__Bacteria;p__Proteobacteria;c__Gammaproteobacteria;o__Enterobacterales;f__Alteromonadaceae;g__Alteromonas;s__Alteromonas australica	96.8	0.51	ANI/Placement	topological placement and ANI have congruent species assignments
>10,000 m	582	MAG582	100	0.398	0.331	22259	1255896	d__Archaea;p__Thaumarchaeota;c__;o__;f__;g__;s__	d__Archaea;p__Crenarchaeota;c__Nitrososphaeria;o__Nitrososphaerales;f__Nitrosopumilaceae;g__Nitrosopumilus;s__	None	None	None	None	None	None	None	None	taxonomic classification fully defined by topology	None	None
	583	MAG583	99.62	2.596	0.629	149125	3729325	d__Bacteria;p__Proteobacteria;c__Gammaproteobacteria;o__Chromatiales;f__Ectothiorhodospiraceae;g__Oceanococcus;s__	d__Bacteria;p__Proteobacteria;c__Gammaproteobacteria;o__Nevskiales;f__Oceanococcaceae;g__GCA-2732075;s__	None	None	None	None	None	None	None	None	taxonomic novelty determined using RED	None	None
	584	MAG584	99.51	2.113	0.617	74802	9600094	d__Bacteria;p__Proteobacteria;c__Betaproteobacteria;o__Burkholderiales;f__Burkholderiaceae;g__Burkholderia;s__	d__Bacteria;p__Proteobacteria;c__Gammaproteobacteria;o__Betaproteobacteriales;f__Burkholderiaceae;g__Paraburkholderia;s__Paraburkholderia fungorum	GCF_000685055.1	d__Bacteria;p__Proteobacteria;c__Gammaproteobacteria;o__Betaproteobacteriales;f__Burkholderiaceae;g__Paraburkholderia;s__Paraburkholderia fungorum	98.41	0.77	GCF_000685055.1	d__Bacteria;p__Proteobacteria;c__Gammaproteobacteria;o__Betaproteobacteriales;f__Burkholderiaceae;g__Paraburkholderia;s__Paraburkholderia fungorum	98.41	0.77	ANI/Placement	topological placement and ANI have congruent species assignments
	585	MAG585	99.02	0.324	0.531	419194	3481631	d__Bacteria;p__Proteobacteria;c__Alphaproteobacteria;o__Rhodobacterales;f__Hyphomonadaceae;g__;s__	d__Bacteria;p__Proteobacteria;c__Alphaproteobacteria;o__Caulobacterales;f__Hyphomonadaceae;g__;s__	None	None	None	None	None	None	None	None	taxonomic novelty determined using RED	None	None
	586	MAG586	98.94	0.187	0.309	206332	2962882	d__Bacteria;p__Bacteroidetes;c__Flavobacteriia;o__Flavobacteriales;f__Flavobacteriaceae;g__Mesoflavibacter;s__	d__Bacteria;p__Bacteroidota;c__Bacteroidia;o__Flavobacteriales;f__Flavobacteriaceae;g__Mesoflavibacter;s__	None	None	None	None	None	None	None	None	taxonomic novelty determined using RED	None	None
	587	MAG587	98.9	0	0.519	100828	2089983	d__Bacteria;p__Proteobacteria;c__Alphaproteobacteria;o__Rickettsiales;f__;g__;s__	d__Bacteria;p__Proteobacteria;c__Alphaproteobacteria;o__UBA998;f__UBA3002;g__;s__	None	None	None	None	None	None	None	None	taxonomic novelty determined using RED	None	None
	588	MAG588	98.84	1.201	0.607	252382	3744381	d__Bacteria;p__Proteobacteria;c__Alphaproteobacteria;o__Rhodobacterales;f__Hyphomonadaceae;g__;s__	d__Bacteria;p__Proteobacteria;c__Alphaproteobacteria;o__Caulobacterales;f__Hyphomonadaceae;g__UBA5336;s__	None	None	None	None	None	None	None	None	taxonomic novelty determined using RED	None	None
	589	MAG589	98.7	2.059	0.503	138047	4508456	d__Bacteria;p__Proteobacteria;c__Gammaproteobacteria;o__;f__;g__;s__	d__Bacteria;p__Proteobacteria;c__Gammaproteobacteria;o__Pseudomonadales;f__Hahellaceae;g__;s__	None	None	None	None	None	None	None	None	taxonomic novelty determined using RED	None	None
	590	MAG590	98.48	4.124	0.5	29043	9841204	d__Bacteria;p__Bacteroidetes;c__Saprospiria;o__Saprospirales;f__Lewinellaceae;g__Lewinella;s__	d__Bacteria;p__Bacteroidota;c__Bacteroidia;o__Chitinophagales;f__Saprospiraceae;g__Lewinella_B;s__	None	None	None	None	None	None	None	None	taxonomic novelty determined using RED	None	None
	591	MAG591	98.31	2.272	0.669	19322	3109507	d__Bacteria;p__Actinobacteria;c__Actinobacteria;o__Micrococcales;f__Microbacteriaceae;g__Microbacterium;s__	d__Bacteria;p__Actinobacteriota;c__Actinobacteria;o__Actinomycetales;f__Microbacteriaceae;g__Microbacterium;s__GCA_002313585.1	GCA_002313585.1	d__Bacteria;p__Actinobacteriota;c__Actinobacteria;o__Actinomycetales;f__Microbacteriaceae;g__Microbacterium;s__	97.91	0.82	GCA_002313585.1	d__Bacteria;p__Actinobacteriota;c__Actinobacteria;o__Actinomycetales;f__Microbacteriaceae;g__Microbacterium;s__	97.91	0.82	ANI/Placement	topological placement and ANI have congruent species assignments
	592	MAG592	97.91	4.7	0.686	35125	4664528	d__Bacteria;p__Actinobacteria;c__Acidimicrobiia;o__Acidimicrobiales;f__Acidimicrobiaceae;g__;s__	d__Bacteria;p__Actinobacteriota;c__Acidimicrobiia;o__Microtrichales;f__Ilumatobacteraceae;g__Ilumatobacter_A;s__	None	None	None	None	None	None	None	None	taxonomic classification fully defined by topology	None	None
	593	MAG593	97.78	1.741	0.598	55467	4147198	d__Bacteria;p__Proteobacteria;c__Alphaproteobacteria;o__Rhodospirillales;f__Rhodospirillaceae;g__;s__	d__Bacteria;p__Proteobacteria;c__Alphaproteobacteria;o__Rhodospirillales;f__Casp-alpha2;g__UBA4479;s__	None	None	None	None	None	None	None	None	taxonomic novelty determined using RED	None	None
	594	MAG594	97.7	1.843	0.566	22662	3785598	d__Bacteria;p__Proteobacteria;c__Gammaproteobacteria;o__Cellvibrionales;f__Spongiibacteraceae;g__;s__	d__Bacteria;p__Proteobacteria;c__Gammaproteobacteria;o__Pseudomonadales;f__Spongiibacteraceae;g__;s__	None	None	None	None	None	None	None	None	taxonomic classification fully defined by topology	None	None
	595	MAG595	97.69	3.886	0.665	93389	5247031	d__Bacteria;p__Proteobacteria;c__Alphaproteobacteria;o__Rhodobacterales;f__Rhodobacteraceae;g__Pseudooceanicola;s__	d__Bacteria;p__Proteobacteria;c__Alphaproteobacteria;o__Rhodobacterales;f__Rhodobacteraceae;g__Pseudooceanicola_B;s__	None	None	None	None	None	None	None	None	taxonomic classification fully defined by topology	None	None
	596	MAG596	97.67	2.013	0.621	77323	4934687	d__Bacteria;p__Proteobacteria;c__Alphaproteobacteria;o__Rhodobacterales;f__Rhodobacteraceae;g__Ahrensia;s__	d__Bacteria;p__Proteobacteria;c__Alphaproteobacteria;o__Rhizobiales;f__Rhizobiaceae;g__Ahrensia;s__GCA_002706335.1	GCA_002706335.1	d__Bacteria;p__Proteobacteria;c__Alphaproteobacteria;o__Rhizobiales;f__Rhizobiaceae;g__Ahrensia;s__	98.38	0.91	GCA_002706335.1	d__Bacteria;p__Proteobacteria;c__Alphaproteobacteria;o__Rhizobiales;f__Rhizobiaceae;g__Ahrensia;s__	98.38	0.91	ANI/Placement	topological placement and ANI have congruent species assignments
	597	MAG597	97.66	0.564	0.632	141178	4595448	d__Bacteria;p__Proteobacteria;c__Alphaproteobacteria;o__Parvularculales;f__Parvularculaceae;g__Parvularcula;s__	d__Bacteria;p__Proteobacteria;c__Alphaproteobacteria;o__Caulobacterales;f__Parvularculaceae;g__UBA4496;s__	None	None	None	None	None	None	None	None	taxonomic classification fully defined by topology	None	None
	598	MAG598	97.64	6.911	0.665	47318	5366755	d__Bacteria;p__Proteobacteria;c__Alphaproteobacteria;o__Rhodobacterales;f__Rhodobacteraceae;g__Salipiger;s__Salipiger bermudensis	d__Bacteria;p__Proteobacteria;c__Alphaproteobacteria;o__Rhodobacterales;f__Rhodobacteraceae;g__Pelagibaca;s__Pelagibaca bermudensis	GCF_000153725.1	d__Bacteria;p__Proteobacteria;c__Alphaproteobacteria;o__Rhodobacterales;f__Rhodobacteraceae;g__Pelagibaca;s__Pelagibaca bermudensis	98.06	0.89	GCF_000153725.1	d__Bacteria;p__Proteobacteria;c__Alphaproteobacteria;o__Rhodobacterales;f__Rhodobacteraceae;g__Pelagibaca;s__Pelagibaca bermudensis	98.06	0.89	ANI/Placement	topological placement and ANI have congruent species assignments
	599	MAG599	97.4	2.435	0.585	46701	3383014	d__Bacteria;p__Proteobacteria;c__Alphaproteobacteria;o__Rhodobacterales;f__Hyphomonadaceae;g__Hyphomonas;s__	d__Bacteria;p__Proteobacteria;c__Alphaproteobacteria;o__Caulobacterales;f__Hyphomonadaceae;g__Hyphomonas;s__GCF_000682775.1	GCF_000682775.1	d__Bacteria;p__Proteobacteria;c__Alphaproteobacteria;o__Caulobacterales;f__Hyphomonadaceae;g__Hyphomonas;s__	95.78	0.89	GCF_000682775.1	d__Bacteria;p__Proteobacteria;c__Alphaproteobacteria;o__Caulobacterales;f__Hyphomonadaceae;g__Hyphomonas;s__	95.78	0.89	ANI/Placement	topological placement and ANI have congruent species assignments
	600	MAG600	97.2	1.982	0.422	21979	4256470	d__Bacteria;p__Bacteroidetes;c__Flavobacteriia;o__Flavobacteriales;f__Flavobacteriaceae;g__Muricauda;s__	d__Bacteria;p__Bacteroidota;c__Bacteroidia;o__Flavobacteriales;f__Flavobacteriaceae;g__Muricauda;s__	GCA_002696215.1	d__Bacteria;p__Bacteroidota;c__Bacteroidia;o__Flavobacteriales;f__Flavobacteriaceae;g__Muricauda;s__	99.06	0.78	N/A	N/A	N/A	N/A	ANI/Placement	topological placement and ANI have incongruent species assignments	GCA_002711825.1, s__, 98.76, 0.72; UBA8561, s__, 98.5, 0.54
	601	MAG601	97.16	0.597	0.596	184863	3558802	d__Bacteria;p__Proteobacteria;c__Alphaproteobacteria;o__Parvularculales;f__Parvularculaceae;g__Parvularcula;s__	d__Bacteria;p__Proteobacteria;c__Alphaproteobacteria;o__Caulobacterales;f__Parvularculaceae;g__UBA4496;s__	None	None	None	None	None	None	None	None	taxonomic classification fully defined by topology	None	None
	602	MAG602	97.14	9.938	0.456	20024	4085843	d__Bacteria;p__Bacteroidetes;c__Bacteroidia;o__Bacteroidales;f__Prevotellaceae;g__Prevotella;s__	d__Bacteria;p__Bacteroidota;c__Bacteroidia;o__Bacteroidales;f__Bacteroidaceae;g__Prevotella;s__Prevotella copri	GCF_000157935.1	d__Bacteria;p__Bacteroidota;c__Bacteroidia;o__Bacteroidales;f__Bacteroidaceae;g__Prevotella;s__Prevotella copri	95.44	0.68	GCF_000157935.1	d__Bacteria;p__Bacteroidota;c__Bacteroidia;o__Bacteroidales;f__Bacteroidaceae;g__Prevotella;s__Prevotella copri	95.44	0.68	ANI/Placement	topological placement and ANI have congruent species assignments
	603	MAG603	97.1	1.545	0.699	29021	2381221	d__Bacteria;p__Actinobacteria;c__Actinobacteria;o__Micrococcales;f__Microbacteriaceae;g__;s__	d__Bacteria;p__Actinobacteriota;c__Actinobacteria;o__Actinomycetales;f__Microbacteriaceae;g__UBA1487;s__GCA_002325245.1	GCA_002325245.1	d__Bacteria;p__Actinobacteriota;c__Actinobacteria;o__Actinomycetales;f__Microbacteriaceae;g__UBA1487;s__	99.21	0.96	GCA_002325245.1	d__Bacteria;p__Actinobacteriota;c__Actinobacteria;o__Actinomycetales;f__Microbacteriaceae;g__UBA1487;s__	99.21	0.96	ANI/Placement	topological placement and ANI have congruent species assignments
	604	MAG604	97.07	3.367	0.709	28715	3340458	d__Bacteria;p__Actinobacteria;c__Actinobacteria;o__;f__;g__;s__	d__Bacteria;p__Actinobacteriota;c__Actinobacteria;o__Propionibacteriales;f__Nocardioidaceae;g__Aeromicrobium;s__	None	None	None	None	None	None	None	None	taxonomic classification fully defined by topology	None	None
	605	MAG605	97.03	2.38	0.605	63131	3157767	d__Bacteria;p__Proteobacteria;c__Alphaproteobacteria;o__Rhodobacterales;f__Hyphomonadaceae;g__Henriciella;s__	d__Bacteria;p__Proteobacteria;c__Alphaproteobacteria;o__Caulobacterales;f__Hyphomonadaceae;g__Henriciella;s__	None	None	None	None	None	None	None	None	taxonomic classification fully defined by topology	None	None
	606	MAG606	96.72	1.449	0.631	66084	3411975	d__Bacteria;p__Proteobacteria;c__Gammaproteobacteria;o__Chromatiales;f__Ectothiorhodospiraceae;g__Oceanococcus;s__	d__Bacteria;p__Proteobacteria;c__Gammaproteobacteria;o__Nevskiales;f__Oceanococcaceae;g__GCA-2732075;s__	None	None	None	None	None	None	None	None	taxonomic novelty determined using RED	None	None
	607	MAG607	96.59	9.194	0.389	12284	7811518	d__Bacteria;p__Planctomycetes;c__;o__;f__;g__;s__	d__Bacteria;p__Planctomycetota;c__;o__;f__;g__;s__	None	None	None	None	None	None	None	None	taxonomic novelty determined using RED	None	None
	608	MAG608	96.59	2.117	0.682	177381	3690215	d__Bacteria;p__Planctomycetes;c__Phycisphaerae;o__Phycisphaerales;f__;g__;s__	d__Bacteria;p__Planctomycetota;c__Phycisphaerae;o__Phycisphaerales;f__SM1A02;g__UBA1926;s__	None	None	None	None	None	None	None	None	taxonomic novelty determined using RED	None	None
	609	MAG609	96.55	2.551	0.636	15188	2769741	d__Bacteria;p__Proteobacteria;c__Alphaproteobacteria;o__Rhodobacterales;f__Hyphomonadaceae;g__Oceanicaulis;s__	d__Bacteria;p__Proteobacteria;c__Alphaproteobacteria;o__Caulobacterales;f__Maricaulaceae;g__Oceanicaulis;s__UBA10235	UBA10235	d__Bacteria;p__Proteobacteria;c__Alphaproteobacteria;o__Caulobacterales;f__Maricaulaceae;g__Oceanicaulis;s__	98.56	0.91	UBA10235	d__Bacteria;p__Proteobacteria;c__Alphaproteobacteria;o__Caulobacterales;f__Maricaulaceae;g__Oceanicaulis;s__	98.56	0.91	ANI/Placement	topological placement and ANI have congruent species assignments
	610	MAG610	96.5	4.173	0.647	10845	5277580	d__Bacteria;p__Actinobacteria;c__Actinobacteria;o__Corynebacteriales;f__Nocardiaceae;g__Rhodococcus;s__	d__Bacteria;p__Actinobacteriota;c__Actinobacteria;o__Corynebacteriales;f__Corynebacteriaceae;g__Rhodococcus;s__GCA_000813105.1	GCA_000813105.1	d__Bacteria;p__Actinobacteriota;c__Actinobacteria;o__Corynebacteriales;f__Corynebacteriaceae;g__Rhodococcus;s__	97.98	0.79	GCA_000813105.1	d__Bacteria;p__Actinobacteriota;c__Actinobacteria;o__Corynebacteriales;f__Corynebacteriaceae;g__Rhodococcus;s__	97.98	0.79	ANI/Placement	topological placement and ANI have congruent species assignments
	611	MAG611	96.4	0	0.534	17963	5318621	d__Bacteria;p__Planctomycetes;c__Planctomycetia;o__Planctomycetales;f__Planctomycetaceae;g__;s__	d__Bacteria;p__Planctomycetota;c__Planctomycetes;o__Pirellulales;f__Pirellulaceae;g__GCA-2862225;s__GCA_002862225.1	GCA_002862225.1	d__Bacteria;p__Planctomycetota;c__Planctomycetes;o__Pirellulales;f__Pirellulaceae;g__GCA-2862225;s__	98.79	0.72	GCA_002862225.1	d__Bacteria;p__Planctomycetota;c__Planctomycetes;o__Pirellulales;f__Pirellulaceae;g__GCA-2862225;s__	98.79	0.72	ANI/Placement	topological placement and ANI have congruent species assignments
	612	MAG612	96.27	0.861	0.66	27683	4092712	d__Bacteria;p__Proteobacteria;c__Alphaproteobacteria;o__Rhodobacterales;f__Rhodobacteraceae;g__;s__	d__Bacteria;p__Proteobacteria;c__Alphaproteobacteria;o__Rhodobacterales;f__Rhodobacteraceae;g__;s__	None	None	None	None	None	None	None	None	taxonomic classification fully defined by topology	None	None
	613	MAG613	95.52	2.753	0.454	13693	1993172	d__Bacteria;p__Proteobacteria;c__Alphaproteobacteria;o__;f__;g__Micavibrio;s__	d__Bacteria;p__Proteobacteria;c__Alphaproteobacteria;o__Micavibrionales;f__Micavibrionaceae;g__GCA-2708415;s__	None	None	None	None	None	None	None	None	taxonomic novelty determined using RED	None	None
	614	MAG614	95.38	5.494	0.384	7768	1786819	d__Bacteria;p__Proteobacteria;c__Alphaproteobacteria;o__Rickettsiales;f__;g__;s__	d__Bacteria;p__Proteobacteria;c__Alphaproteobacteria;o__Micavibrionales;f__GCA-2720935;g__;s__	None	None	None	None	None	None	None	None	taxonomic novelty determined using RED	None	None
	615	MAG615	95	8.068	0.613	9934	8627104	d__Bacteria;p__Proteobacteria;c__Deltaproteobacteria;o__Myxococcales;f__;g__;s__	d__Bacteria;p__Myxococcota;c__UBA4248;o__UBA4248;f__;g__;s__	None	None	None	None	None	None	None	None	taxonomic novelty determined using RED	None	None
	616	MAG616	94.9	9.89	0.591	5783	6305027	d__Bacteria;p__Proteobacteria;c__Alphaproteobacteria;o__Rhodobacterales;f__Rhodobacteraceae;g__Labrenzia;s__Labrenzia aggregata	d__Bacteria;p__Proteobacteria;c__Alphaproteobacteria;o__Rhizobiales;f__Stappiaceae;g__Labrenzia;s__Labrenzia sp1	GCF_001579905.1	d__Bacteria;p__Proteobacteria;c__Alphaproteobacteria;o__Rhizobiales;f__Stappiaceae;g__Labrenzia;s__Labrenzia sp1	97.74	0.87	GCF_001579905.1	d__Bacteria;p__Proteobacteria;c__Alphaproteobacteria;o__Rhizobiales;f__Stappiaceae;g__Labrenzia;s__Labrenzia sp1	97.74	0.87	ANI/Placement	topological placement and ANI have congruent species assignments
	617	MAG617	94.81	3.442	0.365	6827	3938131	d__Bacteria;p__Bacteroidetes;c__Cytophagia;o__Cytophagales;f__Flammeovirgaceae;g__Marivirga;s__	d__Bacteria;p__Bacteroidota;c__Bacteroidia;o__Cytophagales;f__Cyclobacteriaceae;g__Marivirga;s__	None	None	None	None	None	None	None	None	taxonomic novelty determined using RED	None	None
	618	MAG618	94.73	1.919	0.659	25017	3247081	d__Bacteria;p__Proteobacteria;c__Alphaproteobacteria;o__Rhodobacterales;f__Rhodobacteraceae;g__Paracoccus;s__Paracoccus saliphilus	d__Bacteria;p__Proteobacteria;c__Alphaproteobacteria;o__Rhodobacterales;f__Rhodobacteraceae;g__Paracoccus;s__GCA_002708795.1	GCA_002708795.1	d__Bacteria;p__Proteobacteria;c__Alphaproteobacteria;o__Rhodobacterales;f__Rhodobacteraceae;g__Paracoccus;s__	99.72	0.95	GCA_002708795.1	d__Bacteria;p__Proteobacteria;c__Alphaproteobacteria;o__Rhodobacterales;f__Rhodobacteraceae;g__Paracoccus;s__	99.72	0.95	ANI/Placement	topological placement and ANI have congruent species assignments
	619	MAG619	94.73	6.283	0.601	9572	3486670	d__Bacteria;p__Proteobacteria;c__Alphaproteobacteria;o__Rhodobacterales;f__Hyphomonadaceae;g__Henriciella;s__Henriciella pelagia	d__Bacteria;p__Proteobacteria;c__Alphaproteobacteria;o__Caulobacterales;f__Hyphomonadaceae;g__Henriciella;s__Henriciella pelagia	GCF_002088945.1	d__Bacteria;p__Proteobacteria;c__Alphaproteobacteria;o__Caulobacterales;f__Hyphomonadaceae;g__Henriciella;s__Henriciella pelagia	99.26	0.9	GCF_002088945.1	d__Bacteria;p__Proteobacteria;c__Alphaproteobacteria;o__Caulobacterales;f__Hyphomonadaceae;g__Henriciella;s__Henriciella pelagia	99.26	0.9	ANI/Placement	topological placement and ANI have congruent species assignments
	620	MAG620	94.56	2.762	0.544	51605	5235020	d__Bacteria;p__Proteobacteria;c__Gammaproteobacteria;o__;f__;g__;s__	d__Bacteria;p__Proteobacteria;c__Gammaproteobacteria;o__Pseudomonadales;f__Ketobacteraceae;g__Ketobacter;s__GCA_002471665.1	GCA_002471665.1	d__Bacteria;p__Proteobacteria;c__Gammaproteobacteria;o__Pseudomonadales;f__Ketobacteraceae;g__Ketobacter;s__	99.5	0.94	GCA_002471665.1	d__Bacteria;p__Proteobacteria;c__Gammaproteobacteria;o__Pseudomonadales;f__Ketobacteraceae;g__Ketobacter;s__	99.5	0.94	ANI/Placement	topological placement and ANI have congruent species assignments
	621	MAG621	94.43	4.519	0.321	7762	2532023	d__Bacteria;p__Bacteroidetes;c__Flavobacteriia;o__Flavobacteriales;f__Flavobacteriaceae;g__;s__	d__Bacteria;p__Bacteroidota;c__Bacteroidia;o__Flavobacteriales;f__Flavobacteriaceae;g__;s__	None	None	None	None	None	None	None	None	taxonomic classification fully defined by topology	None	None
	622	MAG622	94.34	2.678	0.399	287953	4240679	d__Bacteria;p__Proteobacteria;c__Oligoflexia;o__Bacteriovoracales;f__Bacteriovoracaceae;g__;s__	d__Bacteria;p__Bdellovibrionota;c__Bacteriovoracia;o__Bacteriovoracales;f__Bacteriovoracaceae;g__UBA845;s__GCA_002306735.1	GCA_002306735.1	d__Bacteria;p__Bdellovibrionota;c__Bacteriovoracia;o__Bacteriovoracales;f__Bacteriovoracaceae;g__UBA845;s__	98.92	0.7	GCA_002306735.1	d__Bacteria;p__Bdellovibrionota;c__Bacteriovoracia;o__Bacteriovoracales;f__Bacteriovoracaceae;g__UBA845;s__	98.92	0.7	ANI/Placement	topological placement and ANI have congruent species assignments
	623	MAG623	94.31	4.477	0.547	10089	4236899	d__Bacteria;p__Proteobacteria;c__Alphaproteobacteria;o__Rhodospirillales;f__Rhodospirillaceae;g__Thalassospira;s__	d__Bacteria;p__Proteobacteria;c__Alphaproteobacteria;o__Rhodospirillales;f__Thalassospiraceae;g__Thalassospira;s__GCF_001613795.1	GCF_001613795.1	d__Bacteria;p__Proteobacteria;c__Alphaproteobacteria;o__Rhodospirillales;f__Thalassospiraceae;g__Thalassospira;s__	97.51	0.92	GCF_001613795.1	d__Bacteria;p__Proteobacteria;c__Alphaproteobacteria;o__Rhodospirillales;f__Thalassospiraceae;g__Thalassospira;s__	97.51	0.92	ANI/Placement	topological placement and ANI have congruent species assignments
	624	MAG624	94.29	2.521	0.737	5345	6395859	d__Bacteria;p__Proteobacteria;c__Deltaproteobacteria;o__;f__;g__;s__	d__Bacteria;p__Myxococcota;c__UBA796;o__UBA796;f__UBA8465;g__;s__	None	None	None	None	None	None	None	None	taxonomic novelty determined using RED	None	None
	625	MAG625	94.21	4.821	0.646	60293	3190671	d__Bacteria;p__Proteobacteria;c__Alphaproteobacteria;o__Rhodobacterales;f__Hyphomonadaceae;g__Maricaulis;s__	d__Bacteria;p__Proteobacteria;c__Alphaproteobacteria;o__Caulobacterales;f__Maricaulaceae;g__Maricaulis;s__	None	None	None	None	None	None	None	None	taxonomic classification fully defined by topology	None	None
	626	MAG626	94.13	8.274	0.38	8064	2100853	d__Bacteria;p__Candidatus Marinimicrobia;c__;o__;f__;g__;s__	d__Bacteria;p__Marinisomatota;c__Marinisomatia;o__Marinisomatales;f__TCS55;g__;s__	None	None	None	None	None	None	None	None	taxonomic novelty determined using RED	None	None
	627	MAG627	93.13	4.231	0.717	30883	3429373	d__Bacteria;p__Actinobacteria;c__Actinobacteria;o__Propionibacteriales;f__Nocardioidaceae;g__Aeromicrobium;s__	d__Bacteria;p__Actinobacteriota;c__Actinobacteria;o__Propionibacteriales;f__Nocardioidaceae;g__Aeromicrobium;s__	None	None	None	None	None	None	None	None	taxonomic classification fully defined by topology	None	None
	628	MAG628	93.05	1.4	0.665	47627	4353690	d__Bacteria;p__Proteobacteria;c__Alphaproteobacteria;o__Rhodobacterales;f__Rhodobacteraceae;g__;s__	d__Bacteria;p__Proteobacteria;c__Alphaproteobacteria;o__Rhodobacterales;f__Rhodobacteraceae;g__;s__	None	None	None	None	None	None	None	None	taxonomic classification fully defined by topology	None	None
	629	MAG629	92.83	3.525	0.635	20624	4974032	d__Bacteria;p__Proteobacteria;c__Alphaproteobacteria;o__Rhizobiales;f__Phyllobacteriaceae;g__Aquamicrobium;s__	d__Bacteria;p__Proteobacteria;c__Alphaproteobacteria;o__Rhizobiales;f__Rhizobiaceae;g__Aquamicrobium_A;s__	None	None	None	None	None	None	None	None	taxonomic classification fully defined by topology	None	None
	630	MAG630	92.79	0.635	0.573	6890	1862394	d__Bacteria;p__Planctomycetes;c__Phycisphaerae;o__;f__;g__;s__	d__Bacteria;p__Planctomycetota;c__Phycisphaerae;o__Phycisphaerales;f__SM1A02;g__UBA8653;s__UBA8653 sp1	GCA_002862275.1	d__Bacteria;p__Planctomycetota;c__Phycisphaerae;o__Phycisphaerales;f__SM1A02;g__UBA8653;s__UBA8653 sp1	96.75	0.79	GCA_002862275.1	d__Bacteria;p__Planctomycetota;c__Phycisphaerae;o__Phycisphaerales;f__SM1A02;g__UBA8653;s__UBA8653 sp1	96.75	0.79	ANI/Placement	topological placement and ANI have congruent species assignments
	631	MAG631	92.5	3.255	0.336	20844	3710284	d__Bacteria;p__Proteobacteria;c__Oligoflexia;o__Bacteriovoracales;f__Halobacteriovoraceae;g__;s__	d__Bacteria;p__Bdellovibrionota;c__Bacteriovoracia;o__Bacteriovoracales;f__Bacteriovoracaceae;g__GCA-2706205;s__	None	None	None	None	None	None	None	None	taxonomic novelty determined using RED	None	None
	632	MAG632	92.47	0	0.471	126637	1372651	d__Bacteria;p__Proteobacteria;c__Alphaproteobacteria;o__Holosporales;f__Holosporaceae;g__;s__	d__Bacteria;p__Proteobacteria;c__Alphaproteobacteria;o__UBA7879;f__UBA7879;g__;s__	None	None	None	None	None	None	None	None	taxonomic novelty determined using RED	None	None
	633	MAG633	92.13	3.233	0.459	7667	3360966	d__Bacteria;p__Proteobacteria;c__Gammaproteobacteria;o__Oceanospirillales;f__Oceanospirillaceae;g__Marinomonas;s__	d__Bacteria;p__Proteobacteria;c__Gammaproteobacteria;o__Pseudomonadales;f__Marinomonadaceae;g__Marinomonas;s__GCA_002685915.1	GCA_002685915.1	d__Bacteria;p__Proteobacteria;c__Gammaproteobacteria;o__Pseudomonadales;f__Marinomonadaceae;g__Marinomonas;s__	97.15	0.92	GCA_002685915.1	d__Bacteria;p__Proteobacteria;c__Gammaproteobacteria;o__Pseudomonadales;f__Marinomonadaceae;g__Marinomonas;s__	97.15	0.92	ANI/Placement	topological placement and ANI have congruent species assignments
	634	MAG634	92.11	0.892	0.372	190100	3731105	d__Bacteria;p__Proteobacteria;c__Oligoflexia;o__Bacteriovoracales;f__Bacteriovoracaceae;g__Bacteriovorax;s__	d__Bacteria;p__Bdellovibrionota;c__Bacteriovoracia;o__Bacteriovoracales;f__Bacteriovoracaceae;g__Bacteriovorax;s__GCF_000447775.1	GCF_000447775.1	d__Bacteria;p__Bdellovibrionota;c__Bacteriovoracia;o__Bacteriovoracales;f__Bacteriovoracaceae;g__Bacteriovorax;s__	97.65	0.63	GCF_000447775.1	d__Bacteria;p__Bdellovibrionota;c__Bacteriovoracia;o__Bacteriovoracales;f__Bacteriovoracaceae;g__Bacteriovorax;s__	97.65	0.63	ANI/Placement	topological placement and ANI have congruent species assignments
	635	MAG635	92.04	0	0.68	35185	3496522	d__Bacteria;p__Planctomycetes;c__Phycisphaerae;o__;f__;g__;s__	d__Bacteria;p__Planctomycetota;c__Phycisphaerae;o__Phycisphaerales;f__SM1A02;g__;s__	None	None	None	None	None	None	None	None	taxonomic classification fully defined by topology	None	None
	636	MAG636	91.81	2.455	0.49	9834	3324506	d__Bacteria;p__Proteobacteria;c__Gammaproteobacteria;o__;f__;g__;s__	d__Bacteria;p__Proteobacteria;c__Gammaproteobacteria;o__Pseudomonadales;f__Hahellaceae;g__;s__	None	None	None	None	None	None	None	None	taxonomic novelty determined using RED	None	None
	637	MAG637	91.61	2.327	0.723	26511	8382320	d__Bacteria;p__Proteobacteria;c__Deltaproteobacteria;o__;f__;g__;s__	d__Bacteria;p__Myxococcota;c__UBA796;o__UBA796;f__UBA8465;g__UBA8465;s__	None	None	None	None	None	None	None	None	taxonomic novelty determined using RED	None	None
	638	MAG638	91.45	7.727	0.456	7225	3532330	d__Bacteria;p__Proteobacteria;c__Gammaproteobacteria;o__Oceanospirillales;f__Oceanospirillaceae;g__Neptunomonas;s__Neptunomonas phycophila	d__Bacteria;p__Proteobacteria;c__Gammaproteobacteria;o__Pseudomonadales;f__Nitrincolaceae;g__Neptunomonas;s__Neptunomonas phycophila	GCF_001922575.1	d__Bacteria;p__Proteobacteria;c__Gammaproteobacteria;o__Pseudomonadales;f__Nitrincolaceae;g__Neptunomonas;s__Neptunomonas phycophila	99.01	0.96	GCF_001922575.1	d__Bacteria;p__Proteobacteria;c__Gammaproteobacteria;o__Pseudomonadales;f__Nitrincolaceae;g__Neptunomonas;s__Neptunomonas phycophila	99.01	0.96	ANI/Placement	topological placement and ANI have congruent species assignments
	639	MAG639	91.29	4.007	0.455	5980	2933880	d__Bacteria;p__Proteobacteria;c__Gammaproteobacteria;o__Oceanospirillales;f__Oceanospirillaceae;g__Neptuniibacter;s__	d__Bacteria;p__Proteobacteria;c__Gammaproteobacteria;o__Pseudomonadales;f__Nitrincolaceae;g__Neptuniibacter;s__	None	None	None	None	None	None	None	None	taxonomic classification fully defined by topology	None	None
	640	MAG640	91.22	1.785	0.331	104549	3824233	d__Bacteria;p__Proteobacteria;c__Oligoflexia;o__Bacteriovoracales;f__Halobacteriovoraceae;g__;s__	d__Bacteria;p__Bdellovibrionota;c__Bacteriovoracia;o__Bacteriovoracales;f__Bacteriovoracaceae;g__GCA-2706205;s__	None	None	None	None	None	None	None	None	taxonomic novelty determined using RED	None	None
	641	MAG641	91.03	1.333	0.556	9192	2970133	d__Bacteria;p__Proteobacteria;c__Alphaproteobacteria;o__Caulobacterales;f__;g__;s__	d__Bacteria;p__Proteobacteria;c__Alphaproteobacteria;o__Caulobacterales;f__;g__;s__	None	None	None	None	None	None	None	None	taxonomic novelty determined using RED	None	None
	642	MAG642	90.74	1.086	0.45	91999	1749441	d__Bacteria;p__Proteobacteria;c__Alphaproteobacteria;o__;f__;g__Micavibrio;s__	d__Bacteria;p__Proteobacteria;c__Alphaproteobacteria;o__Micavibrionales;f__Micavibrionaceae;g__UBA2137;s__GCA_002328415.1	GCA_002328415.1	d__Bacteria;p__Proteobacteria;c__Alphaproteobacteria;o__Micavibrionales;f__Micavibrionaceae;g__UBA2137;s__	95.82	0.94	GCA_002328415.1	d__Bacteria;p__Proteobacteria;c__Alphaproteobacteria;o__Micavibrionales;f__Micavibrionaceae;g__UBA2137;s__	95.82	0.94	ANI/Placement	topological placement and ANI have congruent species assignments
	643	MAG643	90.65	6.519	0.683	5155	5191201	d__Bacteria;p__Actinobacteria;c__Actinobacteria;o__Corynebacteriales;f__Mycobacteriaceae;g__Mycolicibacterium;s__	d__Bacteria;p__Actinobacteriota;c__Actinobacteria;o__Corynebacteriales;f__Corynebacteriaceae;g__Mycobacterium;s__	None	None	None	None	None	None	None	None	taxonomic classification fully defined by topology	None	None
	644	MAG644	90.36	4.859	0.656	12173	2990959	d__Bacteria;p__Proteobacteria;c__Alphaproteobacteria;o__Sphingomonadales;f__Sphingomonadaceae;g__Sphingopyxis;s__	d__Bacteria;p__Proteobacteria;c__Alphaproteobacteria;o__Sphingomonadales;f__Sphingomonadaceae;g__Sphingopyxis;s__	GCF_001610975.1	d__Bacteria;p__Proteobacteria;c__Alphaproteobacteria;o__Sphingomonadales;f__Sphingomonadaceae;g__Sphingopyxis;s__Sphingopyxis terrae_A	96.45	0.93	GCA_002862825.1	d__Bacteria;p__Proteobacteria;c__Alphaproteobacteria;o__Sphingomonadales;f__Sphingomonadaceae;g__Sphingopyxis;s__	96.22	0.72	ANI/Placement	topological placement and ANI have incongruent species assignments	GCF_001468495.1, s__, 96.11, 0.91; GCF_001598815.1, s__Sphingopyxis terrae, 96.08, 0.91; GCF_900177755.1, s__Sphingopyxis ummariensis, 95.92, 0.89
	645	MAG645	90.3	2.373	0.454	6318	7547310	d__Bacteria;p__Chloroflexi;c__Anaerolineae;o__Anaerolineales;f__;g__;s__	d__Bacteria;p__Chloroflexota;c__Anaerolineae;o__SBR1031;f__A4b;g__UBA6055;s__	None	None	None	None	None	None	None	None	taxonomic classification fully defined by topology	None	None
	646	MAG646	90.03	3.409	0.66	7450	3494636	d__Bacteria;p__Planctomycetes;c__;o__;f__;g__;s__	d__Bacteria;p__Planctomycetota;c__UBA1135;o__UBA1135;f__GCA-002686595;g__GCA-2720975;s__	None	None	None	None	None	None	None	None	taxonomic novelty determined using RED	None	None
	647	MAG647	89.96	1.844	0.636	100581	4088975	d__Bacteria;p__Proteobacteria;c__Gammaproteobacteria;o__Pseudomonadales;f__Pseudomonadaceae;g__Pseudomonas;s__	d__Bacteria;p__Proteobacteria;c__Gammaproteobacteria;o__Pseudomonadales;f__Pseudomonadaceae;g__Pseudomonas_A;s__	GCA_002694715.1	d__Bacteria;p__Proteobacteria;c__Gammaproteobacteria;o__Pseudomonadales;f__Pseudomonadaceae;g__Pseudomonas_A;s__	97.85	0.68	N/A	N/A	N/A	N/A	ANI/Placement	topological placement and ANI have incongruent species assignments	UBA9883, s__, 97.34, 0.42; GCA_002325025.1, s__Pseudomonas_A stutzeri_K, 96.77, 0.86
	648	MAG648	89.6	1.785	0.338	19485	3455749	d__Bacteria;p__Proteobacteria;c__Oligoflexia;o__Bacteriovoracales;f__Bacteriovoracaceae;g__;s__	d__Bacteria;p__Bdellovibrionota;c__Bacteriovoracia;o__Bacteriovoracales;f__Bacteriovoracaceae;g__;s__	None	None	None	None	None	None	None	None	taxonomic novelty determined using RED	None	None
	649	MAG649	87.84	2.063	0.602	6703	2197608	d__Bacteria;p__Actinobacteria;c__Actinobacteria;o__Propionibacteriales;f__Propionibacteriaceae;g__Cutibacterium;s__[Propionibacterium] namnetense	d__Bacteria;p__Actinobacteriota;c__Actinobacteria;o__Propionibacteriales;f__Propionibacteriaceae;g__Cutibacterium;s__Cutibacterium acnes	GCF_000008345.1	d__Bacteria;p__Actinobacteriota;c__Actinobacteria;o__Propionibacteriales;f__Propionibacteriaceae;g__Cutibacterium;s__Cutibacterium acnes	99.13	0.99	GCF_000008345.1	d__Bacteria;p__Actinobacteriota;c__Actinobacteria;o__Propionibacteriales;f__Propionibacteriaceae;g__Cutibacterium;s__Cutibacterium acnes	99.13	0.99	ANI/Placement	topological placement and ANI have congruent species assignments	GCF_000231215.1, s__Cutibacterium acnes_A, 97.4, 0.99
	650	MAG650	87.3	2.822	0.452	8186	3472606	d__Bacteria;p__Proteobacteria;c__Gammaproteobacteria;o__Alteromonadales;f__Alteromonadaceae;g__Alteromonas;s__Alteromonas australica	d__Bacteria;p__Proteobacteria;c__Gammaproteobacteria;o__Enterobacterales;f__Alteromonadaceae;g__Alteromonas;s__Alteromonas australica	GCF_000730385.1	d__Bacteria;p__Proteobacteria;c__Gammaproteobacteria;o__Enterobacterales;f__Alteromonadaceae;g__Alteromonas;s__Alteromonas australica	99.2	0.98	GCF_000730385.1	d__Bacteria;p__Proteobacteria;c__Gammaproteobacteria;o__Enterobacterales;f__Alteromonadaceae;g__Alteromonas;s__Alteromonas australica	99.2	0.98	ANI/Placement	topological placement and ANI have congruent species assignments
	651	MAG651	87.07	8.125	0.591	7989	4118751	d__Bacteria;p__Proteobacteria;c__Alphaproteobacteria;o__Rhodobacterales;f__Rhodobacteraceae;g__Donghicola;s__Donghicola eburneus	d__Bacteria;p__Proteobacteria;c__Alphaproteobacteria;o__Rhodobacterales;f__Rhodobacteraceae;g__Donghicola;s__Donghicola eburneus	GCF_900115865.1	d__Bacteria;p__Proteobacteria;c__Alphaproteobacteria;o__Rhodobacterales;f__Rhodobacteraceae;g__Donghicola;s__Donghicola eburneus	99.07	0.87	GCF_900115865.1	d__Bacteria;p__Proteobacteria;c__Alphaproteobacteria;o__Rhodobacterales;f__Rhodobacteraceae;g__Donghicola;s__Donghicola eburneus	99.07	0.87	ANI/Placement	topological placement and ANI have congruent species assignments
	652	MAG652	85.67	1.333	0.625	10869	1997339	d__Archaea;p__Euryarchaeota;c__;o__;f__;g__;s__	d__Archaea;p__Thermoplasmatota;c__MGII;o__MGII;f__MGIIB;g__;s__	None	None	None	None	None	None	None	None	taxonomic classification fully defined by topology	None	None
	653	MAG653	85.52	7.477	0.672	28067	5326689	d__Bacteria;p__Proteobacteria;c__Alphaproteobacteria;o__Rhodobacterales;f__Rhodobacteraceae;g__;s__	d__Bacteria;p__Proteobacteria;c__Alphaproteobacteria;o__Rhodobacterales;f__Rhodobacteraceae;g__Marinibacterium;s__	None	None	None	None	None	None	None	None	taxonomic classification fully defined by topology	None	None
	654	MAG654	85.2	4.498	0.452	4235	1515140	d__Bacteria;p__Planctomycetes;c__Phycisphaerae;o__;f__;g__;s__	d__Bacteria;p__Planctomycetota;c__Phycisphaerae;o__Phycisphaerales;f__SM1A02;g__GCA-002718515;s__	None	None	None	None	None	None	None	None	taxonomic classification fully defined by topology	None	None
	655	MAG655	85.03	6.41	0.658	6573	2436206	d__Bacteria;p__Actinobacteria;c__Acidimicrobiia;o__Acidimicrobiales;f__Acidimicrobiaceae;g__;s__	d__Bacteria;p__Actinobacteriota;c__Acidimicrobiia;o__Microtrichales;f__UBA11606;g__UBA11606;s__	GCA_002690205.1	d__Bacteria;p__Actinobacteriota;c__Acidimicrobiia;o__Microtrichales;f__UBA11606;g__UBA11606;s__	98.03	0.9	N/A	N/A	N/A	N/A	ANI/Placement	topological placement and ANI have incongruent species assignments	UBA12001, s__UBA11606 sp1, 95.66, 0.74; UBA12560, s__, 95.59, 0.63
	656	MAG656	84.96	6.843	0.417	4314	1483385	d__Bacteria;p__Proteobacteria;c__Gammaproteobacteria;o__;f__;g__;s__	d__Bacteria;p__Proteobacteria;c__Gammaproteobacteria;o__Thiomicrospirales;f__Thioglobaceae;g__;s__	None	None	None	None	None	None	None	None	taxonomic novelty determined using RED	None	None
	657	MAG657	84.92	0	0.617	7501	4415534	d__Bacteria;p__Proteobacteria;c__Deltaproteobacteria;o__;f__;g__;s__	d__Bacteria;p__Myxococcota;c__UBA9160;o__UBA9160;f__;g__;s__	None	None	None	None	None	None	None	None	taxonomic novelty determined using RED	None	None
	658	MAG658	84.45	3.296	0.445	5655	1618710	d__Bacteria;p__Proteobacteria;c__Alphaproteobacteria;o__;f__;g__Micavibrio;s__	d__Bacteria;p__Proteobacteria;c__Alphaproteobacteria;o__Micavibrionales;f__Micavibrionaceae;g__UBA9664;s__	None	None	None	None	None	None	None	None	taxonomic classification fully defined by topology	None	None
	659	MAG659	83.21	5.017	0.491	4006	3628748	d__Bacteria;p__Proteobacteria;c__Gammaproteobacteria;o__Alteromonadales;f__Alteromonadaceae;g__;s__	d__Bacteria;p__Proteobacteria;c__Gammaproteobacteria;o__Enterobacterales;f__Alteromonadaceae;g__Alteromonas_B;s__GCA_002729795.1	GCA_002729795.1	d__Bacteria;p__Proteobacteria;c__Gammaproteobacteria;o__Enterobacterales;f__Alteromonadaceae;g__Alteromonas_B;s__	98.4	0.94	GCA_002729795.1	d__Bacteria;p__Proteobacteria;c__Gammaproteobacteria;o__Enterobacterales;f__Alteromonadaceae;g__Alteromonas_B;s__	98.4	0.94	ANI/Placement	topological placement and ANI have congruent species assignments
	660	MAG660	83.13	3.469	0.661	5127	2699197	d__Bacteria;p__Proteobacteria;c__Gammaproteobacteria;o__Oceanospirillales;f__Alcanivoracaceae;g__Alcanivorax;s__	d__Bacteria;p__Proteobacteria;c__Gammaproteobacteria;o__Pseudomonadales;f__Alcanivoracaceae;g__Alcanivorax;s__GCA_002715685.1	GCA_002715685.1	d__Bacteria;p__Proteobacteria;c__Gammaproteobacteria;o__Pseudomonadales;f__Alcanivoracaceae;g__Alcanivorax;s__	95.98	0.93	GCA_002715685.1	d__Bacteria;p__Proteobacteria;c__Gammaproteobacteria;o__Pseudomonadales;f__Alcanivoracaceae;g__Alcanivorax;s__	95.98	0.93	ANI/Placement	topological placement and ANI have congruent species assignments
	661	MAG661	82.82	3.795	0.646	6485	3784242	d__Bacteria;p__Proteobacteria;c__Alphaproteobacteria;o__Rhodobacterales;f__Rhodobacteraceae;g__Pseudooceanicola;s__Pseudooceanicola atlanticus	d__Bacteria;p__Proteobacteria;c__Alphaproteobacteria;o__Rhodobacterales;f__Rhodobacteraceae;g__Pseudooceanicola;s__Pseudooceanicola atlanticus	GCF_000768315.1	d__Bacteria;p__Proteobacteria;c__Alphaproteobacteria;o__Rhodobacterales;f__Rhodobacteraceae;g__Pseudooceanicola;s__Pseudooceanicola atlanticus	95.97	0.94	GCF_000768315.1	d__Bacteria;p__Proteobacteria;c__Alphaproteobacteria;o__Rhodobacterales;f__Rhodobacteraceae;g__Pseudooceanicola;s__Pseudooceanicola atlanticus	95.97	0.94	ANI/Placement	topological placement and ANI have congruent species assignments
	662	MAG662	82.77	5.138	0.492	3606	3878107	d__Bacteria;p__Proteobacteria;c__Gammaproteobacteria;o__;f__;g__;s__	d__Bacteria;p__Proteobacteria;c__Gammaproteobacteria;o__Pseudomonadales;f__Ketobacteraceae;g__;s__	None	None	None	None	None	None	None	None	taxonomic novelty determined using RED	None	None
	663	MAG663	82.4	0.8	0.585	16580	1932998	d__Archaea;p__Euryarchaeota;c__;o__;f__;g__;s__	d__Archaea;p__Thermoplasmatota;c__MGII;o__MGII;f__MGIIA;g__UBA253;s__UBA9150	UBA9150	d__Archaea;p__Thermoplasmatota;c__MGII;o__MGII;f__MGIIA;g__UBA253;s__	98.17	0.65	UBA9150	d__Archaea;p__Thermoplasmatota;c__MGII;o__MGII;f__MGIIA;g__UBA253;s__	98.17	0.65	ANI/Placement	topological placement and ANI have congruent species assignments	GCA_002694525.1, s__, 97.95, 0.77
	664	MAG664	82.22	0.862	0.58	40857	3448706	d__Bacteria;p__Proteobacteria;c__Gammaproteobacteria;o__Oceanospirillales;f__Alcanivoracaceae;g__Alcanivorax;s__	d__Bacteria;p__Proteobacteria;c__Gammaproteobacteria;o__Pseudomonadales;f__Alcanivoracaceae;g__Alcanivorax;s__GCF_000475295.1	GCF_000475295.1	d__Bacteria;p__Proteobacteria;c__Gammaproteobacteria;o__Pseudomonadales;f__Alcanivoracaceae;g__Alcanivorax;s__	99.39	0.94	GCF_000475295.1	d__Bacteria;p__Proteobacteria;c__Gammaproteobacteria;o__Pseudomonadales;f__Alcanivoracaceae;g__Alcanivorax;s__	99.39	0.94	ANI/Placement	topological placement and ANI have congruent species assignments
	665	MAG665	80.91	9.261	0.611	3739	2838483	d__Bacteria;p__Proteobacteria;c__Alphaproteobacteria;o__Rhodobacterales;f__Rhodobacteraceae;g__Sulfitobacter;s__	d__Bacteria;p__Proteobacteria;c__Alphaproteobacteria;o__Rhodobacterales;f__Rhodobacteraceae;g__Sulfitobacter;s__Sulfitobacter pontiacus	GCF_900106935.1	d__Bacteria;p__Proteobacteria;c__Alphaproteobacteria;o__Rhodobacterales;f__Rhodobacteraceae;g__Sulfitobacter;s__Sulfitobacter pontiacus	97.73	0.96	GCF_900106935.1	d__Bacteria;p__Proteobacteria;c__Alphaproteobacteria;o__Rhodobacterales;f__Rhodobacteraceae;g__Sulfitobacter;s__Sulfitobacter pontiacus	97.73	0.96	ANI/Placement	topological placement and ANI have congruent species assignments
	666	MAG666	80.85	4.284	0.662	11565	4139275	d__Bacteria;p__Proteobacteria;c__Alphaproteobacteria;o__Rhodobacterales;f__Rhodobacteraceae;g__Puniceibacterium;s__	d__Bacteria;p__Proteobacteria;c__Alphaproteobacteria;o__Rhodobacterales;f__Rhodobacteraceae;g__Puniceibacterium;s__	None	None	None	None	None	None	None	None	taxonomic novelty determined using RED	None	None
	667	MAG667	80.8	0.416	0.48	17465	1498731	d__Archaea;p__Euryarchaeota;c__;o__;f__;g__;s__	d__Archaea;p__Thermoplasmatota;c__MGII;o__MGII;f__MGIIB;g__UBA463;s__	None	None	None	None	None	None	None	None	taxonomic classification fully defined by topology	None	None
	668	MAG668	80.18	5.18	0.66	20145	3236150	d__Bacteria;p__Proteobacteria;c__Alphaproteobacteria;o__Rhodobacterales;f__Rhodobacteraceae;g__Pseudooceanicola;s__Pseudooceanicola lipolyticus	d__Bacteria;p__Proteobacteria;c__Alphaproteobacteria;o__Rhodobacterales;f__Rhodobacteraceae;g__Pseudooceanicola_B;s__GCF_002786325.1	GCF_002786325.1	d__Bacteria;p__Proteobacteria;c__Alphaproteobacteria;o__Rhodobacterales;f__Rhodobacteraceae;g__Pseudooceanicola_B;s__	97.59	0.82	GCF_002786325.1	d__Bacteria;p__Proteobacteria;c__Alphaproteobacteria;o__Rhodobacterales;f__Rhodobacteraceae;g__Pseudooceanicola_B;s__	97.59	0.82	ANI/Placement	topological placement and ANI have congruent species assignments
	669	MAG669	80.17	0.862	0.689	6554	2895965	d__Bacteria;p__Proteobacteria;c__Alphaproteobacteria;o__Rhodobacterales;f__Hyphomonadaceae;g__Oceanicaulis;s__	d__Bacteria;p__Proteobacteria;c__Alphaproteobacteria;o__Caulobacterales;f__Maricaulaceae;g__Oceanicaulis;s__	None	None	None	None	None	None	None	None	taxonomic classification fully defined by topology	None	None
	670	MAG670	79.84	1.839	0.519	29732	3076308	d__Bacteria;p__Proteobacteria;c__Gammaproteobacteria;o__Oceanospirillales;f__Oceanospirillaceae;g__;s__	d__Bacteria;p__Proteobacteria;c__Gammaproteobacteria;o__Pseudomonadales;f__Saccharospirillaceae;g__Oleibacter;s__	None	None	None	None	None	None	None	None	taxonomic classification fully defined by topology	None	None
	671	MAG671	79.65	3.318	0.678	21760	3259088	d__Bacteria;p__Proteobacteria;c__Alphaproteobacteria;o__Rhodobacterales;f__Rhodobacteraceae;g__Pseudooceanicola;s__	d__Bacteria;p__Proteobacteria;c__Alphaproteobacteria;o__Rhodobacterales;f__Rhodobacteraceae;g__Pseudooceanicola;s__	None	None	None	None	None	None	None	None	taxonomic classification fully defined by topology	None	None
	672	MAG672	79.18	3.87	0.474	4352	1981122	d__Bacteria;p__Proteobacteria;c__Gammaproteobacteria;o__Alteromonadales;f__Idiomarinaceae;g__Idiomarina;s__	d__Bacteria;p__Proteobacteria;c__Gammaproteobacteria;o__Enterobacterales;f__Alteromonadaceae;g__Idiomarina;s__Idiomarina baltica	GCF_000152885.1	d__Bacteria;p__Proteobacteria;c__Gammaproteobacteria;o__Enterobacterales;f__Alteromonadaceae;g__Idiomarina;s__Idiomarina baltica	98.08	0.97	GCF_000152885.1	d__Bacteria;p__Proteobacteria;c__Gammaproteobacteria;o__Enterobacterales;f__Alteromonadaceae;g__Idiomarina;s__Idiomarina baltica	98.08	0.97	ANI/Placement	topological placement and ANI have congruent species assignments
	673	MAG673	78.36	8.817	0.541	6296	3489765	d__Bacteria;p__Proteobacteria;c__Gammaproteobacteria;o__Oceanospirillales;f__Oceanospirillaceae;g__;s__	d__Bacteria;p__Proteobacteria;c__Gammaproteobacteria;o__Pseudomonadales;f__Saccharospirillaceae;g__Oleibacter;s__	None	None	None	None	None	None	None	None	taxonomic novelty determined using RED	None	None
	674	MAG674	77.81	8.446	0.642	3800	2340955	d__Bacteria;p__Proteobacteria;c__Alphaproteobacteria;o__Sphingomonadales;f__Erythrobacteraceae;g__;s__	d__Bacteria;p__Proteobacteria;c__Alphaproteobacteria;o__Sphingomonadales;f__Sphingomonadaceae;g__Erythrobacter_A;s__Erythrobacter_A flavus	GCF_001650805.1	d__Bacteria;p__Proteobacteria;c__Alphaproteobacteria;o__Sphingomonadales;f__Sphingomonadaceae;g__Erythrobacter_A;s__Erythrobacter_A flavus	97.37	0.95	GCF_001650805.1	d__Bacteria;p__Proteobacteria;c__Alphaproteobacteria;o__Sphingomonadales;f__Sphingomonadaceae;g__Erythrobacter_A;s__Erythrobacter_A flavus	97.37	0.95	ANI/Placement	topological placement and ANI have congruent species assignments	GCF_001635465.1, s__, 97.34, 0.94
	675	MAG675	77.51	4.663	0.726	3696	3249052	d__Bacteria;p__Actinobacteria;c__Actinobacteria;o__Propionibacteriales;f__Nocardioidaceae;g__Nocardioides;s__	d__Bacteria;p__Actinobacteriota;c__Actinobacteria;o__Propionibacteriales;f__Nocardioidaceae;g__Nocardioides;s__GCA_002706945.1	GCA_002706945.1	d__Bacteria;p__Actinobacteriota;c__Actinobacteria;o__Propionibacteriales;f__Nocardioidaceae;g__Nocardioides;s__	97	0.97	GCA_002706945.1	d__Bacteria;p__Actinobacteriota;c__Actinobacteria;o__Propionibacteriales;f__Nocardioidaceae;g__Nocardioides;s__	97	0.97	ANI/Placement	topological placement and ANI have congruent species assignments	GCA_001627395.1, s__Nocardioides sp1, 95.34, 0.87
	676	MAG676	77.37	2.04	0.618	8393	2344920	d__Bacteria;p__Proteobacteria;c__Alphaproteobacteria;o__Rhodobacterales;f__Hyphomonadaceae;g__Henriciella;s__	d__Bacteria;p__Proteobacteria;c__Alphaproteobacteria;o__Caulobacterales;f__Hyphomonadaceae;g__Henriciella;s__	None	None	None	None	None	None	None	None	taxonomic classification fully defined by topology	None	None
	677	MAG677	76.72	4.494	0.446	14456	693016	d__Bacteria;p__Candidatus Saccharibacteria;c__;o__;f__;g__;s__	d__Bacteria;p__Patescibacteria;c__Saccharimonadia;o__Saccharimonadales;f__Saccharimonadaceae;g__;s__	None	None	None	None	None	None	None	None	taxonomic classification fully defined by topology	None	None
	678	MAG678	76.47	1.008	0.423	3424	1845678	d__Bacteria;p__Proteobacteria;c__Deltaproteobacteria;o__;f__;g__;s__	d__Bacteria;p__SAR324;c__SAR324;o__SAR324;f__NAC60-12;g__Arctic96AD-7;s__Arctic96AD-7 sp1	GCA_002082305.1	d__Bacteria;p__SAR324;c__SAR324;o__SAR324;f__NAC60-12;g__Arctic96AD-7;s__Arctic96AD-7 sp1	98.8	0.95	GCA_002082305.1	d__Bacteria;p__SAR324;c__SAR324;o__SAR324;f__NAC60-12;g__Arctic96AD-7;s__Arctic96AD-7 sp1	98.8	0.95	ANI/Placement	topological placement and ANI have congruent species assignments
	679	MAG679	76.35	2.057	0.611	5572	2889921	d__Bacteria;p__Proteobacteria;c__Alphaproteobacteria;o__Parvularculales;f__Parvularculaceae;g__Parvularcula;s__	d__Bacteria;p__Proteobacteria;c__Alphaproteobacteria;o__Caulobacterales;f__Parvularculaceae;g__Parvularcula;s__	None	None	None	None	None	None	None	None	taxonomic classification fully defined by topology	None	None
	680	MAG680	76.26	1.676	0.554	5741	2094687	d__Bacteria;p__Planctomycetes;c__;o__;f__;g__;s__	d__Bacteria;p__Planctomycetota;c__UBA1135;o__UBA1135;f__UBA1135;g__UBA7888;s__	None	None	None	None	None	None	None	None	taxonomic novelty determined using RED	None	None
	681	MAG681	76.1	5.557	0.611	4914	2479814	d__Bacteria;p__Proteobacteria;c__Alphaproteobacteria;o__Rhodobacterales;f__Hyphomonadaceae;g__Oceanicaulis;s__	d__Bacteria;p__Proteobacteria;c__Alphaproteobacteria;o__Caulobacterales;f__Maricaulaceae;g__Oceanicaulis;s__	None	None	None	None	None	None	None	None	taxonomic classification fully defined by topology	None	None
	682	MAG682	75.9	5.172	0.632	8933	3043549	d__Bacteria;p__Proteobacteria;c__Alphaproteobacteria;o__Rhodobacterales;f__Rhodobacteraceae;g__Sulfitobacter;s__	d__Bacteria;p__Proteobacteria;c__Alphaproteobacteria;o__Rhodobacterales;f__Rhodobacteraceae;g__Sulfitobacter;s__GCF_001635605.1	GCF_001635605.1	d__Bacteria;p__Proteobacteria;c__Alphaproteobacteria;o__Rhodobacterales;f__Rhodobacteraceae;g__Sulfitobacter;s__	95.74	0.85	GCF_001635605.1	d__Bacteria;p__Proteobacteria;c__Alphaproteobacteria;o__Rhodobacterales;f__Rhodobacteraceae;g__Sulfitobacter;s__	95.74	0.85	ANI/Placement	topological placement and ANI have congruent species assignments
	683	MAG683	74.33	6.937	0.673	2949	4871374	d__Bacteria;p__Actinobacteria;c__Actinobacteria;o__Corynebacteriales;f__Mycobacteriaceae;g__Mycolicibacterium;s__	d__Bacteria;p__Actinobacteriota;c__Actinobacteria;o__Corynebacteriales;f__Corynebacteriaceae;g__Mycobacterium;s__	None	None	None	None	None	None	None	None	taxonomic classification fully defined by topology	None	None
	684	MAG684	73.82	0.694	0.442	5017	1696611	d__Archaea;p__Euryarchaeota;c__;o__;f__;g__;s__	d__Archaea;p__Thermoplasmatota;c__MGII;o__MGII;f__MGIIA;g__UBA562;s__GCA_002506025.1	GCA_002506025.1	d__Archaea;p__Thermoplasmatota;c__MGII;o__MGII;f__MGIIA;g__UBA562;s__	97.26	0.75	GCA_002506025.1	d__Archaea;p__Thermoplasmatota;c__MGII;o__MGII;f__MGIIA;g__UBA562;s__	97.26	0.75	ANI/Placement	topological placement and ANI have congruent species assignments
	685	MAG685	73.76	6.746	0.659	4318	4232366	d__Bacteria;p__Proteobacteria;c__Alphaproteobacteria;o__Rhodobacterales;f__Rhodobacteraceae;g__Maritimibacter;s__	d__Bacteria;p__Proteobacteria;c__Alphaproteobacteria;o__Rhodobacterales;f__Rhodobacteraceae;g__Rhodobacter_B;s__GCA_002701395.1	GCA_002701395.1	d__Bacteria;p__Proteobacteria;c__Alphaproteobacteria;o__Rhodobacterales;f__Rhodobacteraceae;g__Rhodobacter_B;s__	97.71	0.92	GCA_002701395.1	d__Bacteria;p__Proteobacteria;c__Alphaproteobacteria;o__Rhodobacterales;f__Rhodobacteraceae;g__Rhodobacter_B;s__	97.71	0.92	ANI/Placement	topological placement and ANI have congruent species assignments
	686	MAG686	72.72	3.113	0.375	2960	1750798	d__Bacteria;p__;c__;o__;f__;g__;s__	d__Bacteria;p__Marinisomatota;c__Marinisomatia;o__SCGC-AAA003-L08;f__TMED198;g__;s__	None	None	None	None	None	None	None	None	taxonomic novelty determined using RED	None	None
	687	MAG687	72.51	7.662	0.606	4158	2667360	d__Bacteria;p__Proteobacteria;c__Alphaproteobacteria;o__Sphingomonadales;f__Erythrobacteraceae;g__;s__	d__Bacteria;p__Proteobacteria;c__Alphaproteobacteria;o__Sphingomonadales;f__Sphingomonadaceae;g__Erythrobacter_A;s__	GCA_002697045.1	d__Bacteria;p__Proteobacteria;c__Alphaproteobacteria;o__Sphingomonadales;f__Sphingomonadaceae;g__Erythrobacter_A;s__	96.35	0.53	N/A	N/A	N/A	N/A	ANI/Placement	topological placement and ANI have incongruent species assignments	GCA_002733035.1, s__, 96.3, 0.47; GCA_002377055.1, s__, 96.13, 0.67; GCA_002730915.1, s__, 95.65, 0.44
	688	MAG688	72.37	1.261	0.494	9930	1144524	d__Archaea;p__Euryarchaeota;c__;o__;f__;g__;s__	d__Archaea;p__Thermoplasmatota;c__MGII;o__MGII;f__MGIIB;g__UBA557;s__GCA_001629255.1	GCA_001629255.1	d__Archaea;p__Thermoplasmatota;c__MGII;o__MGII;f__MGIIB;g__UBA557;s__	97.15	0.85	GCA_001629255.1	d__Archaea;p__Thermoplasmatota;c__MGII;o__MGII;f__MGIIB;g__UBA557;s__	97.15	0.85	ANI/Placement	topological placement and ANI have congruent species assignments
	689	MAG689	72.04	5.388	0.691	4116	2899369	d__Bacteria;p__Proteobacteria;c__Gammaproteobacteria;o__Nevskiales;f__Algiphilaceae;g__Algiphilus;s__	d__Bacteria;p__Proteobacteria;c__Gammaproteobacteria;o__Nevskiales;f__Algiphilaceae;g__Algiphilus;s__	None	None	None	None	None	None	None	None	taxonomic novelty determined using RED	None	None
	690	MAG690	71.96	0.934	0.28	15488	1189309	d__Archaea;p__;c__;o__;f__;g__;s__	d__Archaea;p__Nanoarchaeota;c__Woesearchaeia;o__UBA583;f__UBA583;g__UBA583;s__	None	None	None	None	None	None	None	None	taxonomic novelty determined using RED	None	None
	691	MAG691	70.68	3.448	0.589	5262	2927860	d__Bacteria;p__Proteobacteria;c__Gammaproteobacteria;o__Oceanospirillales;f__Alcanivoracaceae;g__Alcanivorax;s__	d__Bacteria;p__Proteobacteria;c__Gammaproteobacteria;o__Pseudomonadales;f__Alcanivoracaceae;g__Alcanivorax;s__	None	None	None	None	None	None	None	None	taxonomic classification fully defined by topology	None	None
	692	MAG692	68.94	1.724	0.639	6811	3244213	d__Bacteria;p__Proteobacteria;c__Alphaproteobacteria;o__Rhodobacterales;f__Hyphomonadaceae;g__Maricaulis;s__	d__Bacteria;p__Proteobacteria;c__Alphaproteobacteria;o__Caulobacterales;f__Maricaulaceae;g__Maricaulis;s__	None	None	None	None	None	None	None	None	taxonomic classification fully defined by topology	None	None
	693	MAG693	68.26	1.4	0.545	4168	2681681	d__Bacteria;p__Verrucomicrobia;c__;o__;f__;g__;s__	d__Bacteria;p__Verrucomicrobiota;c__Verrucomicrobiae;o__Verrucomicrobiales;f__DEV007;g__Arctic95D-9;s__GCA_002862135.1	GCA_002862135.1	d__Bacteria;p__Verrucomicrobiota;c__Verrucomicrobiae;o__Verrucomicrobiales;f__DEV007;g__Arctic95D-9;s__	98.84	0.9	GCA_002862135.1	d__Bacteria;p__Verrucomicrobiota;c__Verrucomicrobiae;o__Verrucomicrobiales;f__DEV007;g__Arctic95D-9;s__	98.84	0.9	ANI/Placement	topological placement and ANI have congruent species assignments
	694	MAG694	67.59	5.951	0.479	1757	2408515	d__Bacteria;p__Proteobacteria;c__Deltaproteobacteria;o__;f__;g__;s__	d__Bacteria;p__SAR324;c__SAR324;o__SAR324;f__NAC60-12;g__UBA1014;s__UBA1014 sp2	GCA_001469005.2	d__Bacteria;p__SAR324;c__SAR324;o__SAR324;f__NAC60-12;g__UBA1014;s__UBA1014 sp2	97.2	0.93	GCA_001469005.2	d__Bacteria;p__SAR324;c__SAR324;o__SAR324;f__NAC60-12;g__UBA1014;s__UBA1014 sp2	97.2	0.93	ANI/Placement	topological placement and ANI have congruent species assignments
	695	MAG695	67.55	3.448	0.621	5853	3571033	d__Bacteria;p__Proteobacteria;c__Gammaproteobacteria;o__Pseudomonadales;f__Pseudomonadaceae;g__;s__	d__Bacteria;p__Proteobacteria;c__Gammaproteobacteria;o__Pseudomonadales;f__Pseudomonadaceae;g__Pseudomonas_D;s__GCF_002307495.1	GCF_002307495.1	d__Bacteria;p__Proteobacteria;c__Gammaproteobacteria;o__Pseudomonadales;f__Pseudomonadaceae;g__Pseudomonas_D;s__	97.82	0.91	GCF_002307495.1	d__Bacteria;p__Proteobacteria;c__Gammaproteobacteria;o__Pseudomonadales;f__Pseudomonadaceae;g__Pseudomonas_D;s__	97.82	0.91	ANI/Placement	topological placement and ANI have congruent species assignments
	696	MAG696	67.55	1.661	0.5	9122	1363005	d__Archaea;p__Euryarchaeota;c__;o__;f__;g__;s__	d__Archaea;p__Thermoplasmatota;c__MGII;o__MGII;f__MGIIB;g__UBA11751;s__GCA_002495675.1	GCA_002495675.1	d__Archaea;p__Thermoplasmatota;c__MGII;o__MGII;f__MGIIB;g__UBA11751;s__	98.67	0.92	GCA_002495675.1	d__Archaea;p__Thermoplasmatota;c__MGII;o__MGII;f__MGIIB;g__UBA11751;s__	98.67	0.92	ANI/Placement	topological placement and ANI have congruent species assignments
	697	MAG697	66.19	3.748	0.639	3542	2937676	d__Bacteria;p__Proteobacteria;c__Alphaproteobacteria;o__Rhizobiales;f__Phyllobacteriaceae;g__Nitratireductor;s__	d__Bacteria;p__Proteobacteria;c__Alphaproteobacteria;o__Rhizobiales;f__Rhizobiaceae;g__Nitratireductor_B;s__	None	None	None	None	None	None	None	None	taxonomic novelty determined using RED	None	None
	698	MAG698	66.11	3.448	0.621	7407	3405878	d__Bacteria;p__Proteobacteria;c__Alphaproteobacteria;o__Rhodobacterales;f__Rhodobacteraceae;g__Phaeobacter;s__Phaeobacter gallaeciensis	d__Bacteria;p__Proteobacteria;c__Alphaproteobacteria;o__Rhodobacterales;f__Rhodobacteraceae;g__Pseudophaeobacter;s__Pseudophaeobacter gallaeciensis	GCF_001678945.1	d__Bacteria;p__Proteobacteria;c__Alphaproteobacteria;o__Rhodobacterales;f__Rhodobacteraceae;g__Pseudophaeobacter;s__Pseudophaeobacter gallaeciensis	97.56	0.93	GCF_001678945.1	d__Bacteria;p__Proteobacteria;c__Alphaproteobacteria;o__Rhodobacterales;f__Rhodobacteraceae;g__Pseudophaeobacter;s__Pseudophaeobacter gallaeciensis	97.56	0.93	ANI/Placement	topological placement and ANI have congruent species assignments
	699	MAG699	65.81	0	0.459	7616	896375	d__Bacteria;p__Candidatus Saccharibacteria;c__;o__;f__;g__;s__	d__Bacteria;p__Patescibacteria;c__Saccharimonadia;o__Saccharimonadales;f__Saccharimonadaceae;g__UBA2112;s__	None	None	None	None	None	None	None	None	taxonomic novelty determined using RED	None	None
	700	MAG700	65.58	5.837	0.648	3604	2907160	d__Bacteria;p__Proteobacteria;c__Alphaproteobacteria;o__Rhodobacterales;f__Rhodobacteraceae;g__Pseudooceanicola;s__Pseudooceanicola nitratireducens	d__Bacteria;p__Proteobacteria;c__Alphaproteobacteria;o__Rhodobacterales;f__Rhodobacteraceae;g__Pseudooceanicola;s__Pseudooceanicola nitratireducens	GCF_900109195.1	d__Bacteria;p__Proteobacteria;c__Alphaproteobacteria;o__Rhodobacterales;f__Rhodobacteraceae;g__Pseudooceanicola;s__Pseudooceanicola nitratireducens	97.81	0.95	GCF_900109195.1	d__Bacteria;p__Proteobacteria;c__Alphaproteobacteria;o__Rhodobacterales;f__Rhodobacteraceae;g__Pseudooceanicola;s__Pseudooceanicola nitratireducens	97.81	0.95	ANI/Placement	topological placement and ANI have congruent species assignments
	701	MAG701	65.37	2.047	0.567	8532	3574988	d__Bacteria;p__Proteobacteria;c__Gammaproteobacteria;o__Alteromonadales;f__Alteromonadaceae;g__Marinobacter;s__Marinobacter algicola	d__Bacteria;p__Proteobacteria;c__Gammaproteobacteria;o__Pseudomonadales;f__Hahellaceae;g__Marinobacter;s__Marinobacter sp4	GCA_002714765.1	d__Bacteria;p__Proteobacteria;c__Gammaproteobacteria;o__Pseudomonadales;f__Hahellaceae;g__Marinobacter;s__Marinobacter sp4	97.36	0.81	GCA_002714765.1	d__Bacteria;p__Proteobacteria;c__Gammaproteobacteria;o__Pseudomonadales;f__Hahellaceae;g__Marinobacter;s__Marinobacter sp4	97.36	0.81	ANI/Placement	topological placement and ANI have congruent species assignments
	702	MAG702	64.27	1.245	0.546	2068	4384630	d__Bacteria;p__Planctomycetes;c__Planctomycetia;o__Planctomycetales;f__Planctomycetaceae;g__;s__	d__Bacteria;p__Planctomycetota;c__Planctomycetes;o__Pirellulales;f__Pirellulaceae;g__;s__	None	None	None	None	None	None	None	None	taxonomic novelty determined using RED	None	None
	703	MAG703	64.16	0	0.438	5027	1740587	d__Bacteria;p__Proteobacteria;c__Alphaproteobacteria;o__;f__;g__;s__	d__Bacteria;p__Proteobacteria;c__Alphaproteobacteria;o__Micavibrionales;f__;g__;s__	None	None	None	None	None	None	None	None	taxonomic novelty determined using RED	None	None
	704	MAG704	64.13	3.477	0.655	2857	2718597	d__Bacteria;p__Proteobacteria;c__Gammaproteobacteria;o__Oceanospirillales;f__Halomonadaceae;g__Halomonas;s__	d__Bacteria;p__Proteobacteria;c__Gammaproteobacteria;o__Pseudomonadales;f__Halomonadaceae;g__Halomonas_B;s__	None	None	None	None	None	None	None	None	taxonomic classification fully defined by topology	None	None
	705	MAG705	63.79	3.448	0.408	4058	3934737	d__Bacteria;p__Proteobacteria;c__Gammaproteobacteria;o__Alteromonadales;f__Pseudoalteromonadaceae;g__Pseudoalteromonas;s__Pseudoalteromonas lipolytica	d__Bacteria;p__Proteobacteria;c__Gammaproteobacteria;o__Enterobacterales;f__Alteromonadaceae;g__Pseudoalteromonas;s__Pseudoalteromonas lipolytica_A	GCF_001306915.1	d__Bacteria;p__Proteobacteria;c__Gammaproteobacteria;o__Enterobacterales;f__Alteromonadaceae;g__Pseudoalteromonas;s__Pseudoalteromonas lipolytica_A	98.11	0.91	GCF_001306915.1	d__Bacteria;p__Proteobacteria;c__Gammaproteobacteria;o__Enterobacterales;f__Alteromonadaceae;g__Pseudoalteromonas;s__Pseudoalteromonas lipolytica_A	98.11	0.91	ANI/Placement	topological placement and ANI have congruent species assignments
	706	MAG706	63.79	3.448	0.639	8037	2818687	d__Bacteria;p__Proteobacteria;c__Alphaproteobacteria;o__Rhizobiales;f__;g__;s__	d__Bacteria;p__Proteobacteria;c__Alphaproteobacteria;o__Rhizobiales;f__Rhizobiaceae;g__Hoeflea;s__	None	None	None	None	None	None	None	None	taxonomic classification fully defined by topology	None	None
	707	MAG707	62.66	1.724	0.691	4202	1918858	d__Bacteria;p__Proteobacteria;c__Alphaproteobacteria;o__Caulobacterales;f__Caulobacteraceae;g__Brevundimonas;s__	d__Bacteria;p__Proteobacteria;c__Alphaproteobacteria;o__Caulobacterales;f__Caulobacteraceae;g__Brevundimonas;s__	GCA_002770575.1	d__Bacteria;p__Proteobacteria;c__Alphaproteobacteria;o__Caulobacterales;f__Caulobacteraceae;g__Brevundimonas;s__Brevundimonas denitrificans	98.29	0.97	N/A	N/A	N/A	N/A	ANI/Placement	topological placement and ANI have incongruent species assignments	GCF_000466985.1, s__Brevundimonas abyssalis, 97.97, 0.9
	708	MAG708	60.97	1.724	0.58	5235	3053531	d__Bacteria;p__Proteobacteria;c__Gammaproteobacteria;o__Alteromonadales;f__Alteromonadaceae;g__Marinobacter;s__	d__Bacteria;p__Proteobacteria;c__Gammaproteobacteria;o__Pseudomonadales;f__Hahellaceae;g__Marinobacter;s__Marinobacter hydrocarbonoclasticus	GCF_000284615.1	d__Bacteria;p__Proteobacteria;c__Gammaproteobacteria;o__Pseudomonadales;f__Hahellaceae;g__Marinobacter;s__Marinobacter hydrocarbonoclasticus	97.91	0.92	GCF_000284615.1	d__Bacteria;p__Proteobacteria;c__Gammaproteobacteria;o__Pseudomonadales;f__Hahellaceae;g__Marinobacter;s__Marinobacter hydrocarbonoclasticus	97.91	0.92	ANI/Placement	topological placement and ANI have congruent species assignments
	709	MAG709	60.68	9.482	0.629	3561	2811478	d__Bacteria;p__Proteobacteria;c__Alphaproteobacteria;o__Rhodobacterales;f__Hyphomonadaceae;g__Oceanicaulis;s__	d__Bacteria;p__Proteobacteria;c__Alphaproteobacteria;o__Caulobacterales;f__Maricaulaceae;g__Oceanicaulis;s__	None	None	None	None	None	None	None	None	taxonomic classification fully defined by topology	None	None
	710	MAG710	60.52	8.92	0.543	1967	3310511	d__Bacteria;p__Proteobacteria;c__Gammaproteobacteria;o__Alteromonadales;f__;g__;s__	d__Bacteria;p__Proteobacteria;c__Gammaproteobacteria;o__Pseudomonadales;f__;g__;s__	None	None	None	None	None	None	None	None	taxonomic novelty determined using RED	None	None
	711	MAG711	59.47	8.454	0.481	1764	1595550	d__Bacteria;p__Proteobacteria;c__Gammaproteobacteria;o__Alteromonadales;f__Idiomarinaceae;g__Idiomarina;s__	d__Bacteria;p__Proteobacteria;c__Gammaproteobacteria;o__Enterobacterales;f__Alteromonadaceae;g__Idiomarina;s__Idiomarina zobellii	GCF_900100855.1	d__Bacteria;p__Proteobacteria;c__Gammaproteobacteria;o__Enterobacterales;f__Alteromonadaceae;g__Idiomarina;s__Idiomarina zobellii	96.75	0.93	GCF_900100855.1	d__Bacteria;p__Proteobacteria;c__Gammaproteobacteria;o__Enterobacterales;f__Alteromonadaceae;g__Idiomarina;s__Idiomarina zobellii	96.75	0.93	ANI/Placement	topological placement and ANI have congruent species assignments
	712	MAG712	58.77	3.448	0.488	2805	2562661	d__Bacteria;p__Proteobacteria;c__Gammaproteobacteria;o__Alteromonadales;f__Alteromonadaceae;g__;s__	d__Bacteria;p__Proteobacteria;c__Gammaproteobacteria;o__Enterobacterales;f__Alteromonadaceae;g__Aestuariibacter_A;s__Aestuariibacter_A aggregatus	GCF_900129565.1	d__Bacteria;p__Proteobacteria;c__Gammaproteobacteria;o__Enterobacterales;f__Alteromonadaceae;g__Aestuariibacter_A;s__Aestuariibacter_A aggregatus	98.13	0.92	GCF_900129565.1	d__Bacteria;p__Proteobacteria;c__Gammaproteobacteria;o__Enterobacterales;f__Alteromonadaceae;g__Aestuariibacter_A;s__Aestuariibacter_A aggregatus	98.13	0.92	ANI/Placement	topological placement and ANI have congruent species assignments
	713	MAG713	57.75	6.896	0.606	2706	1684653	d__Bacteria;p__Proteobacteria;c__Alphaproteobacteria;o__Parvularculales;f__Parvularculaceae;g__Parvularcula;s__	d__Bacteria;p__Proteobacteria;c__Alphaproteobacteria;o__Caulobacterales;f__Parvularculaceae;g__Parvularcula;s__	None	None	None	None	None	None	None	None	taxonomic classification fully defined by topology	None	None
	714	MAG714	56.99	4.43	0.687	2911	4197690	d__Bacteria;p__Proteobacteria;c__Alphaproteobacteria;o__Rhodobacterales;f__Rhodobacteraceae;g__Acuticoccus;s__	d__Bacteria;p__Proteobacteria;c__Alphaproteobacteria;o__Rhizobiales;f__Amorphaceae;g__Acuticoccus;s__	None	None	None	None	None	None	None	None	taxonomic novelty determined using RED	None	None
	715	MAG715	55.89	1.273	0.389	2605	2140401	d__Bacteria;p__Cyanobacteria;c__;o__Chroococcales;f__Aphanothecaceae;g__Crocosphaera;s__Crocosphaera watsonii	d__Bacteria;p__Cyanobacteriota;c__Cyanobacteriia;o__Cyanobacteriales;f__Microcystaceae;g__Crocosphaera;s__Crocosphaera watsonii	GCF_000167195.1	d__Bacteria;p__Cyanobacteriota;c__Cyanobacteriia;o__Cyanobacteriales;f__Microcystaceae;g__Crocosphaera;s__Crocosphaera watsonii	99.27	0.92	GCF_000167195.1	d__Bacteria;p__Cyanobacteriota;c__Cyanobacteriia;o__Cyanobacteriales;f__Microcystaceae;g__Crocosphaera;s__Crocosphaera watsonii	99.27	0.92	ANI/Placement	topological placement and ANI have congruent species assignments
	716	MAG716	55.42	0	0.739	2852	4842347	d__Bacteria;p__Proteobacteria;c__Deltaproteobacteria;o__;f__;g__;s__	d__Bacteria;p__Myxococcota;c__UBA796;o__UBA796;f__UBA8465;g__;s__	None	None	None	None	None	None	None	None	taxonomic novelty determined using RED	None	None
	717	MAG717	55.34	6.043	0.609	1840	1793888	d__Bacteria;p__Proteobacteria;c__Alphaproteobacteria;o__;f__;g__;s__	d__Bacteria;p__Proteobacteria;c__Alphaproteobacteria;o__Rhodospirillales;f__Casp-alpha2;g__Casp-alpha2;s__	None	None	None	None	None	None	None	None	taxonomic classification fully defined by topology	None	None
	718	MAG718	55.24	3.54	0.39	6199	1275077	d__Bacteria;p__Proteobacteria;c__Gammaproteobacteria;o__;f__;g__;s__	d__Bacteria;p__Proteobacteria;c__Gammaproteobacteria;o__Pseudomonadales;f__Porticoccaceae;g__AAA300-D14;s__AAA300-D14 sp1	GCA_000384995.1	d__Bacteria;p__Proteobacteria;c__Gammaproteobacteria;o__Pseudomonadales;f__Porticoccaceae;g__AAA300-D14;s__AAA300-D14 sp1	97.09	0.64	GCA_000384995.1	d__Bacteria;p__Proteobacteria;c__Gammaproteobacteria;o__Pseudomonadales;f__Porticoccaceae;g__AAA300-D14;s__AAA300-D14 sp1	97.09	0.64	ANI/Placement	topological placement and ANI have congruent species assignments
	719	MAG719	55.19	1.21	0.6	3361	1997389	d__Bacteria;p__Chloroflexi;c__;o__;f__;g__;s__	d__Bacteria;p__Chloroflexota;c__Dehalococcoidia;o__UBA3495;f__UBA3495;g__UBA9611;s__	None	None	None	None	None	None	None	None	taxonomic classification fully defined by topology	None	None
	720	MAG720	52.72	7.971	0.43	1705	1626454	d__Bacteria;p__Verrucomicrobia;c__Opitutae;o__;f__;g__;s__	d__Bacteria;p__Verrucomicrobiota;c__Verrucomicrobiae;o__Opitutales;f__Puniceicoccaceae;g__BACL24;s__	None	None	None	None	None	None	None	None	taxonomic classification fully defined by topology	None	None
	721	MAG721	52.58	5.172	0.491	6018	3892540	d__Bacteria;p__Proteobacteria;c__Gammaproteobacteria;o__Alteromonadales;f__Alteromonadaceae;g__;s__	d__Bacteria;p__Proteobacteria;c__Gammaproteobacteria;o__Enterobacterales;f__Alteromonadaceae;g__Alteromonas_A;s__	GCA_002335925.1	d__Bacteria;p__Proteobacteria;c__Gammaproteobacteria;o__Enterobacterales;f__Alteromonadaceae;g__Alteromonas_A;s__	96.49	0.81	UBA11887	d__Bacteria;p__Proteobacteria;c__Gammaproteobacteria;o__Enterobacterales;f__Alteromonadaceae;g__Alteromonas_A;s__	95.6	0.65	ANI/Placement	topological placement and ANI have incongruent species assignments	GCA_002684735.1, s__, 95.0, 0.47
	722	MAG722	52.23	9.047	0.382	1466	1268424	d__Bacteria;p__Bacteroidetes;c__Flavobacteriia;o__Flavobacteriales;f__Flavobacteriaceae;g__;s__	d__Bacteria;p__Bacteroidota;c__Bacteroidia;o__Flavobacteriales;f__Flavobacteriaceae;g__UBA3537;s__	None	None	None	None	None	None	None	None	taxonomic classification fully defined by topology	None	None
	723	MAG723	52.1	3.883	0.351	2941	570084	d__Archaea;p__Euryarchaeota;c__;o__;f__;g__;s__Euryarchaeota archaeum	d__Archaea;p__Crenarchaeota;c__Nitrososphaeria;o__Nitrososphaerales;f__Nitrosopumilaceae;g__Nitrosopelagicus;s__GCA_000484935.1	GCA_000484935.1	d__Archaea;p__Crenarchaeota;c__Nitrososphaeria;o__Nitrososphaerales;f__Nitrosopumilaceae;g__Nitrosopelagicus;s__	96.86	0.71	GCA_000484935.1	d__Archaea;p__Crenarchaeota;c__Nitrososphaeria;o__Nitrososphaerales;f__Nitrosopumilaceae;g__Nitrosopelagicus;s__	96.86	0.71	ANI/Placement	topological placement and ANI have congruent species assignments
	724	MAG724	51.73	4.226	0.449	3334	1339275	d__Bacteria;p__Actinobacteria;c__Acidimicrobiia;o__Acidimicrobiales;f__;g__;s__	d__Bacteria;p__Actinobacteriota;c__Acidimicrobiia;o__Microtrichales;f__UBA11606;g__MedAcidi-G2A;s__MedAcidi-G2A sp2	GCA_002712415.1	d__Bacteria;p__Actinobacteriota;c__Acidimicrobiia;o__Microtrichales;f__UBA11606;g__MedAcidi-G2A;s__MedAcidi-G2A sp2	97.71	0.58	GCA_002712415.1	d__Bacteria;p__Actinobacteriota;c__Acidimicrobiia;o__Microtrichales;f__UBA11606;g__MedAcidi-G2A;s__MedAcidi-G2A sp2	97.71	0.58	ANI/Placement	topological placement and ANI have congruent species assignments
	725	MAG725	51.72	2.586	0.44	6492	3419956	d__Bacteria;p__Proteobacteria;c__Gammaproteobacteria;o__Oceanospirillales;f__Oceanospirillaceae;g__Thalassolituus;s__	d__Bacteria;p__Proteobacteria;c__Gammaproteobacteria;o__Pseudomonadales;f__Saccharospirillaceae;g__Bermanella;s__	None	None	None	None	None	None	None	None	taxonomic classification fully defined by topology	None	None
	726	MAG726	50.33	3.095	0.437	3017	1391580	d__Bacteria;p__Bacteroidetes;c__Flavobacteriia;o__Flavobacteriales;f__;g__;s__	d__Bacteria;p__Bacteroidota;c__Bacteroidia;o__Flavobacteriales;f__GCA-2400975;g__GCA-2400975;s__	None	None	None	None	None	None	None	None	taxonomic novelty determined using RED	None	None
