# Supplementary material for: Insights into the Vertical Stratification of Microbial Ecological Roles across the Deepest Seawater Column on Earth
Source: Microorganisms. 2020 Aug 27;8(9):1309. doi: 10.3390/microorganisms8091309 (PMC7565560; doi:10.3390/microorganisms8091309)
Supplement: Supplementary file 1 [file microorganisms-08-01309-s001.zip › Supplementary Material/TableS3.xlsx]

## Sheet: MAGs001-726.KEGG_annotation_KEG
Table S3 Distribution of fractional percentage of pathway/process in 726 MAG genomes
Sample	Number	user_genome	Cluster	Taxonomy	NCBI classification	Photosystem I (psaABCDEF)	Photosystem II (psbABCDEF)	Cytochrome b6/f complex (petABCDGLMN)	Anoxygenic photosystem I (pscABCD)	Anoxygenic photosystem II (pufML)	RuBisCo	CBB cycle (prk)	rTCA cycle	Wood-Ljungdahl pathway (cooS)	Wood-Ljungdahl pathway (cdhA)	Wood-Ljungdahl pathway (cdhB)	Wood-Ljungdahl pathway (acsB)	Wood-Ljungdahl pathway (acsE)	3-Hydroxypropionate Bicycle (mct)	3-Hydroxypropionate Bicycle (meh)	Glycolysis	Entner-Doudoroff pathway	TCA cycle	Gluconeogenesis	Glyoxylate shunt	NAD(P)H-quinone oxidoreductase	NADH-quinone oxidoreductase	Cytochrome bc1 complex	Cytochrome c oxidase, aa3-type	Cytochrome c oxidase, cbb3-type	Cytochrome bd ubiquinol oxidase	Cytochrome aa3-600 menaquinol oxidase	Cytochrome o ubiquinol oxidase	F-type ATPase	V/A-type ATPase	Mixed acid: lactate (pyruvate -> lactate)	Mixed acid: formate (pyruvate -> formate) (pflD)	Mixed acid: formate -> CO2 & H2 (fdh/fdo)	Mixed acid: acetate	Mixed acid: ethanol, acetate to acetylaldehyde	Mixed acid: ethanol, acetyl-CoA to acetylaldehyde (reversible)	Mixed acid: ethanol, acetylaldehyde to ethanol	Mixed acid: succinate (via oxaloacetate, malate & fumarate	NiFe hydrogenase Hyd-1 (hyaABC)	NAD-reducing hydrogenase (hoxHFUY)	NADP-reducing hydrogenase (hndABCD)	Hydrogen:quinone oxidoreductase (hydA3 and hydB3)	NiFe hydrogenase	Ferredoxin hydrogenase
0 m	1	MAG1	Verrucomicrobia	Verrucomicrobiales bacterium	d__Bacteria;p__Verrucomicrobia;c__;o__;f__;g__;s__	0	0	0	0	0	0	0	0	0	0	0	0	0	0	0	0.89	0.75	0.88	0	0	0	1	0	0.75	0.5	0	0	0	0.875	0	0	0	0.167	0.5	1	0	0	0.458	0	0	0	0	0	0
	2	MAG2	Gammaproteobacteria	Ketobacter sp.	d__Bacteria;p__Proteobacteria;c__Gammaproteobacteria;o__;f__;g__;s__	0	0	0	0	0	0	0	0	0	0	0	0	0	0	0	0.78	1	1	0.89	1	0	0	0.5	0.75	1	1	0	0	1	0	0	1	0.334	1	1	1	0	0.458	1	1	0	0	0	0
	3	MAG3	Gammaproteobacteria	Oceanococcaceae bacterium	d__Bacteria;p__Proteobacteria;c__Gammaproteobacteria;o__Chromatiales;f__Ectothiorhodospiraceae;g__Oceanococcus;s__	0	0	0	0	0	0	1	0	0	0	0	0	0	0	0	0.89	1	0.88	1	1	0	0	0.5	0.75	1	1	0	0	0.625	0	0	0	0	1	1	0	0	0.458	0	0	0	0	0	0
	4	MAG4	Alphaproteobacteria	Hyphomonadaceae bacterium	d__Bacteria;p__Proteobacteria;c__Alphaproteobacteria;o__Rhodobacterales;f__Hyphomonadaceae;g__;s__	0	0	0	0	0	0	0	0	0	0	0	0	0	0	1	0.78	1	0.75	0.89	0	0	1	0.5	0.75	1	1	0	0	0.75	0	0	0	0	0	1	0	0	0.208	0	0	0	0	0	0
	5	MAG5	Alphaproteobacteria	Pelagibaca bermudensis	d__Bacteria;p__Proteobacteria;c__Alphaproteobacteria;o__Rhodobacterales;f__Rhodobacteraceae;g__Salipiger;s__Salipiger bermudensis	0	0	0	0	0	1	1	0	0	0	0	0	0	0	1	0.89	1	0.75	1	0	0	1	0.5	0.75	1	1	0	1	1	0	1	0	0.668	0	1	0	0	0.458	1	0	0	0	0	0
	6	MAG6	Alphaproteobacteria	Ahrensia sp.	d__Bacteria;p__Proteobacteria;c__Alphaproteobacteria;o__Rhodobacterales;f__Rhodobacteraceae;g__Ahrensia;s__	0	0	0	0	0	1	1	0	0	0	0	0	0	0	1	0.89	1	0.75	1	1	0.07	0.7	0.5	0.75	1	1	0	0.75	1	0	0	0	0.668	1	1	1	0	0.458	1	1	0	0	0	0
	7	MAG7	Alphaproteobacteria	Hoeflea sp.	d__Bacteria;p__Proteobacteria;c__Alphaproteobacteria;o__Rhizobiales;f__;g__;s__	0	0	0	0	0	0	0	0	0	0	0	0	0	0	0	0.89	1	0.88	1	1	0.07	0.91	0.5	0.75	1	1	0	1	0.75	0	1	0	0.668	1	1	0	0	0.458	0	0	0	0	0	0
	8	MAG8	Alphaproteobacteria	Sphingopyxis sp.	d__Bacteria;p__Proteobacteria;c__Alphaproteobacteria;o__Sphingomonadales;f__Sphingomonadaceae;g__Sphingopyxis;s__	0	0	0	0	0	0	0	0	0	0	0	0	0	1	1	0.78	0.75	1	0	1	0	1	0.5	0.75	1	1	0	1	1	0	0	0	0	0	1	1	0	0.458	0	0	0	0	0	0
	9	MAG9	Actinobacteria	Aeromicrobium sp.	d__Bacteria;p__Actinobacteria;c__Actinobacteria;o__;f__;g__;s__	0	0	0	0	0	0	0	0	0	0	0	0	0	0	0	0.78	0.5	0.62	0	0	0	1	0	0.75	0	1	0	0	1	0	0	0	0	0	1	0	0	0.5625	0	0	0	0	0	0
	10	MAG10	Alphaproteobacteria	Maricaulis sp.	d__Bacteria;p__Proteobacteria;c__Alphaproteobacteria;o__Rhodobacterales;f__Hyphomonadaceae;g__Maricaulis;s__	0	0	0	0	0	0	0	0	0	0	0	0	0	0	0	0.78	1	0.88	0	1	0	0.77	0.5	0.75	1	0	0	0	0.875	0	0	0	0	0	0	0	0	0.3955	0	0	0	0	0	0
	11	MAG11	Alphaproteobacteria	Pseudooceanicola sp.	d__Bacteria;p__Proteobacteria;c__Alphaproteobacteria;o__Rhodobacterales;f__Rhodobacteraceae;g__Pseudooceanicola;s__Pseudooceanicola lipolyticus	0	0	0	0	0	0	0	0	0	0	0	0	0	0	1	0.89	1	0.75	0	0	0	0.77	0.5	0.75	1	1	0	0	1	0	0	0	0.668	0.5	1	0	0	0.3955	0	0	0	0	0	0
	12	MAG12	Actinobacteria	Mycobacterium sp.	d__Bacteria;p__Actinobacteria;c__Actinobacteria;o__Corynebacteriales;f__Mycobacteriaceae;g__Mycolicibacterium;s__	0	0	0	0	0	0	0	0	0	0	0	0	0	1	1	0.89	0.75	0.75	0	1	0.14	1	0	0.75	0	1	0	0	1	0	0	0	0.334	1	1	1	0	0.5625	0.66	1	0	0	0	0
	13	MAG13	Alphaproteobacteria	Henriciella sp.	d__Bacteria;p__Proteobacteria;c__Alphaproteobacteria;o__Rhodobacterales;f__Hyphomonadaceae;g__Henriciella;s__	0	0	0	0	0	0	0	0	0	0	0	0	0	1	1	0.78	1	0.62	0	0	0	1	0.5	0.75	0	1	0	0	0.75	0	0	0	0	0	1	1	0	0.1455	0	0	0	0	0	0
	14	MAG14	Planctomycetes	Phycisphaerales bacterium	d__Bacteria;p__Planctomycetes;c__Phycisphaerae;o__;f__;g__;s__	0	0	0	0	0	0	0	0	0	0	0	0	0	0	0	0.78	0.5	0.62	0.89	0	0	1	0	1	0.25	0	0	0	0.875	0	0	0	0	0.5	1	0	0	0.3955	0	0	0	0	0	0
	15	MAG15	Alphaproteobacteria	Erythrobacter sp.	d__Bacteria;p__Proteobacteria;c__Alphaproteobacteria;o__Sphingomonadales;f__Erythrobacteraceae;g__;s__	0	0	0	0	0	0	0	0	0	0	0	0	0	1	1	0.78	1	0.88	0	1	0	1	0.5	0.75	1	1	0	0	1	0	0	0	0	1	1	0	0	0.3955	0	0	0	0	0	0
	16	MAG16	Actinobacteria	Aeromicrobium sp.	d__Bacteria;p__Actinobacteria;c__Actinobacteria;o__Propionibacteriales;f__Nocardioidaceae;g__Aeromicrobium;s__	0	0	0	0	0	0	0	0	0	0	0	0	0	1	1	0.78	0.5	0.75	0	0	0	1	0	0.75	0	1	0	0	1	0	0	0	0	1	1	0	0	0.625	0	0	0	0	0	0
	17	MAG17	Gammaproteobacteria	Pseudomonadales bacterium	d__Bacteria;p__Proteobacteria;c__Gammaproteobacteria;o__;f__;g__;s__	0	0	0	0	1	0	0	0	0	0	0	0	0	0	0	0.67	0	1	0	1	0	0	0.5	0.75	0	1	0	0	1	0	0	0	0	0	1	0	0	0.458	0	0	0	0	0	0
	18	MAG18	Gammaproteobacteria	Alcanivorax sp.	d__Bacteria;p__Proteobacteria;c__Gammaproteobacteria;o__Oceanospirillales;f__Alcanivoracaceae;g__Alcanivorax;s__	0	0	0	0	0	0	0	0	0	0	0	0	0	0	0	0.67	0	0.75	0	1	0.07	0.28	0.5	0.75	0.75	1	0	1	1	0	0	0	0	1	1	0	0	0.375	0	0	0	0	0	0
	19	MAG19	Gammaproteobacteria	Acinetobacter sp.	d__Bacteria;p__Proteobacteria;c__Gammaproteobacteria;o__Pseudomonadales;f__Moraxellaceae;g__Acinetobacter;s__	0	0	0	0	0	0	0	0	0	0	0	0	0	0	0	0.56	0	0.88	0.67	1	0	0.84	0	0	0	1	0	0	1	0	0	0	0	0.5	1	0	0	0.625	0	0	0	0	0	0
	20	MAG20	Bacteroidetes	Flavobacteriales bacterium	d__Bacteria;p__Bacteroidetes;c__Flavobacteriia;o__Flavobacteriales;f__;g__;s__	0	0	0	0	0	0	0	0	0	0	0	0	0	0	0	0.89	0	0.62	0.89	0	0	0	0	0.75	0.25	0	0	0	1	0	0	0	0	0	1	0	0	0.3955	0	0	0	0	0	0
	21	MAG21	Alphaproteobacteria	Alphaproteobacteria bacterium	d__Bacteria;p__Proteobacteria;c__Alphaproteobacteria;o__Rhodospirillales;f__Rhodospirillaceae;g__Nisaea;s__	0	0	0	0	0	0	0	0	0	0	0	0	0	1	0	0.67	0.25	1	0	0	0	1	0.5	0.75	0	0	0	0	1	0	0	0	0.167	0.5	1	0	0	0.3955	0	0	0	0	0	0
	22	MAG22	Actinobacteria	Microtrichales bacterium	d__Bacteria;p__Actinobacteria;c__Acidimicrobiia;o__Acidimicrobiales;f__Acidimicrobiaceae;g__;s__	0	0	0.125	0	0	0	0	0	0	0	0	0	0	1	1	0.78	0.5	0.88	0	1	0	1	0	0.5	0	0	0	0	0.875	0	0	0	0.167	0	1	0	0	0.3955	0	0	0	0	0	0
	23	MAG23	Alphaproteobacteria	Hyphomonas sp.	d__Bacteria;p__Proteobacteria;c__Alphaproteobacteria;o__Rhodobacterales;f__Hyphomonadaceae;g__Hyphomonas;s__	0	0	0	0	0	0	0	0	0	0	0	0	0	0	0	0.78	1	0.62	0	0	0	1	0.5	0.75	1	1	0	0	1	0	0	0	0	0	1	0	0	0.1455	0	0	0	0	0	0
	24	MAG24	Actinobacteria	Aeromicrobium sp.	d__Bacteria;p__Actinobacteria;c__Actinobacteria;o__Propionibacteriales;f__Nocardioidaceae;g__Aeromicrobium;s__	0	0	0	0	0	0	0	0	0	0	0	0	0	0	0	0.67	0.5	0.75	0	0	0	1	0	0.75	0	1	0	0	1	0	0	0	0	0.5	1	0	0	0.625	0	0	0	0	0	0
	25	MAG25	Gammaproteobacteria	Pseudomonas sp.	d__Bacteria;p__Proteobacteria;c__Gammaproteobacteria;o__Pseudomonadales;f__Pseudomonadaceae;g__;s__	0	0	0	0	0	0	0	0	0	0	0	0	0	0	0	0.56	1	0.75	0.67	0	0	0	0.5	0.75	1	1	0	1	1	0	0	0	0	0.5	1	0	0	0.625	0	0	0	0	0	0
	26	MAG26	Actinobacteria	Microtrichales bacterium	d__Bacteria;p__Actinobacteria;c__Acidimicrobiia;o__Acidimicrobiales;f__;g__;s__	0	0	0.125	0	0	0	0	0	0	0	0	0	0	1	0	0.78	0	0.75	0	1	0	1	0	0.5	0	0	0	0	1	0	0	0	0	0	1	0	0	0.3955	0	0	0	0	0	0
	27	MAG27	Alphaproteobacteria	Pseudooceanicola atlanticus	d__Bacteria;p__Proteobacteria;c__Alphaproteobacteria;o__Rhodobacterales;f__Rhodobacteraceae;g__Pseudooceanicola;s__Pseudooceanicola atlanticus	0	0	0	0	0	1	1	0	0	0	0	0	0	1	1	0.78	1	0.75	0.89	0	0	0.91	0.5	0.75	1	1	0	0	0.875	0	0	0	0.668	0.5	1	0	0	0.458	0.33	0	0	0	0	0
	28	MAG28	Planctomycetes	Pirellulaceae bacterium	d__Bacteria;p__Planctomycetes;c__Planctomycetia;o__Planctomycetales;f__Planctomycetaceae;g__;s__	0	0	0	0	0	0	0	0	0	0	0	0	0	0	0	0.67	0.75	0.75	0.67	0	0	0	0	1	0	0	0	0	1	0	1	0	0	0.5	1	1	0	0.3955	0	0	0	0	0	0
	29	MAG29	Cyanobacteria	Crocosphaera watsonii	d__Bacteria;p__Cyanobacteria;c__;o__Chroococcales;f__Aphanothecaceae;g__Crocosphaera;s__Crocosphaera watsonii	0.4375	1	0.75	0	0	1	1	0	0	0	0	0	0	0	0	0.89	0.5	0.62	1	0	1	0	0	0.75	0	0	0	0	1	0	0	1	0	1	1	0	0	0.1455	0.66	0	0	0	0	0
	30	MAG30	Alphaproteobacteria	Pseudooceanicola sp.	d__Bacteria;p__Proteobacteria;c__Alphaproteobacteria;o__Rhodobacterales;f__Rhodobacteraceae;g__Pseudooceanicola;s__	0	0	0	0	0	0	0	0	0	0	0	0	0	0	1	0.78	1	0.75	0.89	0	0	0.56	0.5	0.75	1	1	0	1	0.625	0	0	0	0.668	0.5	1	0	0	0.3955	0	0	0	0	0	0
	31	MAG31	Alphaproteobacteria	Thalassospira sp.	d__Bacteria;p__Proteobacteria;c__Alphaproteobacteria;o__Rhodospirillales;f__Rhodospirillaceae;g__Thalassospira;s__	0	0	0	0	0	0	0	0	0	0	0	0	0	0	0	0.67	1	0.88	0	0	0	1	0.5	0.75	0.75	1	0	1	1	0	1	0	0.668	1	1	0	0	0.458	0	0	0	0	0	0
	32	MAG32	Alphaproteobacteria	Hyphomonadaceae bacterium	d__Bacteria;p__Proteobacteria;c__Alphaproteobacteria;o__Rhodobacterales;f__Hyphomonadaceae;g__;s__	0	0	0	0	0	0	0	0	0	0	0	0	0	1	1	0.78	1	0.75	0	1	0	1	0.5	0.25	1	1	0	0	1	0	0	0	0.167	0	1	1	0	0.3955	0	0	0	0	0	0
	33	MAG33	Alphaproteobacteria	Labrenzia sp.	d__Bacteria;p__Proteobacteria;c__Alphaproteobacteria;o__Rhodobacterales;f__Rhodobacteraceae;g__Labrenzia;s__Labrenzia aggregata	0	0	0	0	0	1	0	0	0	0	0	0	0	0	1	0.67	0.75	0.88	0.78	0	0.07	1	0.5	0.5	1	1	0	0.5	0.875	0.55	0	0	0.668	1	1	0	0	0.458	0	1	0	0	0	0
	34	MAG34	Alphaproteobacteria	Maricaulis sp.	d__Bacteria;p__Proteobacteria;c__Alphaproteobacteria;o__Rhodobacterales;f__Hyphomonadaceae;g__Maricaulis;s__	0	0	0	0	0	0	0	0	0	0	0	0	0	0	0	0.78	1	0.88	0	1	0	0.14	0.5	0.75	1	1	0	0	0.625	0	0	0	0	1	0	0	0	0.3955	0	0	0	0	0	0
	35	MAG35	Gammaproteobacteria	Alteromonas sp.	d__Bacteria;p__Proteobacteria;c__Gammaproteobacteria;o__Alteromonadales;f__Alteromonadaceae;g__;s__	0	0	0	0	0	0	1	0	0	0	0	0	0	0	0	1	1	0.5	1	1	0	0	0	0.75	1	1	0	0	1	0	0	0	0	0	1	1	0	0.5625	0	0	0	0	0	0
	36	MAG36	Alphaproteobacteria	Parvularculaceae bacterium	d__Bacteria;p__Proteobacteria;c__Alphaproteobacteria;o__Parvularculales;f__Parvularculaceae;g__Parvularcula;s__	0	0	0	0	0	0	0	0	0	0	0	0	0	0	0	0.78	1	0.88	0	1	0	1	0.5	0.75	0	0.5	0	0	0.875	0	0	0	0.501	0	1	1	0	0.3955	0	0	0	0	0	0
	37	MAG37	Alphaproteobacteria	Henriciella pelagia	d__Bacteria;p__Proteobacteria;c__Alphaproteobacteria;o__Rhodobacterales;f__Hyphomonadaceae;g__Henriciella;s__Henriciella pelagia	0	0	0	0	0	0	0	0	0	0	0	0	0	0	0	0.78	0.75	0.62	0	0	0	1	0.5	0.75	1	0.5	0	0	1	0	0	0	0	0	1	1	0	0.1455	0	0	0	0	0	0
	38	MAG38	Planctomycetes	Phycisphaerales bacterium	d__Bacteria;p__Planctomycetes;c__Phycisphaerae;o__;f__;g__;s__	0	0	0	0	0	0	0	0	0	0	0	0	0	0	0	0.67	0.25	0.62	0.78	0	0	0.91	0	1	0	0	0	0	1	0	0	0	0	0	1	0	0	0.3955	0	0	0	0	0	0
	39	MAG39	Alphaproteobacteria	Parvibaculales bacterium	d__Bacteria;p__Proteobacteria;c__Alphaproteobacteria;o__;f__;g__Candidatus Micropelagos;s__Candidatus Micropelagos thuwalensis	0	0	0	0	0	0	0	0	0	0	0	0	0	0	1	0.78	1	0.75	0	1	0	0.84	0.5	0.75	0	0	0	0	0.875	0	0	0	0	0	1	1	0	0.3955	0	0	0	0	0	0
	40	MAG40	Candidatus Saccharibacteria	Saccharimonadaceae bacterium	d__Bacteria;p__Candidatus Saccharibacteria;c__;o__;f__;g__;s__	0	0	0	0	0	0	0	0	0	0	0	0	0	0	0	0.44	0	0.12	0	0	0	0	0	0	0	0	0	1	0	0	0	0	0	0	0	0	0	0	0	0	0	0	0	0
	41	MAG41	Alphaproteobacteria	Rhizobiales bacterium	d__Bacteria;p__Proteobacteria;c__Alphaproteobacteria;o__Rhizobiales;f__;g__;s__	0	0	0	0	0	0	0	0	0	0	0	0	0	0	0	0.67	0	0.75	0	0	0	1	0.5	0.75	0	0	0	0	1	0	0	0	0.167	0	0	0	0	0.3955	0	0	0	0	0	0
	42	MAG42	Alphaproteobacteria	Puniceispirillaceae bacterium	d__Bacteria;p__Proteobacteria;c__Alphaproteobacteria;o__;f__;g__;s__	0	0	0	0	0	0	0	0	0	0	0	0	0	0	1	0.67	0.75	0.88	0.78	0	0	0.77	0.5	0.25	0	0	0	0	1	0	0	0	0.167	0	1	0	0	0.3955	0	0	0	0	0	0
	43	MAG43	Gammaproteobacteria	Alteromonas australica	d__Bacteria;p__Proteobacteria;c__Gammaproteobacteria;o__Alteromonadales;f__Alteromonadaceae;g__Alteromonas;s__Alteromonas australica	0	0	0	0	0	0	1	0	0	0	0	0	0	0	0	1	1	0.62	1	1	0	0	0.5	0.5	1	1	0	1	1	0	0	0	0	0.5	1	0	0	0.3125	0	0	0	0	0	0
	44	MAG44	Euryarchaeota	Euryarchaeota archaeon	d__Archaea;p__Euryarchaeota;c__;o__;f__;g__;s__	0	0	0	0	0	0	0	0	0	0	0	0	0	0	0	0.56	0	0.75	0	0	0	0.77	0	0.5	0	0	0	0	0	0.66	0	0	0	0	0	0	0	0.3955	0	0	0	0	0	0
	45	MAG45	Alphaproteobacteria	Rhodobacterales bacterium	d__Bacteria;p__Proteobacteria;c__Alphaproteobacteria;o__Rhodobacterales;f__Rhodobacteraceae;g__Marinovum;s__	0	0.167	0.125	0	1	1	1	0	0	0	0	0	0	1	1	0.67	1	0.38	0	1	0	1	0.5	0.75	0	0	0	0	1	0	0	0	0.334	0	1	0	0	0.25	0	0	0	0	0	0
	46	MAG46	Euryarchaeota	Euryarchaeota archaeon	d__Archaea;p__Euryarchaeota;c__;o__;f__;g__;s__	0	0	0	0	0	0	0	0	0	0	0	0	0	0	0	0.56	0	0.5	0	0	0	0.77	0	0.5	0	0	0	0	0	0.22	0	0	0	0	1	0	0	0.3955	0	0	0	0	0	0
	47	MAG47	Verrucomicrobia	Puniceicoccaceae bacterium	d__Bacteria;p__Verrucomicrobia;c__Opitutae;o__;f__;g__;s__	0	0	0	0	0	0	0	0	0	0	0	0	0	0	0	0.67	0.5	0.62	0	0	0	0	0	0.5	0.5	0	0	0	1	0	0	0	0	0.5	1	0	0	0.5625	0	0	0	0	0	0
	48	MAG48	Candidatus Saccharibacteria	Saccharimonadaceae bacterium	d__Bacteria;p__Candidatus Saccharibacteria;c__;o__;f__;g__;s__	0	0	0	0	0	0	0	1	0	0	0	0	0	0	0	0.44	0	0	0	0	0	0	0	0	0	0.5	0	0.5	1	0	0	0	0	0	0	0	0	0	0	0	0	0	0	0
	49	MAG49	Alphaproteobacteria	Erythrobacter sp.	d__Bacteria;p__Proteobacteria;c__Alphaproteobacteria;o__Sphingomonadales;f__Erythrobacteraceae;g__;s__	0	0	0	0	0	0	0	0	0	0	0	0	0	1	1	0.56	0.75	1	0	1	0	0.77	0.5	0.5	0.75	0.5	0	0.25	1	0	0	0	0	0	1	0	0	0.458	0.33	0	0	0	0	0
	50	MAG50	Euryarchaeota	Euryarchaeota archaeon	d__Archaea;p__Euryarchaeota;c__;o__;f__;g__;s__	0	0	0	0	0	0	0	0	0	0	0	0	0	0	0	0.56	0	0.75	0	0	0	0.7	0	0.5	0	0	0	0	0	0.77	0	0	0	0	1	0	0	0.1455	0	0	0	0	0	0
	51	MAG51	Gammaproteobacteria	Alteromonas sp.	d__Bacteria;p__Proteobacteria;c__Gammaproteobacteria;o__Alteromonadales;f__Alteromonadaceae;g__;s__	0	0	0	0	0	0	1	0	0	0	0	0	0	0	0	1	1	0.62	1	1	0	0	0.5	0.75	1	1	0	1	0.625	0	0	0	0	0	1	0	0	0.3125	0	0	0	0	0	0
	52	MAG52	Gammaproteobacteria	Oleibacter sp.	d__Bacteria;p__Proteobacteria;c__Gammaproteobacteria;o__Oceanospirillales;f__Oceanospirillaceae;g__;s__	0	0	0	0	0	0	0	0	0	0	0	0	0	0	0	0.44	1	0.62	0.56	1	0	0.07	0.5	0	0.5	1	0	0	0.25	0	0	0	0	0.5	1	0	0	0.625	0.33	0	0	0	0	0
	53	MAG53	Gammaproteobacteria	Gammaproteobacteria bacterium	d__Bacteria;p__Proteobacteria;c__Gammaproteobacteria;o__;f__;g__;s__	0	0	0	0	0	0	0	0	0	0	0	0	0	0	0	0.78	0	0.62	0	0	0	1	0.5	0	0	0	0	0	0	0	0	0	0.167	0	0	0	0	0.1455	0	0	0	0	0	0
	54	MAG54	Alphaproteobacteria	Puniceispirillaceae bacterium	d__Bacteria;p__Proteobacteria;c__Alphaproteobacteria;o__;f__;g__;s__	0	0	0	0	0	0	0	0	0	0	0	0	0	0	1	0.67	0.5	0.88	0.78	0	0	1	0.5	0.75	0	0	0	0	1	0	0	0	0.167	0	1	0	0	0.3955	0	0	0	0	0	0
	55	MAG55	Alphaproteobacteria	Erythrobacter sp.	d__Bacteria;p__Proteobacteria;c__Alphaproteobacteria;o__Sphingomonadales;f__Erythrobacteraceae;g__Erythrobacter;s__	0	0	0	0	0	0	0	0	0	0	0	0	0	1	1	0.56	1	0.62	0	0	0	0.63	0.5	0.5	0	0	0	1	0	0	0	0	0	1	1	0	0	0.375	0	0	0	0	0	0
	56	MAG56	Gammaproteobacteria	SAR86 bacterium	d__Bacteria;p__Proteobacteria;c__Gammaproteobacteria;o__;f__;g__;s__	0	0	0	0	0	0	0	0	0	0	0	0	0	0	0	0.67	0	0.5	0	0	0	0	0.5	0	0	0	0	0	0.5	0	0	0	0	0	1	0	0	0.3955	0	0	0	0	0	0
	57	MAG57	Bacteroidetes	Flavobacteriales bacterium	d__Bacteria;p__Bacteroidetes;c__Flavobacteriia;o__Flavobacteriales;f__;g__;s__	0	0	0	0	0	0	0	0	0	0	0	0	0	0	0	0.67	0	0.62	0	0	0	0	0	0.25	0	0	0	0	1	0	0	0	0	0	0	0	0	0.3955	0	0	0	0	0	0
	58	MAG58	Euryarchaeota	Euryarchaeota archaeon	d__Archaea;p__Euryarchaeota;c__;o__;f__;g__;s__	0	0	0	0	0	0	0	0	0	0	0	0	0	0	0	0.56	0	0.5	0	0	0	0.63	0	0.5	0	0	0	0	0	0.55	0	0	0	0	1	0	0	0.3955	0	0	0	0	0	0
	59	MAG59	Gammaproteobacteria	Alteromonas sp.	d__Bacteria;p__Proteobacteria;c__Gammaproteobacteria;o__Alteromonadales;f__Alteromonadaceae;g__;s__	0	0	0	0	0	0	1	0	0	0	0	0	0	0	0	1	1	0.62	1	1	0	0	0	0.75	0.25	1	0	1	0.25	0	0	0	0	0	1	1	0	0.6455	0	0	0	0	0	0
	60	MAG60	Bacteroidetes	Flavobacteriaceae bacterium	d__Bacteria;p__Bacteroidetes;c__Flavobacteriia;o__Flavobacteriales;f__Flavobacteriaceae;g__;s__	0	0	0	0	0	0	0	0	0	0	0	0	0	0	0	0.56	0	0.38	0	0	0	0	0	0.5	0	0	0	0	0	0	0	0	0	0	1	0	0	0.3955	0	0	0	0	0	0
	61	MAG61	Candidatus Marinimicrobia	Marinisomatales bacterium	d__Bacteria;p__Candidatus Marinimicrobia;c__;o__;f__;g__;s__	0	0	0.125	0	0	0	0	0	0	0	0	0	0	0	0	0.56	0	0.62	0	0	0	0.77	0	0.75	0	0	0	0	1	0	0	0	0	0	1	0	0	0.1455	0	0	0	0	0	0
	62	MAG62	Euryarchaeota	Euryarchaeota archaeon	d__Archaea;p__Euryarchaeota;c__;o__;f__;g__;s__	0	0	0	0	0	0	0	0	0	0	0	0	0	0	0	0.33	0	0.75	0	0	0	0	0	0.75	0	0	0	0	0	0.66	0	0	0	0	0	0	0	0.3955	0	0	0	0	0	0
	63	MAG63	Gammaproteobacteria	Pseudohongiellaceae bacterium	d__Bacteria;p__Proteobacteria;c__Gammaproteobacteria;o__;f__;g__;s__	0	0	0	0	0	0	0	0	0	0	0	0	0	1	1	0.56	1	0.62	0	0	0	0.7	0	0.5	0	0	0	0	0.875	0	0	0	0	0	1	0	0	0.3955	0	0	0	0	0	0
	64	MAG64	Verrucomicrobia	Puniceicoccaceae bacterium	d__Bacteria;p__Verrucomicrobia;c__Opitutae;o__Puniceicoccales;f__Puniceicoccaceae;g__;s__	0	0	0	0	0	0	0	0	0	0	0	0	0	0	0	0.67	0.5	0.62	0	0	0	0.91	0	0.5	0.5	0	0	0.25	0.875	0	0	0	0	0.5	1	0	0	0.1455	0	0	0	0	0	0
	65	MAG65	Gammaproteobacteria	Pseudomonadales bacterium	d__Bacteria;p__Proteobacteria;c__Gammaproteobacteria;o__;f__;g__;s__	0	0	0	0	0	0	0	0	0	0	0	0	0	0	0	0.33	0	0.75	0	1	0	0	0.5	0.25	0	0	0	0	0.75	0	0	0	0	0	1	0	0	0.3955	0	0	0	0	0	0
	66	MAG66	Bacteroidetes	Flavobacteriales bacterium	d__Bacteria;p__Bacteroidetes;c__Flavobacteriia;o__Flavobacteriales;f__Crocinitomicaceae;g__;s__	0	0	0	0	0	0	0	0	0	0	0	0	0	0	0	0.78	0	0.62	0.78	0	0	0.07	0	0.5	0	0	0	0	0.25	0	0	0	0	0	1	0	0	0.3955	0	0	0	0	0	0
	67	MAG67	Gammaproteobacteria	Pseudoalteromonas shioyasakiensis	d__Bacteria;p__Proteobacteria;c__Gammaproteobacteria;o__Alteromonadales;f__Pseudoalteromonadaceae;g__Pseudoalteromonas;s__	0	0	0	0	0	0	1	0	0	0	0	0	0	0	0	0.78	1	0.5	0.89	1	0	0	0	0.5	0.5	1	0	1	0.625	0	0	0	0	0.5	1	0	0	0.458	0	0	0	0	0	0
	68	MAG68	Verrucomicrobia	Roseibacillus sp.	d__Bacteria;p__Verrucomicrobia;c__Verrucomicrobiae;o__Verrucomicrobiales;f__Verrucomicrobiaceae;g__;s__	0	0	0	0	0	0	0	0	0	0	0	0	0	0	0	0.44	0.5	0.25	0	0	0	0.07	0	0.25	0	0	0	0	0.5	0	1	0	0	0.5	1	0	0	0	0	0	0	0	0	0
	69	MAG69	Bacteroidetes	Flavobacteriaceae bacterium	d__Bacteria;p__Bacteroidetes;c__Flavobacteriia;o__Flavobacteriales;f__Flavobacteriaceae;g__;s__	0	0	0	0	0	0	0	0	0	0	0	0	0	0	0	0.67	0	0.38	0	0	0	0	0	0.5	0	0	0	0	0.75	0	0	0	0	0	0	0	0	0.3125	0	0	0	0	0	0
	70	MAG70	Euryarchaeota	Euryarchaeota archaeon	d__Archaea;p__Euryarchaeota;c__;o__;f__;g__;s__	0	0	0	0	0	0	0	0	0	0	0	0	0	0	0	0.56	0	0.75	0	0	0	0.7	0	0.5	0	0	0	0	0	0	0	0	0	0	1	0	0	0.3955	0	0	0	0	0	0
	71	MAG71	Alphaproteobacteria	Sphingomonas sp.	d__Bacteria;p__Proteobacteria;c__Alphaproteobacteria;o__Sphingomonadales;f__Sphingomonadaceae;g__Sphingomonas;s__	0	0	0	0	0	0	0	0	0	0	0	0	0	1	1	0.78	0.25	1	0	1	0	0.77	0.5	0.75	0	0	0	1	0	0	0	0	0	1	1	0	0	0.458	0	0	0	0	0	0
	72	MAG72	Alphaproteobacteria	Parvibaculaceae bacterium	d__Bacteria;p__Proteobacteria;c__Alphaproteobacteria;o__Rhizobiales;f__Rhodobiaceae;g__;s__	0	0	0	0	0	0	0	0	0	0	0	0	0	0	0	0.44	0.25	0.5	0	1	0	0.63	0.5	0.75	1	1	0	0	0.75	0	0	0	0	0	1	1	0	0.3955	0	0	0	0	0	0
	73	MAG73	Verrucomicrobia	Puniceicoccaceae bacterium	d__Bacteria;p__Verrucomicrobia;c__Opitutae;o__;f__;g__;s__	0	0	0	0	0	0	0	0	0	0	0	0	0	0	0	0.56	0.5	0.75	0	0	0	0.63	0	0	0.5	0	0	0	0.375	0	0	0	0	0.5	1	0	0	0.5625	0	0	0	0	0	0
	74	MAG74	Candidatus Saccharibacteria	Saccharimonadaceae bacterium	d__Bacteria;p__Candidatus Saccharibacteria;c__;o__;f__;g__;s__	0	0	0	0	0	0	0	1	0	0	0	0	0	0	0	0.44	0.5	0.12	0	0	0	0	0	0	0	0	0	1	1	0	0	0	0	0	0	0	0	0	0	0	0	0	0	0
	75	MAG75	Gammaproteobacteria	Pseudomonadales bacterium	d__Bacteria;p__Proteobacteria;c__Gammaproteobacteria;o__;f__;g__;s__	0	0	0	0	0	0	0	0	0	0	0	0	0	0	0	0.67	0.5	0.5	0	0	0	0	0.5	0.75	0	0	0	0	0.25	0	0	0	0	0	0	0	0	0.25	0	0	0	0	0	0
	76	MAG76	Alphaproteobacteria	Sphingomonas sp.	d__Bacteria;p__Proteobacteria;c__Alphaproteobacteria;o__Sphingomonadales;f__Sphingomonadaceae;g__Sphingomonas;s__	0	0	0	0	0	0	0	0	0	0	0	0	0	0	0	0.56	0.75	0.5	0	1	0	0.56	0.5	0.75	0	1	0	1	0.375	0	0	0	0	0	1	0	0	0.3125	0	0	0	0	0	0
	77	MAG77	Myxococcales	Myxococcales bacterium	d__Bacteria;p__Proteobacteria;c__Deltaproteobacteria;o__;f__;g__;s__	0	0	0	0	0	0	0	0	0	0	0	0	0	0	0	0.67	0	0.62	0.78	0	0	0	0	0.5	0	0	0	0	0.625	0	0	0	0	0.5	0	0	0	0.208	0.33	0	0	0	0	0
	78	MAG78	SAR324	SAR324 bacterium	d__Bacteria;p__Proteobacteria;c__Deltaproteobacteria;o__;f__;g__;s__	0	0.167	0	0	0	0	0	0	0	0	0	0	0	0	0	0.67	0.25	0.38	0.67	0	0	0.77	0	0	0	0	0	0	0.875	0.22	0	0	0	0.5	1	0	0	0.0625	0.33	0	0	0	0	0
	79	MAG79	Alphaproteobacteria	Marinibacterium sp.	d__Bacteria;p__Proteobacteria;c__Alphaproteobacteria;o__Rhodobacterales;f__Rhodobacteraceae;g__Marinibacterium;s__	0	0	0	0	0	0	0	0	0	0	0	0	0	0	0	0.44	0.5	0.62	0	0	0	0.56	0	0.5	0.25	0.5	0	1	0.5	0.66	0	0	0.668	0	1	0	0	0.3955	0	0	0	0	0	0
	80	MAG80	Bacteroidetes	Flavobacteriales bacterium	d__Bacteria;p__Bacteroidetes;c__Flavobacteriia;o__Flavobacteriales;f__Crocinitomicaceae;g__;s__	0	0	0	0	0	0	0	0	0	0	0	0	0	0	1	0.11	0	0.62	0	0	0	0	0	0.75	0	0	0	0	1	0	0	0	0	0	1	0	0	0.333	0	0	0	0	0	0
	81	MAG81	Planctomycetes	Paludisphaera sp.	d__Bacteria;p__Planctomycetes;c__Planctomycetia;o__Planctomycetales;f__;g__;s__	0	0	0	0	0	0	0	0	0	0	0	0	0	0	0	0.67	0.75	0.5	0	0	0	0.91	0	0.5	0	1	0	0	0.75	0	0	0	0	1	1	1	0	0.375	0	0	0	0	0	0
	82	MAG82	Verrucomicrobia	Opitutales bacterium	d__Bacteria;p__Verrucomicrobia;c__Opitutae;o__;f__;g__;s__	0	0	0	0	0	0	0	0	0	0	0	0	0	0	0	0.56	0.75	0.75	0	0	0	0.49	0	0.5	0.25	0	0	0.25	0.5	0	0	0	0	0.5	1	0	0	0.5625	0	0	0	0	0	0
	83	MAG83	Alphaproteobacteria	Parvularculaceae bacterium	d__Bacteria;p__Proteobacteria;c__Alphaproteobacteria;o__Parvularculales;f__Parvularculaceae;g__Parvularcula;s__	0	0	0	0	0	1	0	0	0	0	0	0	0	0	0	0.56	1	0.62	0	1	0	0.84	0	0.5	0.5	0.5	0	0	0.875	0	0	0	0.501	0.5	1	0	0	0.3955	0	0	0	0	0	0
	84	MAG84	Gammaproteobacteria	Aestuariibacter aggregatus	d__Bacteria;p__Proteobacteria;c__Gammaproteobacteria;o__Alteromonadales;f__Alteromonadaceae;g__;s__	0	0	0	0	0	0	0	0	0	0	0	0	0	0	0	0.89	1	0.5	0.89	1	0	0	0	0	1	1	0	0	0.875	0	0	0	0	0	1	0	0	0.458	1	0	0	0	0	0
	85	MAG85	Myxococcales	Myxococcales bacterium	d__Bacteria;p__Proteobacteria;c__Deltaproteobacteria;o__Myxococcales;f__;g__;s__	0	0	0	0	0	0	0	0	0	0	0	0	0	0	0	0.44	0	0.5	0	0	0	0.42	0	0.75	0.25	0	0	0	0.875	0	0	0	0	1	1	1	0	0.25	0	0	0	0	0	0
	86	MAG86	Gammaproteobacteria	Porticoccaceae bacterium	d__Bacteria;p__Proteobacteria;c__Gammaproteobacteria;o__;f__;g__;s__	0	0	0	0	0	0	0	0	0	0	0	0	0	0	0	0.67	1	0.25	0	1	0	0	0	0	0	0	0	0	0	0	0	0	0.501	0	1	0	0	0.3125	0	0	0	0	0	0
	87	MAG87	Alphaproteobacteria	Sagittula sp.	d__Bacteria;p__Proteobacteria;c__Alphaproteobacteria;o__Rhodobacterales;f__Rhodobacteraceae;g__Sagittula;s__	0	0	0	0	0	0	0	0	0	0	0	0	0	1	1	0.44	0.25	0.75	0.56	0	0	0.42	0.5	0.5	1	0.5	0	0	0.875	0	1	0	0.334	0	1	0	0	0.3955	0.33	0	0	0	0	0
2,000 m	88	MAG88	Alphaproteobacteria	Henriciella sp.	d__Bacteria;p__Proteobacteria;c__Alphaproteobacteria;o__Rhodobacterales;f__Hyphomonadaceae;g__Henriciella;s__	0	0	0	0	0	0	0	0	0	0	0	0	0	0	1	0.78	1	0.75	0	1	0.07	1	0.5	0.75	1	1	0	0	1	0	0	0	0	0	1	0	0	0.1455	0	0	0	0	0	0
	89	MAG89	Bacteroidetes	Salegentibacter mishustinae	d__Bacteria;p__Bacteroidetes;c__Flavobacteriia;o__Flavobacteriales;f__Flavobacteriaceae;g__Salegentibacter;s__Salegentibacter holothuriorum	0	0	0	0	0	0	0	0	0	0	0	0	0	0	0	0.78	0.25	0.62	0.78	0	0.07	0	0	0.75	0.25	1	0	0	1	0	0	0	0	0.5	1	0	0	0.5625	0	0	0	0	0	0
	90	MAG90	Alphaproteobacteria	Paracoccus sp.	d__Bacteria;p__Proteobacteria;c__Alphaproteobacteria;o__Rhodobacterales;f__Rhodobacteraceae;g__Paracoccus;s__Paracoccus saliphilus	0	0	0	0	0	0	0	0	0	0	0	0	0	0	0	0.67	1	0.75	0	0	0.07	1	0.5	0.75	0.75	1	0	1	1	0	0	0	0.668	0	1	0	0	0.6455	0	0	0	0	0	0
	91	MAG91	Gammaproteobacteria	Idiomarina baltica	d__Bacteria;p__Proteobacteria;c__Gammaproteobacteria;o__Alteromonadales;f__Idiomarinaceae;g__Idiomarina;s__	0	0	0	0	0	0	1	0	0	0	0	0	0	0	0	0.89	1	0.88	0.89	1	0.07	0	0.5	0.75	0.75	1	0	0	1	0	0	0	0	0	1	0	0	0.458	0	0	0	0	0	0
	92	MAG92	Bacteroidetes	Flavobacteriaceae bacterium	d__Bacteria;p__Bacteroidetes;c__Flavobacteriia;o__Flavobacteriales;f__Flavobacteriaceae;g__;s__	0	0	0	0	0	0	0	0	0	0	0	0	0	0	0	0.78	0	0.62	0.78	0	0	0	0	0.75	0.25	0	0	0	1	0	0	0	0	0	1	0	0	0.3955	0	0	0	0	0	0
	93	MAG93	Gammaproteobacteria	Alcanivorax sp.	d__Bacteria;p__Proteobacteria;c__Gammaproteobacteria;o__Oceanospirillales;f__Alcanivoracaceae;g__Alcanivorax;s__	0	0	0	0	0	0	0	0	0	0	0	0	0	0	0	0.67	0	0.88	0	1	0	0	0.5	0.75	0.75	1	0	1	1	0	0	0	0	1	1	0	0	0.458	0	0	0	0	0	0
	94	MAG94	Acidobacteria	Luteitaleales bacterium	d__Bacteria;p__Acidobacteria;c__;o__;f__;g__;s__	0	0	0.125	0	0	0	0	0	0	0	0	0	0	0	0	0.56	0.25	0.88	0	0	0	0.91	0	0.75	0.25	0	0	0.25	1	0	0	0	0.501	1	0	0	0	0.583	0.66	0	0	0	0	0
	95	MAG95	Bacteroidetes	Zunongwangia profunda	d__Bacteria;p__Bacteroidetes;c__Flavobacteriia;o__Flavobacteriales;f__Flavobacteriaceae;g__Zunongwangia;s__Zunongwangia profunda	0	0	0	0	0	0	0	0	0	0	0	0	0	0	0	0.78	0.5	0.62	0.78	0	0.07	0	0	0.75	0.25	1	0	0	1	0	0	0	0	1	1	0	0	0.5625	0	0	0	0	0	0
	96	MAG96	Alphaproteobacteria	Shimia sp.	d__Bacteria;p__Proteobacteria;c__Alphaproteobacteria;o__Rhodobacterales;f__Rhodobacteraceae;g__Shimia;s__	0	0	0	0	0	0	0	0	0	0	0	0	0	0	0	0.78	1	0.75	0	0	0	1	0.5	0.5	1	0	0	1	1	0	1	0	0.501	0	1	0	0	0.3955	0	0	0	0	0	0
	97	MAG97	Actinobacteria	Microbacterium sp.	d__Bacteria;p__Actinobacteria;c__Actinobacteria;o__Micrococcales;f__Microbacteriaceae;g__Microbacterium;s__	0	0	0	0	0	0	0	0	0	0	0	0	0	0	0	0.78	0.75	0.62	0	1	0	0	0	0.5	0	1	0	0	1	0	1	1	0	0.5	1	1	0	0.5625	0	0	0	0	0	0
	98	MAG98	Gammaproteobacteria	Alteromonas australica	d__Bacteria;p__Proteobacteria;c__Gammaproteobacteria;o__Alteromonadales;f__Alteromonadaceae;g__Alteromonas;s__Alteromonas australica	0	0	0	0	0	0	1	0	0	0	0	0	0	0	0	0.89	1	0.75	1	1	0	0	0.5	0.75	1	1	0	1	1	0	0	0	0	0.5	1	0	0	0.375	0	0	0	0	0	0
	99	MAG99	Actinobacteria	Mycobacterium sp.	d__Bacteria;p__Actinobacteria;c__Actinobacteria;o__Corynebacteriales;f__Mycobacteriaceae;g__Mycolicibacterium;s__	0	0	0	0	0	0	0	0	0	0	0	0	0	1	0	0.89	0.75	0.88	0	1	0.14	1	0	0.75	0	1	0	0	1	0	0	0	0.334	1	1	1	0	0.5625	0.33	1	0	0	0	0
	100	MAG100	Gammaproteobacteria	Gammaproteobacteria bacterium	d__Bacteria;p__Proteobacteria;c__Gammaproteobacteria;o__;f__;g__;s__	0	0	0	0	0	0	0	0	0	0	0	0	0	0	0	0.67	0	0.88	0	1	0	1	0.5	0.75	0	0	0	0	1	0	0	0	0.167	0	1	0	0	0.458	0	0	0	0	0	0
	101	MAG101	Bacteroidetes	Muricauda sp.	d__Bacteria;p__Bacteroidetes;c__Flavobacteriia;o__Flavobacteriales;f__Flavobacteriaceae;g__Muricauda;s__	0	0	0	0	0	0	0	0	0	0	0	0	0	0	0	0.78	0.75	0.62	0.78	0	0	0	0	0.75	0.25	1	0	0	1	0	0	0	0	0	1	0	0	0.3955	0	0	0	0	0	0
	102	MAG102	Alphaproteobacteria	Micavibrionaceae bacterium	d__Bacteria;p__Proteobacteria;c__Alphaproteobacteria;o__;f__;g__;s__	0	0	0	0	0	0	0	0	0	0	0	0	0	0	0	0.67	0	0.75	0	0	0	1	0.5	0.75	0	1	0	0	1	0	0	0	0	0	1	0	0	0.1455	0	0	0	0	0	0
	103	MAG103	Chloroflexi	Dehalococcoidia bacterium	d__Bacteria;p__Chloroflexi;c__Dehalococcoidia;o__;f__;g__;s__	0	0	0	0	0	0	0	0	0	0	0	0	0	0	0	0.67	0.5	0.75	0.78	0	0	0.77	0	0.5	0	0	0	0	0.25	0	0	0	0	1	1	0	0	0.1455	0	0	0	0	0	0
	104	MAG104	Chloroflexi	Dehalococcoidia bacterium	d__Bacteria;p__Chloroflexi;c__Dehalococcoidia;o__;f__;g__;s__	0	0	0	0	0	0	0	0	0	0	0	0	0	0	0	0.56	0.75	0.62	0.67	0	0.07	0.77	0	0.5	0	0	0	0.25	0.875	0	0	0	0.167	0	0	0	0	0.1455	0	0	0.25	0	0	0
	105	MAG105	Gammaproteobacteria	Spongiibacteraceae bacterium	d__Bacteria;p__Proteobacteria;c__Gammaproteobacteria;o__Cellvibrionales;f__Spongiibacteraceae;g__;s__	0	0	0	0	0	0	0	0	0	0	0	0	0	0	0	0.67	1	0.75	0.78	1	0	0	0.5	0.75	0.75	1	0	1	1	0	0	0	0	0.5	1	1	0	0.375	0	0	0	0	0	0
	106	MAG106	Alphaproteobacteria	Puniceibacterium sp.	d__Bacteria;p__Proteobacteria;c__Alphaproteobacteria;o__Rhodobacterales;f__Rhodobacteraceae;g__Puniceibacterium;s__	0	0	0	0	1	0	0	0	0	0	0	0	0	1	1	0.89	1	0.75	0	0	0	0.7	0.5	0.75	1	1	0	0	0.75	0	0	0	0.501	0	1	0	0	0.3955	0	0	0	0	0	0
	107	MAG107	Gammaproteobacteria	Alteromonas sp.	d__Bacteria;p__Proteobacteria;c__Gammaproteobacteria;o__Alteromonadales;f__Alteromonadaceae;g__;s__	0	0	0	0	0	0	1	0	0	0	0	0	0	0	0	1	1	0.88	1	1	0	0	0.5	0.75	1	1	0	1	1	0	0	0	0	0	1	0	0	0.458	0	0	0	0	0	0
	108	MAG108	Chloroflexi	Dehalococcoidia bacterium	d__Bacteria;p__Chloroflexi;c__;o__;f__;g__;s__	0	0	0	0	0	0	0	0	0	0	0	0	0	0	0	0.56	0.5	0.62	0.67	1	0	0.77	0	0.5	0	0	0	0	0.75	0	0	0	0	0	0	0	0	0.0625	0	0	0.5	0	0	0
	109	MAG109	Alphaproteobacteria	Oceanicaulis sp.	d__Bacteria;p__Proteobacteria;c__Alphaproteobacteria;o__Rhodobacterales;f__Hyphomonadaceae;g__Oceanicaulis;s__	0	0	0	0	0	0	0	0	0	0	0	0	0	0	0	0.78	0	0.62	0	1	0.07	1	0.5	0.75	1	1	0	0	1	0	0	0	0	0	0	0	0	0.1455	0	0	0	0	0	0
	110	MAG110	Alphaproteobacteria	Thalassobius sp.	d__Bacteria;p__Proteobacteria;c__Alphaproteobacteria;o__Rhodobacterales;f__Rhodobacteraceae;g__Thalassobius;s__	0	0	0	0	0	0	0	0	0	0	0	0	0	0	1	0.78	1	0.75	0.89	0	0	1	0	0.75	1	0	0	0	0.875	0	0	0	0.668	0.5	1	0	0	0.3955	0	0	0	0	0	0
	111	MAG111	Alphaproteobacteria	Rhodospirillales bacterium	d__Bacteria;p__Proteobacteria;c__Alphaproteobacteria;o__Rhodospirillales;f__Rhodospirillaceae;g__;s__	0	0	0	0	0	0	0	0	0	0	0	0	0	0	0	0.78	0	1	0	0	0	1	0.5	0.75	0	0	0	0	1	0	0	0	0.167	0.5	1	0	0	0.708	0	0	0	0	0	0
	112	MAG112	Gammaproteobacteria	Alcanivorax sp.	d__Bacteria;p__Proteobacteria;c__Gammaproteobacteria;o__Oceanospirillales;f__Alcanivoracaceae;g__Alcanivorax;s__	0	0	0	0	0	0	0	0	0	0	0	0	0	0	0	0.56	0	0.88	0	1	0.07	0	0.5	0.75	0.75	1	0	0.25	1	0	0	0	0	0.5	1	0	0	0.458	0	0	0	0	0	0
	113	MAG113	Candidatus Marinimicrobia	Marinisomatales bacterium	d__Bacteria;p__Candidatus Marinimicrobia;c__;o__;f__;g__;s__	0	0	0.125	0	0	0	0	0	0	0	0	0	0	0	0	0.78	0.25	0.88	0	0	0	1	0	0.75	0	0	0	0	0.875	0	0	0	0	0.5	1	0	0	0.6455	0	0	0	0	0	0
	114	MAG114	Actinobacteria	Microtrichales bacterium	d__Bacteria;p__Actinobacteria;c__Acidimicrobiia;o__Acidimicrobiales;f__Microthrixaceae;g__;s__	0	0	0.125	0	0	0	0	0	0	0	0	0	0	1	0	0.67	0	0.88	0	1	0.07	1	0	0.75	0	0	0	0	1	0	0	0	0.167	0.5	1	0	0	0.3955	0	0	0	0	0	0
	115	MAG115	Bacteroidetes	Cyclobacteriaceae bacterium	d__Bacteria;p__Bacteroidetes;c__Cytophagia;o__Cytophagales;f__Flammeovirgaceae;g__;s__	0	0	0	0	0	0	0	0	0	0	0	0	0	0	0	0.89	0.25	0.5	0	0	0.07	0	0	0.75	0	0	0	0	1	0	0	0	0	0	1	0	0	0.3955	0	0	0	0	0	0
	116	MAG116	Verrucomicrobia	Pedosphaerales bacterium	d__Bacteria;p__Verrucomicrobia;c__;o__;f__;g__;s__	0	0	0	0	0	0	0	0	0	0	0	0	0	0	0	0.33	0.75	0.88	0	0	0	0.84	0	0	0	0	0	0	1	0	0	0	0	0.5	0	1	0	0.3955	0	0	0	0	0	0
	117	MAG117	Thaumarchaeota	Nitrososphaerales archaeon	d__Archaea;p__Thaumarchaeota;c__Nitrososphaeria;o__;f__;g__;s__	0	0	0	0	0	0	0	0	0	0	0	0	0	0	0	0.44	0	0.5	0	0	0	0.63	0	0.5	0	0	0	0	0	0.77	0	0	0	0	0	0	0	0.333	0	0	0	0	0	0
	118	MAG118	Actinobacteria	Microbacteriaceae bacterium	d__Bacteria;p__Actinobacteria;c__Actinobacteria;o__Micrococcales;f__Microbacteriaceae;g__;s__	0	0	0	0	0	0	0	0	0	0	0	0	0	0	0	0.67	0.5	0.5	0	1	0	0	0	0.75	0	1	0	0	1	0	1	0	0	0.5	0	0	0	0.5625	0	0	0	0	0	0
	119	MAG119	Planctomycetes	Planctomycetes bacterium	d__Bacteria;p__Planctomycetes;c__;o__;f__;g__;s__	0	0	0.125	0	0	0	0	0	0	0	0	0	0	0	0	0.67	0.25	0.62	0	0	0	1	0	0.75	0	0	0	0	0.875	0	0	0	0	0	1	0	0	0.3955	0	0	0	0	0	0
	120	MAG120	Alphaproteobacteria	Alphaproteobacteria bacterium	d__Bacteria;p__Proteobacteria;c__Alphaproteobacteria;o__Rhodospirillales;f__Rhodospirillaceae;g__;s__	0	0	0	0	0	0	0	0	0	0	0	0	0	0	1	0.67	0	0.88	0	1	0	1	0.5	0.75	0.25	0	0	0	1	0	0	0	0.501	0	1	0	0	0.125	0	0	0	0	0	0
	121	MAG121	Gammaproteobacteria	Idiomarina zobellii	d__Bacteria;p__Proteobacteria;c__Gammaproteobacteria;o__Alteromonadales;f__Idiomarinaceae;g__Idiomarina;s__	0	0	0	0	0	0	1	0	0	0	0	0	0	0	0	0.78	0	0.5	0.78	1	0.07	0	0.5	0.5	1	1	0	0	0.25	0	0	0	0	0	1	0	0	0.458	0	0	0	0	0	0
	122	MAG122	Actinobacteria	Gordonia sp.	d__Bacteria;p__Actinobacteria;c__Actinobacteria;o__Corynebacteriales;f__Gordoniaceae;g__Gordonia;s__	0	0	0	0	0	0	0	0	0	0	0	0	0	1	0	0.78	0.5	0.75	0	0	0.07	0.84	0	0.75	0	0	0	0	0.75	0	1	0	0.334	1	1	1	0	0.5	0	0	0	0	0	0
	123	MAG123	SAR324	SAR324 bacterium	d__Bacteria;p__Proteobacteria;c__Deltaproteobacteria;o__;f__;g__;s__	0	0	0	0	0	0	0	0	0	0	0	0	0	0	0	0.78	0	0.75	0	0	0	0.84	0	0.75	0.25	0	0	0	0.625	0	0	0	0.167	0.5	1	0	0	0.583	0	0	0	0	0	0
	124	MAG124	Gammaproteobacteria	Idiomarina sp.	d__Bacteria;p__Proteobacteria;c__Gammaproteobacteria;o__Alteromonadales;f__Idiomarinaceae;g__;s__	0	0	0	0	0	0	1	0	0	0	0	0	0	0	0	0.78	0.75	0.62	0.89	0	0.07	0	0	0.75	0.5	0.5	0	0	1	0	0	0	0	0	0	0	0	0.458	0	0	0	0	0	0
	125	MAG125	Alphaproteobacteria	Nautella italica	d__Bacteria;p__Proteobacteria;c__Alphaproteobacteria;o__Rhodobacterales;f__Rhodobacteraceae;g__Phaeobacter;s__Phaeobacter italicus	0	0	0	0	0	0	0	0	0	0	0	0	0	0	0	0.78	0.75	0.75	0	0	0.07	0.56	0.5	0	1	0.5	0	0	0.25	0	0	0	0.501	0	1	0	0	0.083	0	0	0	0	0	0
	126	MAG126	Euryarchaeota	Euryarchaeota archaeon	d__Archaea;p__Euryarchaeota;c__;o__;f__;g__;s__	0	0	0	0	0	0	0	0	0	0	0	0	0	0	0	0.56	0	0.75	0	0	0	0.7	0	0.5	0	0	0	0	0	0.77	0	0	0	0	0	0	0	0.3955	0	0	0	0	0	0
	127	MAG127	Alphaproteobacteria	Citromicrobium sp.	d__Bacteria;p__Proteobacteria;c__Alphaproteobacteria;o__Sphingomonadales;f__Sphingomonadaceae;g__Citromicrobium;s__	0	0	0	0	0	0	0	0	0	0	0	0	0	1	1	0.67	1	0.62	0	0	0	0.91	0.5	0.75	0.5	1	0	0	0.5	0	0	0	0	0	1	0	0	0.3955	0	0	0	0	0	0
	128	MAG128	Poribacteria	Poribacteria bacterium	d__Bacteria;p__Candidatus Poribacteria;c__;o__;f__;g__;s__	0	0	0.125	0	0	0	0	0	0	0	0	0	0	0	0	0.56	0.5	0.62	0	0	0	1	0	0.25	0	0	0	0	0.875	0	0	0	0	0.5	0	0	0	0.1455	0	0	0	0	0	0
	129	MAG129	Alphaproteobacteria	Henriciella sp.	d__Bacteria;p__Proteobacteria;c__Alphaproteobacteria;o__Rhodobacterales;f__Hyphomonadaceae;g__Henriciella;s__	0	0	0	0	0	0	0	0	0	0	0	0	0	0	0	0.78	0.25	0.5	0	1	0.07	0.42	0.5	0.5	0.25	1	0	0	0.5	0	0	0	0	0.5	1	0	0	0.1455	0	0	0	0	0	0
	130	MAG130	Euryarchaeota	Euryarchaeota archaeon	d__Archaea;p__Euryarchaeota;c__;o__;f__;g__;s__	0	0	0	0	0	0	0	0	0	0	0	0	0	0	0	0.67	0	0.75	0	0	0	0.77	0	0.5	0	0	0	0.25	0	0.77	0	0	0	0	0	0	0	0.3955	0	0	0	0	0	0
	131	MAG131	Gammaproteobacteria	Salinicola salarius	d__Bacteria;p__Proteobacteria;c__Gammaproteobacteria;o__Oceanospirillales;f__Halomonadaceae;g__Salinicola;s__Salinicola salarius	0	0	0	0	0	0	1	0	0	0	0	0	0	0	0	0.78	1	0.75	0	1	0.07	0.84	0	0	0	1	0	1	1	0	0	0	0.668	1	1	0	0	0.625	0	0	0	0	0	0
	132	MAG132	Nanoarchaeota	Woesearchaeia archaeon	d__Archaea;p__Candidatus Woesearchaeota;c__;o__;f__;g__;s__	0	0	0	0	0	0	0	0	0	0	0	0	0	0	0	0.56	0.25	0	0	0	0	0	0	0	0	0	0	0	0	0.77	0	0	0	0.5	0	0	0	0	0	0	0	0	0	0
	133	MAG133	Alphaproteobacteria	Hyphomonas sp.	d__Bacteria;p__Proteobacteria;c__Alphaproteobacteria;o__Rhodobacterales;f__Hyphomonadaceae;g__Hyphomonas;s__	0	0	0	0	0	0	0	0	0	0	0	0	0	0	0	0.56	0	0.75	0	0	0	0.63	0.5	0	0	0	0	0	1	0	0	0	0	0	1	0	0	0.3955	0	0	0	0	0	0
	134	MAG134	Bacteroidetes	Mesonia mobilis	d__Bacteria;p__Bacteroidetes;c__Flavobacteriia;o__Flavobacteriales;f__Flavobacteriaceae;g__Mesonia;s__Mesonia mobilis	0	0	0	0	0	0	0	0	0	0	0	0	0	0	0	0.78	0.25	0.62	0.78	0	0	0	0	0.25	0.25	1	0	0	1	0	0	0	0	0	1	0	0	0.5625	0	0	0	0	0	0
	135	MAG135	Gammaproteobacteria	Pseudomonadales bacterium	d__Bacteria;p__Proteobacteria;c__Gammaproteobacteria;o__;f__;g__;s__	0	0	0	0	0	0	0	0	0	0	0	0	0	0	0	0.78	0.25	0.75	0	0	0	0.21	0	0.75	0	0	0	0	1	0	0	0	0.501	0	1	0	0	0.3955	0	0	0	0	0	0
	136	MAG136	Chloroflexi	Dehalococcoidia bacterium	d__Bacteria;p__Chloroflexi;c__Dehalococcoidia;o__;f__;g__;s__	0	0	0	0	0	0	0	0	0	0	0	0	0	0	0	0.33	0.25	0.25	0.44	0	0	0.77	0	0.25	0	0	0	0.25	0	0	0	0	0	0	0	0	0	0	0	0	0	0	0	0
	137	MAG137	Acidobacteria	Luteitaleales bacterium	d__Bacteria;p__Acidobacteria;c__;o__;f__;g__;s__	0	0	0.125	0	0	0	0	0	0	0	0	0	0	0	0	0.56	0.25	0.75	0	0	0	0.77	0	0.75	0	0	0	0	0	0	0	0	0.501	0	1	0	0	0.583	0	0	0	0	0	0
	138	MAG138	Gammaproteobacteria	Gammaproteobacteria bacterium	d__Bacteria;p__Proteobacteria;c__Gammaproteobacteria;o__Acidiferrobacterales;f__Acidiferrobacteraceae;g__;s__	0	0	0	0	0	0	0	0	0	0	0	0	0	1	0	0.44	0.25	0.75	0	0	0	0.91	0	0	0	0	0	0	1	0	0	0	0.167	0	1	0	0	0.458	0	0	0	0	0	0
	139	MAG139	Gammaproteobacteria	Idiomarina loihiensis	d__Bacteria;p__Proteobacteria;c__Gammaproteobacteria;o__Alteromonadales;f__Idiomarinaceae;g__Idiomarina;s__	0	0	0	0	0	0	1	0	0	0	0	0	0	0	0	0.78	0	0.75	0.89	1	0	0	0	0.5	0.75	1	0	0	0.125	0	0	0	0	0	1	0	0	0.208	0	0	0	0	0	0
	140	MAG140	Euryarchaeota	Euryarchaeota archaeon	d__Archaea;p__Euryarchaeota;c__;o__;f__;g__;s__	0	0	0	0	0	0	0	0	0	0	0	0	0	0	0	0.56	0	0.62	0	0	0	0.7	0	0.5	0	0	0	0	0	0.55	0	0	0	0	1	0	0	0.3955	0	0	0	0	0	0
	141	MAG141	SAR324	SAR324 bacterium	d__Bacteria;p__Proteobacteria;c__Deltaproteobacteria;o__;f__;g__;s__	0	0	0	0	0	0	0	0	0	0	0	0	0	0	1	0.89	0	0.75	0.89	0	0	0.63	0	0.5	0	0	0	0	0.875	0	0	0	0.167	0.5	1	0	0	0.458	0	0	0	0	0	0
	142	MAG142	Alphaproteobacteria	Croceicoccus sp.	d__Bacteria;p__Proteobacteria;c__Alphaproteobacteria;o__Sphingomonadales;f__Erythrobacteraceae;g__Croceicoccus;s__	0	0	0	0	1	0	0	0	0	0	0	0	0	0	0	0.56	1	0.62	0	1	0	0.42	0.5	0.25	0.75	1	0	0	0.625	0	0	0	0	0.5	1	0	0	0.125	0	0	0	0	0	0
	143	MAG143	Alphaproteobacteria	Erythrobacter flavus	d__Bacteria;p__Proteobacteria;c__Alphaproteobacteria;o__Sphingomonadales;f__Erythrobacteraceae;g__;s__	0	0	0	0	0	0	0	0	0	0	0	0	0	1	1	0.11	0.25	0.5	0	0	0	0.14	0	0.75	0.75	0	0	0	0.625	0	0	0	0	0	0	0	0	0.3955	0	0	0	0	0	0
	144	MAG144	Gammaproteobacteria	Aestuariibacter aggregatus	d__Bacteria;p__Proteobacteria;c__Gammaproteobacteria;o__Alteromonadales;f__Alteromonadaceae;g__;s__	0	0	0	0	0	0	0	0	0	0	0	0	0	0	0	0.78	0.75	0.88	0.89	1	0	0	0	0.5	1	1	0	0	1	0	0	0	0	0	1	0	0	0.458	0.66	0	0	0	0	0
	145	MAG145	Bacteroidetes	Balneolaceae bacterium	d__Bacteria;p__Bacteroidetes;c__;o__;f__;g__;s__	0	0	0	0	0	0	0	0	0	0	0	0	0	0	0	0.56	0.5	0.5	0	0	0.07	0.63	0	0.25	0	1	0	0	0.25	0	0	0	0	0.5	1	0	0	0.3955	0	0	0	0	0	0
	146	MAG146	Nitrospinae	Nitrospinaceae bacterium	d__Bacteria;p__Nitrospinae;c__Nitrospinia;o__Nitrospinales;f__Nitrospinaceae;g__Nitrospina;s__	0	0	0	0	0	0	0	0	0	0	0	0	0	0	0	0.11	0	0.38	0.22	0	0	0.77	0	0	0	0	0	0	0.5	0	0	0	0	0.5	0	0	0	0.3955	0	0	0	0	0	0
	147	MAG147	Euryarchaeota	Euryarchaeota archaeon	d__Archaea;p__Euryarchaeota;c__;o__;f__;g__;s__	0	0	0	0	0	0	0	0	0	0	0	0	0	0	0	0.44	0.25	0.5	0	0	0	0.28	0	0.5	0	0	0	0	0	0.66	0	0	0	0	1	0	0	0.3955	0	0	0.25	0	0	0
	148	MAG148	Gammaproteobacteria	SAR86 bacterium	d__Bacteria;p__Proteobacteria;c__Gammaproteobacteria;o__;f__;g__;s__	0	0	0	0	0	0	0	0	0	0	0	0	0	0	0	0.56	0	0.62	0	1	0	0	0.5	0.75	0	0	0	0	0.125	0	0	0	0	0.5	1	0	0	0.083	0	0	0	0	0	0
	149	MAG149	Gemmatimonadetes	Gemmatimonadetes bacterium	d__Bacteria;p__Gemmatimonadetes;c__Gemmatimonadetes;o__Gemmatimonadales;f__;g__;s__	0	0	0	0	0	0	0	0	0	0	0	0	0	0	0	0.67	0	0.62	0.78	0	0	1	0	0.5	0	0	0	0	1	0	0	1	0	0.5	1	0	0	0.458	0	0	0	0	0	0
	150	MAG150	Gammaproteobacteria	Melaminivora alkalimesophila	d__Bacteria;p__Proteobacteria;c__Betaproteobacteria;o__Burkholderiales;f__Comamonadaceae;g__Melaminivora;s__Melaminivora alkalimesophila	0	0	0	0	0	0	0	0	0	0	0	0	0	0	0	0.56	0.75	0.62	0.67	1	0	0.7	0	0.5	1	0	0	1	0.375	0	0	0	0.334	0.5	1	1	0	0.375	0	0	0	0	0	0
	151	MAG151	Gammaproteobacteria	SAR86 bacterium	d__Bacteria;p__Proteobacteria;c__Gammaproteobacteria;o__;f__;g__;s__	0	0	0	0	0	0	0	0	0	0	0	0	0	0	0	0.56	0	0.62	0	0	0	0	0.5	0.75	0	0	0	0	1	0	0	0	0	0.5	1	0	0	0.333	0	0	0	0	0	0
	152	MAG152	Gammaproteobacteria	Halomonas sp.	d__Bacteria;p__Proteobacteria;c__Gammaproteobacteria;o__Oceanospirillales;f__Halomonadaceae;g__Halomonas;s__	0	0	0	0	0	0	1	0	0	0	0	0	0	0	0	0.67	0.75	0.62	0.78	1	0.07	0	0	0.25	1	0	0	1	0.25	0	0	0	0.167	1	1	0	0	0.625	0	0	0	0	0	0
	153	MAG153	Candidatus Marinimicrobia	Marinisomatales bacterium	d__Bacteria;p__Candidatus Marinimicrobia;c__;o__;f__;g__;s__	0	0	0.125	0	0	0	0	0	0	0	0	0	0	0	0	0.56	0	0.5	0	0	0	0.84	0	0.5	0	0	0	0	0	0	0	0	0.167	0.5	0	0	0	0.3955	0	0	0	0	0	0
	154	MAG154	Thaumarchaeota	Nitrosopelagicus sp.	d__Archaea;p__Euryarchaeota;c__;o__;f__;g__;s__	0	0	0	0	0	0	0	0	0	0	0	0	0	0	0	0.44	0	0.5	0	0	0	0.49	0	0.5	0	0	0	0	0	0.11	0	0	0	0	0	0	0	0.333	0	0	0	0	0	0
	155	MAG155	Alphaproteobacteria	Ruegeria mobilis	d__Bacteria;p__Proteobacteria;c__Alphaproteobacteria;o__Rhodobacterales;f__Rhodobacteraceae;g__Ruegeria;s__	0	0	0	0	0	0	0	0	0	0	0	0	0	0	0	0.67	1	0.62	0	0	0	0.49	0	0.75	0	0	0	0	0.875	0	0	0	0.501	0	1	0	0	0.3955	0	0	0	0	0	0
	156	MAG156	Alphaproteobacteria	Ponticaulis sp.	d__Bacteria;p__Proteobacteria;c__Alphaproteobacteria;o__Rhodobacterales;f__Hyphomonadaceae;g__Ponticaulis;s__	0	0	0	0	0	0	0	0	0	0	0	0	0	0	0	0.67	1	0.75	0	0	0	0.91	0.5	0.25	1	0.5	0	0	0.5	0	0	0	0	1	1	0	0	0.3955	0	0	0	0	0	0
	157	MAG157	Actinobacteria	Yonghaparkia sp.	d__Bacteria;p__Actinobacteria;c__Actinobacteria;o__Micrococcales;f__Microbacteriaceae;g__Leifsonia;s__	0	0	0	0	0	0	0	0	0	0	0	0	0	0	0	0.44	0.5	0.5	0	0	0.07	0	0	0.25	0	0.5	0	0	0.5	0	0	0	0.167	0.5	0	0	0	0.5625	0	0	0	0	0	0
	158	MAG158	Gammaproteobacteria	Alteromonas mediterranea	d__Bacteria;p__Proteobacteria;c__Gammaproteobacteria;o__Alteromonadales;f__Alteromonadaceae;g__Alteromonas;s__Alteromonas macleodii	0	0	0	0	0	0	0	0	0	0	0	0	0	0	0	0.89	0.5	0.62	0	1	0	0	0	0	1	1	0	0	0	0	0	0	0	0.5	0	0	0	0.458	0	0	0	0	0	0
	159	MAG159	Alphaproteobacteria	Roseivivax sp.	d__Bacteria;p__Proteobacteria;c__Alphaproteobacteria;o__Rhodobacterales;f__Rhodobacteraceae;g__Roseivivax;s__	0	0	0	0	0	0	0	0	0	0	0	0	0	0	0	0.56	0.25	0.75	0.67	0	0	0.77	0.5	0.75	1	0.5	0	0	0.875	0	0	0	0.501	0	0	0	0	0.458	1	0	0	0	0	0
	160	MAG160	Bacteroidetes	Balneola sp.	d__Bacteria;p__Balneolaeota;c__Balneolia;o__Balneolales;f__Balneolaceae;g__Balneola;s__	0	0	0	0	0	0	0	0	0	0	0	0	0	0	0	0.78	0	0.38	0	0	0	0.35	0	0.25	0.25	0	0	0	0.375	0	0	0	0	0	1	0	0	0.3955	0	0	0	0	0	0
	161	MAG161	Alphaproteobacteria	Erythrobacter sp.	d__Bacteria;p__Proteobacteria;c__Alphaproteobacteria;o__Sphingomonadales;f__Erythrobacteraceae;g__;s__	0	0	0	0	0	0	0	0	0	0	0	0	0	1	1	0.67	1	0.62	0	1	0	0.49	0.5	0.5	1	1	0	0.25	0.875	0	0	0	0	0	0	1	0	0.375	0	0	0	0	0	0
	162	MAG162	Alphaproteobacteria	Pelagibacteraceae bacterium	d__Bacteria;p__Proteobacteria;c__Alphaproteobacteria;o__Pelagibacterales;f__Pelagibacteraceae;g__Candidatus Pelagibacter;s__	0	0	0	0	0	0	0	0	0	0	0	0	0	0	0	0.78	0.25	0.62	0	1	0	0.77	0	0.25	0	0	0	0	0.75	0	0	0	0	0	1	0	0	0	0	0	0	0	0	0
	163	MAG163	Gammaproteobacteria	Porticoccaceae bacterium	d__Bacteria;p__Proteobacteria;c__Gammaproteobacteria;o__;f__;g__;s__	0	0	0	0	0	0	0	0	0	0	0	0	0	0	0	0.67	1	0.38	0	1	0	0	0.5	0.5	0	0	0	0	0.625	0	0	0	0.167	0	1	0	0	0.3125	0	0	0	0	0	0
	164	MAG164	Alphaproteobacteria	Hyphomonas sp.	d__Bacteria;p__Proteobacteria;c__Alphaproteobacteria;o__Rhodobacterales;f__Hyphomonadaceae;g__Hyphomonas;s__	0	0	0	0	0	0	0	0	0	0	0	0	0	0	0	0.56	1	0.62	0	1	0	0.49	0.5	0.75	0	1	0	0	0.5	0	0	0	0	0	1	1	0	0.1455	0	0	0	0	0	0
4,000 m	165	MAG165	Firmicutes	Oceanobacillus kimchii	d__Bacteria;p__Firmicutes;c__Bacilli;o__Bacillales;f__Bacillaceae;g__Oceanobacillus;s__	0	0	0	0	0	0	0	0	0	0	0	0	0	0	0	1	0.75	0.75	0	1	0	0	0	1	0	1	1	0	1	0	1	0	0.167	1	1	0	0	0.6875	0	0	0	0	0	0
	166	MAG166	Gammaproteobacteria	Spongiibacter tropicus	d__Bacteria;p__Proteobacteria;c__Gammaproteobacteria;o__Cellvibrionales;f__Spongiibacteraceae;g__Spongiibacter;s__Spongiibacter tropicus	0	0	0	0	0	0	0	0	0	0	0	0	0	0	0	0.67	1	1	0.78	1	0.07	0.42	0.5	0.75	1	1	0	0	1	0	0	0	0	0.5	1	1	0	0.458	0	0	0	0	0	0
	167	MAG167	Alphaproteobacteria	Caulobacterales bacterium	d__Bacteria;p__Proteobacteria;c__Alphaproteobacteria;o__Caulobacterales;f__;g__;s__	0	0	0	0	0	0	0	0	0	0	0	0	0	0	1	0.78	0	0.88	0	0	0	1	0.5	0.75	1	1	0	0	1	0	0	0	0.668	0	1	1	0	0.3955	0	0	0	0	0	0
	168	MAG168	Alphaproteobacteria	Ferrovibrionaceae bacterium	d__Bacteria;p__Proteobacteria;c__Alphaproteobacteria;o__Rhodospirillales;f__Rhodospirillaceae;g__;s__	0	0	0	0	0	0	0	0	0	0	0	0	0	0	0	0.67	0	0.88	0	0	0	1	0.5	0.75	0.75	1	0	0	1	0	0	0	0.668	0.5	1	1	0	0.458	0	0	0	0	0	0
	169	MAG169	Gammaproteobacteria	Algiphilus sp.	d__Bacteria;p__Proteobacteria;c__Gammaproteobacteria;o__Nevskiales;f__Algiphilaceae;g__Algiphilus;s__	0	0	0	0	0	0	1	0	0	0	0	0	0	0	0	0.89	0	0.88	0	1	0.07	0	0.5	0.75	1	1	0	0	1	0	0	0	0	0.5	1	1	0	0.458	0	0	0	0	0	0
	170	MAG170	Gammaproteobacteria	Nitrincolaceae bacterium	d__Bacteria;p__Proteobacteria;c__Gammaproteobacteria;o__Oceanospirillales;f__Oceanospirillaceae;g__;s__	0	0	0	0	0	0	0	0	0	0	0	0	0	0	0	0.78	0	0.88	0.78	1	0	0	0.5	0.75	0.75	1	0	0	1	0	0	0	0.668	0.5	1	0	0	0.625	1	0	0	0	0	0
	171	MAG171	Bacteroidetes	Lewinella sp.	d__Bacteria;p__Bacteroidetes;c__Saprospiria;o__Saprospirales;f__Lewinellaceae;g__Lewinella;s__	0	0	0	0	0	0	0	0	0	0	0	0	0	0	0	0.89	0.75	0.75	0.89	0	0	0	0	0.75	0.75	1	0	0	1	0	0	0	0	0.5	1	0	0	0.3955	0.66	0	0	0	0	0
	172	MAG172	Alphaproteobacteria	Pelagibacterium sp.	d__Bacteria;p__Proteobacteria;c__Alphaproteobacteria;o__Rhizobiales;f__;g__;s__	0	0	0	0	0	0	0	0	0	0	0	0	0	0	1	0.89	1	0.75	1	1	0	1	0.5	0.75	1	1	0	0	1	0	0	0	0	0	1	0	0	0.3955	0	0	0	0	0	0
	173	MAG173	Alphaproteobacteria	Hyphomonadaceae bacterium	d__Bacteria;p__Proteobacteria;c__Alphaproteobacteria;o__Rhodobacterales;f__Hyphomonadaceae;g__;s__	0	0	0	0	0	0	0	0	0	0	0	0	0	1	1	0.78	1	0.75	0	1	0	1	0.5	0.75	1	1	0	0	1	0	0	0	0.167	0	1	1	0	0.3955	0	0	0	0	0	0
	174	MAG174	Planctomycetes	Phycisphaerales bacterium	d__Bacteria;p__Planctomycetes;c__Phycisphaerae;o__Phycisphaerales;f__;g__;s__	0	0	0	0	0	0	0	0	0	0	0	0	0	0	0	0.67	0	0.62	0	0	0	1	0	0.75	0.25	0	0	0	0.875	0	0	0	0	0.5	1	0	0	0.3955	0	0	0	0	0	0
	175	MAG175	Gammaproteobacteria	Pseudomonas sp.	d__Bacteria;p__Proteobacteria;c__Gammaproteobacteria;o__Pseudomonadales;f__Pseudomonadaceae;g__;s__	0	0	0	0	0	0	0	0	0	0	0	0	0	0	0	0.67	1	0.88	0.78	1	0	0	0.5	0.75	0.25	1	0	0	0.25	0	0	0	0	1	1	1	0	0.625	0	0	0	0	0	0
	176	MAG176	Gammaproteobacteria	Oceanococcaceae bacterium	d__Bacteria;p__Proteobacteria;c__Gammaproteobacteria;o__Chromatiales;f__Ectothiorhodospiraceae;g__;s__	0	0	0	0	1	0	1	0	0	0	0	0	0	0	0	0.78	0	0.88	0	1	0.07	0	0.5	0.75	1	1	0	0	1	0	0	0	0	0	1	0	0	0.458	0	0	0	0	0	0
	177	MAG177	Alphaproteobacteria	Rickettsiaceae bacterium	d__Bacteria;p__Proteobacteria;c__Alphaproteobacteria;o__Rickettsiales;f__;g__;s__	0	0	0	0	0	0	0	0	0	0	0	0	0	0	0	0.11	0	0.75	0	0	0	1	0.5	0.75	0	0	0	0	1	0	0	0	0	0	0	0	0	0.1455	0	0	0	0	0	0
	178	MAG178	Alphaproteobacteria	Rhodobacteraceae bacterium	d__Bacteria;p__Proteobacteria;c__Alphaproteobacteria;o__Rhodobacterales;f__Rhodobacteraceae;g__Rhodovulum;s__	0	0	0	0	0	1	1	0	0	0	0	0	0	0	0	0.89	1	0.75	1	0	0	1	0.5	0.75	1	1	0	0	1	0	1	0	0.668	0	1	1	0	0.3955	1	0	0	0	0	0
	179	MAG179	Planctomycetes	Isosphaeraceae bacterium	d__Bacteria;p__Planctomycetes;c__Planctomycetia;o__Planctomycetales;f__Isosphaeraceae;g__;s__	0	0	0	0	0	1	0	0	0	0	0	0	0	0	0	0.56	0.75	0.75	0	0	0	1	0	1	0.25	1	0	0	1	0	1	0	0	1	1	1	0	0.3955	0	0.5	0	0	0	0
	180	MAG180	Verrucomicrobia	Chlamydiia bacterium	d__Bacteria;p__Chlamydiae;c__Chlamydiia;o__;f__;g__;s__	0	0	0	0	0	0	0	1	0	0	0	0	0	0	0	0.89	0.5	0.62	0	0	0	0	0	0	0	1	0	1	0.125	0.55	0	0	0	0.5	0	0	0	0.3955	0	0	0	0	0	0
	181	MAG181	Gammaproteobacteria	Oceanococcaceae bacterium	d__Bacteria;p__Proteobacteria;c__Gammaproteobacteria;o__Chromatiales;f__Ectothiorhodospiraceae;g__Oceanococcus;s__	0	0	0	0	0	0	1	0	0	0	0	0	0	0	0	0.89	1	0.88	1	1	0	0	0.5	0.75	1	1	0	0	1	0	0	0	0	1	1	0	0	0.458	0	0	0	0	0	0
	182	MAG182	Planctomycetes	Planctomycetes bacterium	d__Bacteria;p__Planctomycetes;c__;o__;f__;g__;s__	0	0	0	0	0	0	0	0	0	0	0	0	0	0	0	0.89	0.5	0.75	0.89	0	0	0.77	0	1	0.25	0	0	0	1	0	0	0	0.167	0.5	1	0	0	0.3955	0	0	0	0	0	0
	183	MAG183	Actinobacteria	Ilumatobacter sp.	d__Bacteria;p__Actinobacteria;c__Acidimicrobiia;o__Acidimicrobiales;f__Acidimicrobiaceae;g__;s__	0	0	0.125	0	0	0	0	0	0	0	0	0	0	0	0	0.89	0.75	0.88	0	0	0	1	0	0.75	0	1	0	0	0.875	0	0	0	0.167	0.5	1	0	0	0.458	0	0	0	0	0	0
	184	MAG184	Alphaproteobacteria	Rhodobacteraceae bacterium	d__Bacteria;p__Proteobacteria;c__Alphaproteobacteria;o__Rhodobacterales;f__Rhodobacteraceae;g__;s__	0	0	0	0	0	0	0	0	0	0	0	0	0	0	1	0.78	0.75	0.88	0	0	0	1	0.5	0.75	1	0	0	0	0.875	0	0	0	0.501	1	1	0	0	0.458	0	0	0	0	0	0
	185	MAG185	Bacteroidetes	Saprospiraceae bacterium	d__Bacteria;p__Bacteroidetes;c__Saprospiria;o__Saprospirales;f__Saprospiraceae;g__;s__	0	0	0	0	0	1	0	0	0	0	0	0	0	0	0	0.89	0.5	0.75	0.89	0	0	0	0	0.75	0.25	0	0	0	1	0	0	0	0	1	1	0	0	0.5625	0	0	0	0	0	0
	186	MAG186	Gammaproteobacteria	Neptuniibacter sp.	d__Bacteria;p__Proteobacteria;c__Gammaproteobacteria;o__Oceanospirillales;f__Oceanospirillaceae;g__Neptuniibacter;s__	0	0	0	0	0	0	0	0	0	0	0	0	0	0	0	0.78	1	0.88	0.78	1	0	0	0.5	0.75	0.75	0	0	0	0.625	0.66	0	0	0	0.5	1	1	0	0.625	1	0	0	0	0	0
	187	MAG187	Bacteroidetes	Lewinella sp.	d__Bacteria;p__Bacteroidetes;c__Saprospiria;o__Saprospirales;f__Lewinellaceae;g__Lewinella;s__	0	0	0	0	0	0	0	0	0	0	0	0	0	0	0	0.89	0.75	0.75	0.89	0	0	0.07	0	0.75	0.25	1	0	0	1	0	0	0	0	0.5	1	0	0	0.3955	0	0	0	0	0	0
	188	MAG188	Gammaproteobacteria	Marinobacter sp.	d__Bacteria;p__Proteobacteria;c__Gammaproteobacteria;o__Alteromonadales;f__Alteromonadaceae;g__Marinobacter;s__	0	0	0	0	0	0	1	0	0	0	0	0	0	0	0	0.78	1	0.88	0	1	0	0	0.5	0.75	1	1	0	0	0.25	0	0	0	0.501	1	1	0	0	0.625	0	0	0	0	0	0
	189	MAG189	Alphaproteobacteria	Rhodospirillales bacterium	d__Bacteria;p__Proteobacteria;c__Alphaproteobacteria;o__Rhodospirillales;f__Rhodospirillaceae;g__;s__	0	0	0	0	0	0	0	0	0	0	0	0	0	1	1	0.78	0.25	1	0.89	0	0	1	0.5	0.75	1	1	0	0	1	0	0	0	0.668	0.5	1	0	0	0.6455	0	0	0	0	0	0
	190	MAG190	Gammaproteobacteria	Xanthomonadales bacterium	d__Bacteria;p__Proteobacteria;c__Gammaproteobacteria;o__Oceanospirillales;f__;g__;s__	0	0	0	0	1	0	0	0	0	0	0	0	0	0	0	0.78	1	0.88	0.89	1	0	1	0.5	0.75	0.75	1	0	0	1	0	0	0	0	0.5	1	0	0	0.3955	0	0	0	0	0	0
	191	MAG191	Alphaproteobacteria	Ahrensia sp.	d__Bacteria;p__Proteobacteria;c__Alphaproteobacteria;o__Rhodobacterales;f__Rhodobacteraceae;g__Ahrensia;s__	0	0	0	0	0	1	1	0	0	0	0	0	0	0	0	0.89	1	0.88	1	1	0.07	0.91	0.5	0.75	1	1	0	0.75	1	0	0	0	0.668	1	1	0	0	0.458	1	1	0	0	0	0
	192	MAG192	Gammaproteobacteria	Rheinheimera sp.	d__Bacteria;p__Proteobacteria;c__Gammaproteobacteria;o__Alteromonadales;f__Alteromonadaceae;g__;s__	0	0	0	0	0	0	1	0	0	0	0	0	0	0	0	0.89	1	0.88	0.89	1	0.07	0	0.5	0.75	1	1	0	0	1	0	0	0	0	0	0	0	0	0.458	0	0	0	0	0	0
	193	MAG193	Actinobacteria	Ilumatobacter	d__Bacteria;p__Actinobacteria;c__Acidimicrobiia;o__Acidimicrobiales;f__Acidimicrobiaceae;g__;s__	0	0	0.125	0	0	0	0	0	0	0	0	0	0	0	0	0.67	0.75	0.88	0	0	0	1	0	0.5	0	1	0	0	0.875	0	0	0	0.167	0	1	0	0	0.458	0	0	0	0	0	0
	194	MAG194	Alphaproteobacteria	Parvularculaceae bacterium	d__Bacteria;p__Proteobacteria;c__Alphaproteobacteria;o__Parvularculales;f__Parvularculaceae;g__Parvularcula;s__	0	0	0	0	0	1	0	0	0	0	0	0	0	0	0	0.78	1	0.88	0	1	0	1	0.5	0.75	0.75	1	0	0	1	0	0	0	0.501	0.5	1	0	0	0.3955	0	0	0	0	0	0
	195	MAG195	Alphaproteobacteria	Oceanicaulis sp.	d__Bacteria;p__Proteobacteria;c__Alphaproteobacteria;o__Rhodobacterales;f__Hyphomonadaceae;g__Oceanicaulis;s__	0	0	0	0	0	0	0	0	0	0	0	0	0	0	0	0.78	1	0.75	0	1	0	1	0.5	0.75	0	1	0	0	0.875	0	0	0	0	0	0	0	0	0.3955	0	0	0	0	0	0
	196	MAG196	Myxococcales	Myxococcales bacterium	d__Bacteria;p__Proteobacteria;c__Deltaproteobacteria;o__;f__;g__;s__	0	0.167	0	0	0	0	0	0	0	0	0	0	0	0	0	0.89	0	0.88	0.89	1	0	0	0	1	0.25	1	0	0	0.875	0	0	1	0	0.5	1	0	0	0.5205	0	0	0	0	0	0
	197	MAG197	Alphaproteobacteria	Oceanicaulis sp.	d__Bacteria;p__Proteobacteria;c__Alphaproteobacteria;o__Rhodobacterales;f__Hyphomonadaceae;g__Oceanicaulis;s__	0	0	0	0	0	0	0	0	0	0	0	0	0	0	0	0.78	0	0.75	0	1	0	1	0.5	0.75	0.5	1	0	0	1	0	0	0	0	0	0	0	0	0.1455	0	0	0	0	0	0
	198	MAG198	Alphaproteobacteria	Citromicrobium bathyomarinum	d__Bacteria;p__Proteobacteria;c__Alphaproteobacteria;o__Sphingomonadales;f__Sphingomonadaceae;g__Citromicrobium;s__	0	0	0	0	1	0	0	0	0	0	0	0	0	1	1	0.78	1	1	0	1	0.07	1	0.5	0.75	1	1	0	0.75	1	0	0	0	0	1	1	0	0	0.458	0	0	0	0	0	0
	199	MAG199	Actinobacteria	Aeromicrobium sp.	d__Bacteria;p__Actinobacteria;c__Actinobacteria;o__;f__;g__;s__	0	0	0	0	0	0	0	0	0	0	0	0	0	0	0	0.78	0.5	0.62	0	0	0	1	0	0.75	0	1	0	0	0.875	0	0	0	0.167	0	1	0	0	0.5625	0	0	0	0	0	0
	200	MAG200	Planctomycetes	Phycisphaerales bacterium	d__Bacteria;p__Planctomycetes;c__Phycisphaerae;o__;f__;g__;s__	0	0	0	0	0	0	0	0	0	0	0	0	0	0	0	0.67	0	0.62	0	0	0	1	0	0.75	0.25	0	0	0	1	0	0	0	0	1	1	0	0	0.3955	0	0	0	0	0	0
	201	MAG201	Halobacterota	Halostagnicola sp.	d__Archaea;p__Euryarchaeota;c__Halobacteria;o__Natrialbales;f__Natrialbaceae;g__Halostagnicola;s__	0	0	0	0	0	0	0	0	0	0	0	0	0	0	0	0.67	0.25	0.88	0.78	0	0	0.7	0	0.75	0	1	0	0	0	1	0	0	0.167	0.5	1	0	0	0.5625	0	0	0	0	0	0
	202	MAG202	Bacteroidetes	Cryomorphaceae bacterium	d__Bacteria;p__Bacteroidetes;c__Flavobacteriia;o__Flavobacteriales;f__;g__;s__	0	0	0	0	0	0	0	0	0	0	0	0	0	0	0	0.78	0	0.75	0.78	0	0	0	0	0.75	0.25	1	0	0	1	0.55	0	0	0	0.5	1	0	0	0.3955	0	0	0	0	0	0
	203	MAG203	Planctomycetes	Pirellulaceae bacterium	d__Bacteria;p__Planctomycetes;c__Planctomycetia;o__Planctomycetales;f__Planctomycetaceae;g__;s__	0	0	0	0	0	0	0	0	0	0	0	0	0	0	0	0.67	0.75	0.75	0	0	0.07	0.77	0	1	0.25	0	0	0	1	0.55	1	0	0	0.5	0	1	0	0.3955	0	0	0	0	0	0
	204	MAG204	Chloroflexi	Anaerolineae bacterium	d__Bacteria;p__Chloroflexi;c__Anaerolineae;o__Anaerolineales;f__;g__;s__	0	0	0.125	0	0	0	0	0	0	0	0	0	0	0	0	0.78	0.75	0.75	0.78	0	0	1	0	0.75	0	0	0	0.25	0.875	0	1	0	0	0.5	1	0	0	0.3955	0	0	0	0	0	0
	205	MAG205	Planctomycetes	Gimesia sp.	d__Bacteria;p__Planctomycetes;c__Planctomycetia;o__Planctomycetales;f__Planctomycetaceae;g__Gimesia;s__	0	0	0	0	0	0	0	0	0	0	0	0	0	0	0	0.78	0.75	0.75	0	0	0.07	0.21	0	1	0.25	1	0	0	1	0	1	0	0	1	1	1	0	0.458	0	0	0	0	0	0
	206	MAG206	Alphaproteobacteria	Oceanicaulis sp.	d__Bacteria;p__Proteobacteria;c__Alphaproteobacteria;o__Rhodobacterales;f__Hyphomonadaceae;g__Oceanicaulis;s__	0	0	0	0	0	0	0	0	0	0	0	0	0	0	0	0.78	1	0.62	0	1	0	1	0.5	0.75	0	1	0	0	1	0	0	0	0	0	1	0	0	0.3955	0	0	0	0	0	0
	207	MAG207	Verrucomicrobia	Parachlamydiales bacterium	d__Bacteria;p__Chlamydiae;c__Chlamydiia;o__Parachlamydiales;f__;g__;s__	0	0	0	0	0	0	0	0	0	0	0	0	0	0	0	0.56	0.5	0.25	0	0	0	0.91	0	0	0.5	1	0	1	0.875	0.55	0	0	0	0	0	0	0	0.333	0	0	0	0	0	0
	208	MAG208	Alphaproteobacteria	Caedibacterales bacterium	d__Bacteria;p__Proteobacteria;c__Alphaproteobacteria;o__;f__;g__;s__	0	0	0	0	0	0	0	0	0	0	0	0	0	0	0	0.67	0	0.75	0	0	0	1	0.5	0.75	0	0	0	0	1	0	0	0	0	0	0	0	0	0.1455	0	0	0	0	0	0
	209	MAG209	Alphaproteobacteria	Croceicoccus sp.	d__Bacteria;p__Proteobacteria;c__Alphaproteobacteria;o__Sphingomonadales;f__Erythrobacteraceae;g__Croceicoccus;s__	0	0	0	0	0	0	0	0	0	0	0	0	0	1	1	0.78	0.75	1	0	1	0	1	0.5	0.75	1	1	0	0	0.75	0	0	0	0	1	1	1	0	0.5205	0	0	0	0	0	0
	210	MAG210	Gammaproteobacteria	Idiomarina sp.	d__Bacteria;p__Proteobacteria;c__Gammaproteobacteria;o__Alteromonadales;f__Idiomarinaceae;g__Idiomarina;s__	0	0	0	0	0	0	1	0	0	0	0	0	0	0	0	0.89	1	0.75	0.89	1	0.07	0	0.5	0.75	1	1	0	0	0.75	0	0	0	0	0	1	0	0	0.458	0	0	0	0	0	0
	211	MAG211	Gammaproteobacteria	Ketobacter sp.	d__Bacteria;p__Proteobacteria;c__Gammaproteobacteria;o__;f__;g__;s__	0	0	0	0	0	0	0	0	0	0	0	0	0	0	0	0.78	1	1	0.89	0	0	0	0.5	0.75	1	1	0	0	1	0	0	1	0	1	1	1	0	0.458	1	1	0	0	0	0
	212	MAG212	Gammaproteobacteria	Gammaproteobacteria bacterium	d__Bacteria;p__Proteobacteria;c__Gammaproteobacteria;o__;f__;g__;s__	0	0	0	0	0	0	0	0	0	0	0	0	0	0	0	0.67	0	0.88	0	1	0	1	0.5	0.75	0	0	0	0	1	0	0	0	0.167	0	1	0	0	0.458	0	0	0	0	0	0
	213	MAG213	Planctomycetes	Planctomycetes bacterium	d__Bacteria;p__Planctomycetes;c__;o__;f__;g__;s__	0	0	0	0	0	0	0	0	0	0	0	0	0	0	0	0.67	0	0.75	0	1	0	1	0	0.75	0.25	0	0	0	1	0	0	0	0.167	0	1	0	0	0.3955	0	0	0	0	0	0
	214	MAG214	Alphaproteobacteria	Altererythrobacter sp.	d__Bacteria;p__Proteobacteria;c__Alphaproteobacteria;o__Sphingomonadales;f__Erythrobacteraceae;g__Altererythrobacter;s__	0	0	0	0	0	0	0	0	0	0	0	0	0	0	1	0.78	1	1	0	1	0	0.63	0.5	0.75	0	1	0	0	0.875	0	0	0	0	0	1	0	0	0.208	0	0	0	0	0	0
	215	MAG215	Alphaproteobacteria	Pelagibaca bermudensis	d__Bacteria;p__Proteobacteria;c__Alphaproteobacteria;o__Rhodobacterales;f__Rhodobacteraceae;g__Salipiger;s__Salipiger bermudensis	0	0	0	0	0	1	1	0	0	0	0	0	0	0	1	0.89	1	0.62	1	0	0	1	0.5	0.75	1	1	0	0.75	1	0	1	0	0.668	0	1	0	0	0.458	1	0	0	0	0	0
	216	MAG216	Alphaproteobacteria	Parvularculaceae bacterium	d__Bacteria;p__Proteobacteria;c__Alphaproteobacteria;o__Parvularculales;f__Parvularculaceae;g__Parvularcula;s__	0	0	0	0	0	0	0	0	0	0	0	0	0	0	0	0.78	0.25	0.88	0	1	0	1	0.5	0.75	0	1	0	0	1	0	0	0	0.501	0	1	0	0	0.3955	0.66	0	0	0	0	0
	217	MAG217	Gammaproteobacteria	Oceanococcaceae bacterium	d__Bacteria;p__Proteobacteria;c__Gammaproteobacteria;o__Chromatiales;f__Ectothiorhodospiraceae;g__Oceanococcus;s__	0	0	0	0	0	0	1	0	0	0	0	0	0	0	0	0.89	1	0.88	1	1	0	0	0.5	0.75	0	1	0	0	1	0	0	0	0	1	0	0	0	0.458	0	0	0	0	0	0
	218	MAG218	Gammaproteobacteria	Pseudomonadales bacterium	d__Bacteria;p__Proteobacteria;c__Gammaproteobacteria;o__;f__;g__;s__	0	0	0	0	0	0	0	0	0	0	0	0	0	1	0	0.78	0.5	1	0	1	0.07	0	0.5	0.75	1	0	0	0	1	0	0	0	0	0	1	0	0	0.458	0	0	0	0	0	0
	219	MAG219	Alphaproteobacteria	Micavibrionaceae bacterium	d__Bacteria;p__Proteobacteria;c__Alphaproteobacteria;o__;f__;g__;s__	0	0	0	0	0	0	0	0	0	0	0	0	0	0	0	0.78	0	0.75	0	0	0	1	0.5	0.75	0.75	1	0	0	0.875	0	0	0	0	0	1	0	0	0.1455	0	0	0	0	0	0
	220	MAG220	Gammaproteobacteria	Vibrio alginolyticus	d__Bacteria;p__Proteobacteria;c__Gammaproteobacteria;o__Vibrionales;f__Vibrionaceae;g__Vibrio;s__Vibrio alginolyticus	0	0	0	0	0	0	1	0	0	0	0	0	0	0	0	0.89	1	0.75	0.89	1	0	0	0.5	0.75	1	1	0	1	0.625	0	0	1	0.501	0.5	1	1	0	0.708	0	0	0	0	0	0
	221	MAG221	Alphaproteobacteria	Fodinicurvataceae bacterium	d__Bacteria;p__Proteobacteria;c__Alphaproteobacteria;o__Rhodospirillales;f__Rhodospirillaceae;g__;s__	0	0	0	0	0	0	0	0	0	0	0	0	0	1	1	0.67	0	0.62	0	0	0.07	1	0.5	0.75	1	1	0	0	0.875	0	0	0	0.501	0.5	1	0	0	0.3955	0	0	0	0	0	0
	222	MAG222	Alphaproteobacteria	Micavibrionaceae bacterium	d__Bacteria;p__Proteobacteria;c__Alphaproteobacteria;o__;f__;g__;s__	0	0	0	0	0	0	0	0	0	0	0	0	0	0	0	0.67	0	0.75	0	0	0	1	0.5	0.75	0.75	1	0	0	1	0	0	0	0	0	0	0	0	0.1455	0	0	0	0	0	0
	223	MAG223	Chloroflexi	Dehalococcoidia bacterium	d__Bacteria;p__Chloroflexi;c__;o__;f__;g__;s__	0	0	0	0	0	0	0	0	0	0	0	0	0	0	0	0.56	0.5	0.75	0.67	0	0.07	0.84	0	0.5	0	0	0	0.25	1	0	0	0	0.167	0	0	0	0	0.3955	0	0	0	0	0	0
	224	MAG224	Alphaproteobacteria	Hoeflea sp.	d__Bacteria;p__Proteobacteria;c__Alphaproteobacteria;o__Rhizobiales;f__;g__;s__	0	0	0	0	0	0	0	0	0	0	0	0	0	0	0	0.89	1	0.75	1	1	0.07	0.28	0.5	0.25	1	1	0	1	0.875	0	1	0	0.668	1	1	0	0	0.458	0	0	0	0	0	0
	225	MAG225	Alphaproteobacteria	Roseivivax sp.	d__Bacteria;p__Proteobacteria;c__Alphaproteobacteria;o__Rhodobacterales;f__Rhodobacteraceae;g__Roseivivax;s__	0	0	0	0	0.5	1	0	0	0	0	0	0	0	0	0	0.89	1	0.62	0	0	0	1	0.5	0.75	1	1	0	1	0.625	0	0	0	0.501	0.5	1	0	0	0.458	0	0	0	0	0	0
	226	MAG226	Gammaproteobacteria	Gammaproteobacteria bacterium	d__Bacteria;p__Proteobacteria;c__Gammaproteobacteria;o__;f__;g__;s__	0	0	0	0	0	0	1	0	0	0	0	0	0	1	0	0.78	0	1	0.89	1	0	1	0.5	0.75	0.75	1	0	0	1	0	0	0	0.167	0.5	1	1	0	0.458	0	0	0	0	0	0
	227	MAG227	Alphaproteobacteria	Alphaproteobacteria bacterium	d__Bacteria;p__Proteobacteria;c__;o__;f__;g__;s__	0	0	0	0	0	1	0	0	0	0	0	0	0	0	0	0.78	0	0.62	0	0	0	1	0.5	0.75	0.75	0	0	0	1	0	0	0	0	0	1	0	0	0.3955	0	0	0	0	0	0
	228	MAG228	Actinobacteria	Mycobacterium sp.	d__Bacteria;p__Actinobacteria;c__Actinobacteria;o__Corynebacteriales;f__Mycobacteriaceae;g__Mycolicibacterium;s__	0	0	0	0	0	0	0	0	0	0	0	0	0	1	0	0.67	0.75	0.88	0	1	0.14	1	0	0.5	0	1	0	0	1	0	1	0	0	1	1	1	0	0.5625	0.66	1	0	0	0	0
	229	MAG229	Gammaproteobacteria	Idiomarina sp.	d__Bacteria;p__Proteobacteria;c__Gammaproteobacteria;o__Alteromonadales;f__Idiomarinaceae;g__;s__	0	0	0	0	0	0	1	0	0	0	0	0	0	0	0	0.89	1	0.88	0.89	1	0.07	0	0.5	0.75	0.75	1	0	0	1	0	0	0	0	0	1	0	0	0.458	0	0	0	0	0	0
	230	MAG230	Gammaproteobacteria	Alteromonas sp.	d__Bacteria;p__Proteobacteria;c__Gammaproteobacteria;o__Alteromonadales;f__Alteromonadaceae;g__;s__	0	0	0	0	0	0	1	0	0	0	0	0	0	0	0	1	1	0.88	1	1	0	0	0	0.75	1	1	0	1	0.625	0	0	0	0	0	1	0	0	0.625	0	0	0	0	0	0
	231	MAG231	Alphaproteobacteria	Micavibrionaceae bacterium	d__Bacteria;p__Proteobacteria;c__Alphaproteobacteria;o__;f__;g__Micavibrio;s__	0	0	0	0	0	0	0	0	0	0	0	0	0	0	0	0.67	0	0.5	0	0	0	1	0.5	0.5	1	1	0	0	1	0	0	0	0	0	1	0	0	0.1455	0	0	0	0	0	0
	232	MAG232	Actinobacteria	Cutibacterium acnes	d__Bacteria;p__Actinobacteria;c__Actinobacteria;o__Propionibacteriales;f__Propionibacteriaceae;g__Cutibacterium;s__[Propionibacterium] namnetense	0	0	0	0	0	0	0	0	0	0	0	0	0	0	1	1	0.75	0.75	0	0	0	1	0	0.5	0	1	0	0	1	0	1	0	0	1	0	0	0	0.1455	0	0	0	0	0	0
	233	MAG233	Bacteroidetes	Muricauda sp.	d__Bacteria;p__Bacteroidetes;c__Flavobacteriia;o__Flavobacteriales;f__Flavobacteriaceae;g__Muricauda;s__	0	0	0	0	0	0	0	0	0	0	0	0	0	0	0	0.78	0.5	0.62	0.78	0	0.07	0.07	0	0.75	0.25	0	0	0	0.75	0	0	0	0	0	1	0	0	0.3955	0	0	0	0	0	0
	234	MAG234	Alphaproteobacteria	Hyphomonas sp.	d__Bacteria;p__Proteobacteria;c__Alphaproteobacteria;o__Rhodobacterales;f__Hyphomonadaceae;g__Hyphomonas;s__	0	0	0	0	0	0	0	0	0	0	0	0	0	0	0	0.78	1	0.62	0	0	0	1	0.5	0.75	1	1	0	0	1	0	0	0	0	0	1	0	0	0.1455	0	0	0	0	0	0
	235	MAG235	Myxococcales	Myxococcales	d__Bacteria;p__Proteobacteria;c__Deltaproteobacteria;o__Myxococcales;f__;g__;s__	0	0	0	0	0	0	0	0	0	0	0	0	0	0	0	0.67	0	0.75	0	1	0	1	0	0.75	0.25	0	0	0	1	0	1	0	0	1	0	1	0	0.458	0	0	0	0	0	0
	236	MAG236	Bacteroidetes	Fabibacter pacificus	d__Bacteria;p__Bacteroidetes;c__Cytophagia;o__Cytophagales;f__Flammeovirgaceae;g__Fabibacter;s__Fabibacter pacificus	0	0	0	0	0	0	0	0	0	0	0	0	0	0	0	0.89	0.75	0.62	0.89	0	0	0.56	0	0.75	0.25	1	0	0	0.875	0	0	0	0	0.5	1	0	0	0.1455	0	0	0	0	0	0
	237	MAG237	Bacteroidetes	Cyclobacteriaceae bacterium	d__Bacteria;p__Bacteroidetes;c__Cytophagia;o__Cytophagales;f__Flammeovirgaceae;g__;s__	0	0	0	0	0	0	0	0	0	0	0	0	0	0	0	0.78	0.5	0.75	0.89	1	0	0.7	0	0.75	0.25	0	0	0	1	0.55	1	0	0	1	1	0	0	0.3955	1	0	0	0	0	0
	238	MAG238	Campylobacterales	Arcobacter sp.	d__Bacteria;p__Proteobacteria;c__Epsilonproteobacteria;o__Campylobacterales;f__Campylobacteraceae;g__Arcobacter;s__	0	0	0	0	0	0	0	0	0	0	0	0	0	0	0	0.67	0	0.75	0.78	0	0	1	0.5	0.25	0.75	1	0	0	1	0	0	0	0.501	0	1	1	0	0.75	0.66	0	0	1	0	0
	239	MAG239	Firmicutes	Oceanobacillus sp.	d__Bacteria;p__Firmicutes;c__Bacilli;o__Bacillales;f__Paenibacillaceae;g__Paenibacillus;s__	0	0	0	0	0	0	0	0	0	0	0	0	0	0	0	0.89	0.75	0.5	0	1	0	0	0	0.75	0	1	1	0	0.75	0	1	1	0	1	1	0	0	0.375	0	0	0	0	0	0
	240	MAG240	Alphaproteobacteria	Pseudooceanicola	d__Bacteria;p__Proteobacteria;c__Alphaproteobacteria;o__Rhodobacterales;f__Rhodobacteraceae;g__Pseudooceanicola;s__	0	0	0	0	1	0	0	0	0	0	0	0	0	0	1	0.67	1	0.75	0	0	0	0.49	0.5	0.75	1	1	0	1	0.875	0	0	0	0.167	1	1	0	0	0.458	0	0	0	0	0	0
	241	MAG241	Actinobacteria	Mycobacterium sp.	d__Bacteria;p__Actinobacteria;c__Actinobacteria;o__Corynebacteriales;f__Mycobacteriaceae;g__Mycolicibacterium;s__	0	0	0	0	0	0	0	0	0	0	0	0	0	1	0	0.78	0.75	0.75	0	1	0.14	0.84	0	0.75	0	1	0	0	1	0	0	0	0.334	1	1	1	0	0.5625	0.66	1	0	0	0	0
	242	MAG242	Gammaproteobacteria	Alteromonas australica	d__Bacteria;p__Proteobacteria;c__Gammaproteobacteria;o__Alteromonadales;f__Alteromonadaceae;g__Alteromonas;s__Alteromonas australica	0	0	0	0	0	0	1	0	0	0	0	0	0	0	0	1	1	0.88	1	1	0	0	0.5	0.75	0.25	1	0	1	1	0	0	0	0	0.5	1	0	0	0.458	0	0	0	0	0	0
	243	MAG243	Bacteroidetes	Salegentibacter mishustinae	d__Bacteria;p__Bacteroidetes;c__Flavobacteriia;o__Flavobacteriales;f__Flavobacteriaceae;g__Salegentibacter;s__Salegentibacter holothuriorum	0	0	0	0	0	0	0	0	0	0	0	0	0	0	0	0.78	0.25	0.5	0.78	0	0.07	0.07	0	0.25	0.25	1	0	0	1	0	0	0	0	0.5	1	0	0	0.5625	0	0	0	0	0	0
	244	MAG244	Actinobacteria	Micrococcus sp.	d__Bacteria;p__Actinobacteria;c__Actinobacteria;o__Micrococcales;f__Micrococcaceae;g__Citricoccus;s__	0	0	0	0	0	0	0	0	0	0	0	0	0	0	0	0.67	0.5	0.75	0	1	0	0	0	0.75	0	1	0	0	0.75	0	0	0	0.334	1	1	0	0	0.5625	0	0	0	0	0	0
	245	MAG245	Gammaproteobacteria	Ketobacteraceae bacterium	d__Bacteria;p__Proteobacteria;c__Gammaproteobacteria;o__;f__;g__;s__	0	0	0	0	0	0	0	0	0	0	0	0	0	0	0	0.78	1	1	0.89	0	0	0	0.5	0.75	1	1	0	0	1	0	0	0	0	0.5	1	1	0	0.458	0	1	0	0	0	0
	246	MAG246	Bdellovibrionates	Bacteriovoracaceae bacterium	d__Bacteria;p__Proteobacteria;c__Oligoflexia;o__Bacteriovoracales;f__Bacteriovoracaceae;g__;s__	0	0	0	0	0	0	0	0	0	0	0	0	0	0	0	0.89	0.25	0.88	0	0	0	0.14	0	1	0.25	0	0	0	0.625	0	0	0	0	0.5	1	0	0	0.458	0	0	0	0	0	0
	247	MAG247	Gammaproteobacteria	Idiomarina sp.	d__Bacteria;p__Proteobacteria;c__Gammaproteobacteria;o__Alteromonadales;f__Idiomarinaceae;g__Idiomarina;s__	0	0	0	0	0	0	1	0	0	0	0	0	0	0	0	0.67	0	0.88	0.67	1	0	0	0.5	0.75	1	1	0	0	0.875	0	0	0	0	0	1	0	0	0.3955	0	0	0	0	0	0
	248	MAG248	Gammaproteobacteria	Porticoccus hydrocarbonoclasticus	d__Bacteria;p__Proteobacteria;c__Gammaproteobacteria;o__Cellvibrionales;f__Porticoccaceae;g__Porticoccus;s__Porticoccus hydrocarbonoclasticus	0	0	0	0	0	0	0	0	0	0	0	0	0	0	0	0.67	0	0.88	0	1	0	0	0.5	0.75	1	0	0	0	1	0	0	0	0	0	0	0	0	0.458	0	0	0	0	0	0
	249	MAG249	Gemmatimonadetes	Gemmatimonadetes bacterium	d__Bacteria;p__Gemmatimonadetes;c__Gemmatimonadetes;o__Gemmatimonadales;f__;g__;s__	0	0	0	0	0	1	0	0	0	0	0	0	0	0	1	0.67	0	0.62	0.78	0	0	0.77	0	0.75	0	0	0	0	1	0	0	0	0.501	0.5	1	0	0	0.5205	0	0	0	0	0	0
	250	MAG250	Alphaproteobacteria	Pseudooceanicola atlanticus	d__Bacteria;p__Proteobacteria;c__Alphaproteobacteria;o__Rhodobacterales;f__Rhodobacteraceae;g__Pseudooceanicola;s__Pseudooceanicola atlanticus	0	0	0	0	0	1	1	0	0	0	0	0	0	0	0	0.67	1	0.5	0.78	0	0	1	0.5	0.5	1	1	0	0	1	0	0	0	0.501	0	1	0	0	0.375	0.33	0	0	0	0	0
	251	MAG251	Gammaproteobacteria	Hahellaceae bacterium	d__Bacteria;p__Proteobacteria;c__Gammaproteobacteria;o__;f__;g__;s__	0	0	0	0	0	0	0	0	0	0	0	0	0	1	1	0.67	0.5	0.75	0	0	0	0	0.5	0.75	0.25	0	0	0	1	0	0	0	0	1	0	0	0	0.625	0	0	0	0	0	0
	252	MAG252	Alphaproteobacteria	Henriciella pelagia	d__Bacteria;p__Proteobacteria;c__Alphaproteobacteria;o__Rhodobacterales;f__Hyphomonadaceae;g__Henriciella;s__Henriciella pelagia	0	0	0	0	0	0	0	0	0	0	0	0	0	0	0	0.78	1	0.62	0	0	0	1	0.5	0.5	1	1	0	0	1	0	0	0	0	0	1	0	0	0.1455	0	0	0	0	0	0
	253	MAG253	Alphaproteobacteria	Rickettsiaceae bacterium	d__Bacteria;p__Proteobacteria;c__Alphaproteobacteria;o__Rickettsiales;f__;g__;s__	0	0	0	0	0	0	0	0	0	0	0	0	0	0	0	0.11	0	0.75	0	0	0	1	0.5	0.75	0	1	0	0	0.75	0	0	0	0	0	0	0	0	0.1455	0	0	0	0	0	0
	254	MAG254	Chloroflexi	Dehalococcoidia bacterium	d__Bacteria;p__Chloroflexi;c__Dehalococcoidia;o__;f__;g__;s__	0	0	0	0	0	0	0	0	0	0	0	0	0	0	0	0.56	0.75	0.75	0.67	0	0.07	0.77	0	0.5	0	0	0	0.25	0.875	0	0	0	0	0	0	0	0	0.1455	0	0	0.25	0	0	0
	255	MAG255	Alphaproteobacteria	Pelagibacterium sp.	d__Bacteria;p__Proteobacteria;c__Alphaproteobacteria;o__Rhizobiales;f__Hyphomicrobiaceae;g__Pelagibacterium;s__	0	0	0	0	0	0	0	0	0	0	0	0	0	0	0	0.89	1	0.75	1	0	0	0.91	0.5	0.75	0	1	0	0	0.875	0	0	0	0	0	1	0	0	0.3955	0	0	0	0	0	0
	256	MAG256	Actinobacteria	Microbacterium sp.	d__Bacteria;p__Actinobacteria;c__Actinobacteria;o__Micrococcales;f__Microbacteriaceae;g__Microbacterium;s__	0	0	0	0	0	0	0	0	0	0	0	0	0	0	0	0.67	0.5	0.62	0	1	0	0	0	0	0	1	0	0	1	0	1	1	0	0.5	1	1	0	0.3955	0	0	0	0	0	0
	257	MAG257	Bacteroidetes	Winogradskyella sp.	d__Bacteria;p__Bacteroidetes;c__Flavobacteriia;o__Flavobacteriales;f__Flavobacteriaceae;g__Winogradskyella;s__	0	0	0	0	0	0	0	0	0	0	0	0	0	0	0	0.78	0.25	0.5	0.78	1	0	0	0	0.75	0.25	0	0	0	0.875	0	0	0	0	0	1	0	0	0.3955	0	0	0	0	0	0
	258	MAG258	Gammaproteobacteria	Algiphilus sp.	d__Bacteria;p__Proteobacteria;c__Gammaproteobacteria;o__Nevskiales;f__Algiphilaceae;g__Algiphilus;s__	0	0	0	0	0	0	1	0	0	0	0	0	0	0	0	0.78	0	0.88	0	1	0	0	0.5	0.75	1	1	0	0	0.875	0	0	0	0	0	1	1	0	0.458	0	0	0	0	0	0
	259	MAG259	Gammaproteobacteria	Fontimonas sp.	d__Bacteria;p__Proteobacteria;c__Gammaproteobacteria;o__Nevskiales;f__Sinobacteraceae;g__Fontimonas;s__	0	0	0	0	0	0	1	0	0	0	0	0	0	0	0	0.89	0	0.88	1	1	0	0.84	0.5	0.75	0	1	0	0	1	0	0	0	0	1	1	1	0	0.458	0	0	0	0	0	0
	260	MAG260	Alphaproteobacteria	Alphaproteobacteria bacterium	d__Bacteria;p__Proteobacteria;c__Alphaproteobacteria;o__;f__;g__;s__	0	0	0	0	0	0	0	0	0	0	0	0	0	1	1	0.67	0.25	0.88	0	0	0	1	0.5	0.75	1	1	0	0	1	0	0	0	0.668	0	1	0	0	0.6455	0	0	0	0	0	0
	261	MAG261	Alphaproteobacteria	Paracoccus sp.	d__Bacteria;p__Proteobacteria;c__Alphaproteobacteria;o__Rhodobacterales;f__Rhodobacteraceae;g__Paracoccus;s__Paracoccus saliphilus	0	0	0	0	0	0	0	0	0	0	0	0	0	0	0	0.67	1	0.75	0	0	0.07	0.77	0.5	0.75	0.75	1	0	1	0.875	0	0	0	0.668	0	1	0	0	0.6455	0	0	0	0	0	0
	262	MAG262	Alphaproteobacteria	Fodinicurvataceae bacterium	d__Bacteria;p__Proteobacteria;c__Alphaproteobacteria;o__Rhodospirillales;f__Rhodospirillaceae;g__;s__	0	0	0	0	0	0	0	0	0	0	0	0	0	1	0	0.67	0	0.75	0	0	0	0.77	0.5	0.75	1	1	0	0	0.625	0	0	0	0.501	0.5	1	0	0	0.333	0	0	0	0	0	0
	263	MAG263	Chloroflexi	Anaerolineae bacterium	d__Bacteria;p__Chloroflexi;c__Anaerolineae;o__Anaerolineales;f__Anaerolineaceae;g__;s__	0	0	0.125	0	0	0	0	0	0	0	0	0	0	0	0	0.67	0.75	0.62	0.67	0	0.07	1	0	0.75	0	0	0	0.25	0.875	0	1	0	0	0.5	1	1	0	0.3125	0	0	0	0	0	0
	264	MAG264	Gammaproteobacteria	Alcanivorax sp.	d__Bacteria;p__Proteobacteria;c__Gammaproteobacteria;o__Oceanospirillales;f__Alcanivoracaceae;g__Alcanivorax;s__	0	0	0	0	0	0	0	0	0	0	0	0	0	0	0	0.56	0	0.75	0	1	0.07	0	0.5	0.75	0.75	1	0	1	0.875	0.11	0	0	0	0.5	1	0	0	0.3955	0	0	0	0	0	0
	265	MAG265	Alphaproteobacteria	Maricaulis sp.	d__Bacteria;p__Proteobacteria;c__Alphaproteobacteria;o__Rhodobacterales;f__Hyphomonadaceae;g__Maricaulis;s__	0	0	0	0	0	0	0	0	0	0	0	0	0	0	0	0.78	1	0.75	0	1	0	0.7	0.5	0.75	1	0	0	0	1	0	0	0	0	0	0	0	0	0.3955	0	0	0	0	0	0
	266	MAG266	Alphaproteobacteria	Micavibrionales bacterium	d__Bacteria;p__Proteobacteria;c__Alphaproteobacteria;o__;f__;g__;s__	0	0	0	0	0	1	0	0	0	0	0	0	0	0	0	0.67	0	0.75	0	1	0.07	0.77	0.5	0.75	0	1	0	0	1	0	1	0	0	0.5	1	0	0	0.1455	0	0	0	0	0	0
	267	MAG267	Alphaproteobacteria	Puniceibacterium sp.	d__Bacteria;p__Proteobacteria;c__Alphaproteobacteria;o__Rhodobacterales;f__Rhodobacteraceae;g__Puniceibacterium;s__	0	0	0	0	0.5	0	0	0	0	0	0	0	0	1	1	0.67	1	0.62	0	0	0	0.49	0	0.25	1	1	0	0	1	0	0	0	0.501	0	1	0	0	0.458	0	0	0	0	0	0
	268	MAG268	Alphaproteobacteria	Pseudooceanicola nanhaiensis	d__Bacteria;p__Proteobacteria;c__Alphaproteobacteria;o__Rhodobacterales;f__Rhodobacteraceae;g__Pseudooceanicola;s__Pseudooceanicola nanhaiensis	0	0	0	0	0	0	0	0	0	0	0	0	0	0	1	0.78	1	0.5	0.89	0	0	0.91	0.5	0.75	1	1	0	0	0.625	0	0	0	0.668	0.5	1	0	0	0.3955	0	0	0	0	0	0
	269	MAG269	Actinobacteria	Dietzia sp.	d__Bacteria;p__Actinobacteria;c__Actinobacteria;o__Corynebacteriales;f__Dietziaceae;g__Dietzia;s__	0	0	0	0	0	0	0	0	0	0	0	0	0	1	0	0.56	0.5	1	0	1	0	0.14	0	0.75	0	0	0	0	1	0	1	0	0.167	1	1	1	0	0.375	0	0	0	0	0	0
	270	MAG270	Alphaproteobacteria	Parvularculaceae bacterium	d__Bacteria;p__Proteobacteria;c__Alphaproteobacteria;o__Parvularculales;f__Parvularculaceae;g__Parvularcula;s__	0	0	0	0	0	0	0	0	0	0	0	0	0	0	0	0.78	0	0.88	0	0	0	1	0.5	0.75	0.25	1	0	0	0.375	0	0	0	0.501	0	1	0	0	0.3955	0	0	0	0	0	0
	271	MAG271	Acidobacteria	Solibacterales bacterium	d__Bacteria;p__Acidobacteria;c__Solibacteres;o__;f__;g__;s__	0	0	0	0	0	1	0	0	0	0	0	0	0	0	0	0.78	0.75	0.62	0.78	0	0	0.14	0	1	0	1	0	0	1	0	0	1	0.167	1	0	1	0	0.3125	0	0	0	0	0	0
	272	MAG272	Actinobacteria	Nocardioides sp.	d__Bacteria;p__Actinobacteria;c__Actinobacteria;o__Propionibacteriales;f__Nocardioidaceae;g__Nocardioides;s__	0	0	0	0	0	0	0	0	0	0	0	0	0	0	0	0.78	0.75	0.88	0	0	0.07	1	0	0.75	0	1	0	0	1	0	0	0	0	1	1	1	0	0.458	0	0	0	0	0	0
	273	MAG273	Myxococcales	Myxococcales	d__Bacteria;p__Proteobacteria;c__Deltaproteobacteria;o__Myxococcales;f__;g__;s__	0	0	0	0	0	0	0	0	0	0	0	0	0	0	0	0.89	0.25	0.75	0.89	1	0	0	0	0.75	0.25	1	0	0	0.875	0	0	0	0	0.5	1	0	0	0.3955	0	0	0	0	0	0
	274	MAG274	Alphaproteobacteria	Ruegeria mobilis	d__Bacteria;p__Proteobacteria;c__Alphaproteobacteria;o__Rhodobacterales;f__Rhodobacteraceae;g__Ruegeria;s__	0	0	0	0	0	0	0	0	0	0	0	0	0	0	0	0.78	1	0.75	0	0	0	1	0.5	0.75	1	1	0	0	0.75	0	0	0	0.501	0	1	0	0	0.3955	0	0	0	0	0	0
	275	MAG275	Alphaproteobacteria	Thalassospira sp.	d__Bacteria;p__Proteobacteria;c__Alphaproteobacteria;o__Rhodospirillales;f__Rhodospirillaceae;g__Thalassospira;s__	0	0	0	0	0	0	0	0	0	0	0	0	0	0	0	0.67	1	0.88	0	0	0	1	0.5	0.75	0.5	0.5	0	1	1	0	1	0	0.668	1	1	0	0	0.458	0	0	0	0	0	0
	276	MAG276	Alphaproteobacteria	Hyphomonas sp.	d__Bacteria;p__Proteobacteria;c__Alphaproteobacteria;o__Rhodobacterales;f__Hyphomonadaceae;g__Hyphomonas;s__	0	0	0	0	0	0	0	0	0	0	0	0	0	0	0	0.78	1	0.62	0	1	0	1	0.5	0.75	0.5	1	0	0	1	0	0	0	0	0	1	0	0	0.1455	0	0	0	0	0	0
	277	MAG277	Alphaproteobacteria	Citreicella thiooxidans	d__Bacteria;p__Proteobacteria;c__Alphaproteobacteria;o__Rhodobacterales;f__Rhodobacteraceae;g__;s__	0	0	0	0	0	1	1	0	0	0	0	0	0	0	1	0.89	1	0.75	1	0	0	0.49	0.5	0.75	1	1	0	1	1	0	1	0	0.668	1	1	0	0	0.3955	1	0	0	0	0	0
	278	MAG278	Planctomycetes	Phycisphaerales bacterium	d__Bacteria;p__Planctomycetes;c__Phycisphaerae;o__Phycisphaerales;f__;g__;s__	0	0	0	0	0	0	0	0	0	0	0	0	0	0	0	0.67	0.25	0.62	0	0	0	0.91	0	0.75	0.25	0	0	0	0.625	0	0	0	0	0.5	1	0	0	0.3955	0	0	0	0	0	0
	279	MAG279	Gammaproteobacteria	Acinetobacter venetianus	d__Bacteria;p__Proteobacteria;c__Gammaproteobacteria;o__Pseudomonadales;f__Moraxellaceae;g__Acinetobacter;s__Acinetobacter venetianus	0	0	0	0	0	0	0	0	0	0	0	0	0	0	0	0.44	0	0.88	0.56	1	0	0.84	0	0	0	1	0	1	1	0	0	0	0	0.5	1	0	0	0.625	0	0	0	0	0	0
	280	MAG280	Planctomycetes	Phycisphaerales bacterium	d__Bacteria;p__Planctomycetes;c__Phycisphaerae;o__Phycisphaerales;f__;g__;s__	0	0	0	0	0	0	0	0	0	0	0	0	0	0	0	0.67	0.5	0.62	0	0	0	1	0	0.25	0.25	0	0	0	0.625	0	0	0	0	0	1	0	0	0.3955	0	0	0	0	0	0
	281	MAG281	Candidatus Marinimicrobia	Marinisomatales bacterium	d__Bacteria;p__Candidatus Marinimicrobia;c__;o__;f__;g__;s__	0	0	0.125	0	0	0	0	0	0	0	0	0	0	0	0	0.67	0	0.5	0	0	0	1	0	0.75	0	0	0	0	1	0	0	0	0	0.5	1	0	0	0.583	0	0	0	0	0	0
	282	MAG282	Gammaproteobacteria	Alcanivorax sp.	d__Bacteria;p__Proteobacteria;c__Gammaproteobacteria;o__Oceanospirillales;f__Alcanivoracaceae;g__Alcanivorax;s__	0	0	0	0	0	0	0	0	0	0	0	0	0	0	0	0.56	0	0.75	0	1	0	0	0.5	0.75	0.75	1	0	1	0	0	0	0	0	0.5	1	0	0	0.458	0	0	0	0	0	0
	283	MAG283	Acidobacteria	Luteitaleales bacterium	d__Bacteria;p__Acidobacteria;c__;o__;f__;g__;s__	0	0	0.125	0	0	0	0	0	0	0	0	0	0	0	0	0.44	0.25	0.88	0	0	0	0.77	0	0.75	0.25	0	0	0.25	1	0	0	0	0.501	0	0	0	0	0.5205	0	0	0	0	0	0
	284	MAG284	Acidobacteria	Acidobacteriales bacterium	d__Bacteria;p__Acidobacteria;c__Acidobacteriia;o__Acidobacteriales;f__Acidobacteriaceae;g__;s__	0	0	0	0	0	0	0	0	0	0	0	0	0	0	0	0.56	0.75	0.75	0	0	0	0.91	0	1	0.25	0	0	0	0.625	0	0	0	0.167	1	1	0	0	0.3125	0	0	0	0	0	0
	285	MAG285	Alphaproteobacteria	Sagittula sp.	d__Bacteria;p__Proteobacteria;c__Alphaproteobacteria;o__Rhodobacterales;f__Rhodobacteraceae;g__Sagittula;s__	0	0	0	0	0	0	0	0	0	0	0	0	0	1	1	0.89	1	0.38	1	0	0	1	0.5	0.75	1	1	0	0	0.875	0	1	0	0.501	0	1	0	0	0.3125	1	0	0	0	0	0
	286	MAG286	Bacteroidetes	Zunongwangia profunda	d__Bacteria;p__Bacteroidetes;c__Flavobacteriia;o__Flavobacteriales;f__Flavobacteriaceae;g__Zunongwangia;s__Zunongwangia profunda	0	0	0	0	0	0	0	0	0	0	0	0	0	0	0	0.67	0.75	0.38	0.67	0	0.07	0	0	0.75	0.25	1	0	0	0.75	0	0	0	0	1	1	0	0	0.5625	0	0	0	0	0	0
	287	MAG287	Alphaproteobacteria	Alphaproteobacteria	d__Bacteria;p__Proteobacteria;c__Alphaproteobacteria;o__Holosporales;f__Holosporaceae;g__;s__	0	0	0	0	0	0	0	0	0	0	0	0	0	0	0	0.67	0	0.75	0	0	0	0.91	0.5	0.75	0	1	0	0	0.75	0	0	0	0	0	0	0	0	0.1455	0	0	0	0	0	0
	288	MAG288	Gammaproteobacteria	Hahellaceae bacterium	d__Bacteria;p__Proteobacteria;c__Gammaproteobacteria;o__;f__;g__;s__	0	0	0	0	0	0	0	0	0	0	0	0	0	1	1	0.56	0.5	0.88	0	0	0	0	0.5	0.75	0.75	0	0	0	0	0	0	0	0	0.5	0	0	0	0.3125	0	1	0	0	0	0
	289	MAG289	Alphaproteobacteria	Rhizobiaceae bacterium	d__Bacteria;p__Proteobacteria;c__Alphaproteobacteria;o__Rhizobiales;f__Rhizobiaceae;g__Pararhizobium;s__	0	0	0	0	0	0	0	0	0	0	0	0	0	0	1	0.67	1	0.75	0	1	0	0.63	0.5	0.5	1	0.5	0	0.25	0.875	0	0	0	0.334	1	1	0	0	0.583	0	0	0	0	0	0
	290	MAG290	Alphaproteobacteria	Ruegeria sp.	d__Bacteria;p__Proteobacteria;c__Alphaproteobacteria;o__Rhodobacterales;f__Rhodobacteraceae;g__Ruegeria;s__	0	0	0	0	0	0	0	0	0	0	0	0	0	0	1	0.78	1	0.62	0	0	0.07	0.42	0.5	0.75	1	0	0	0.5	0.5	0	0	0	0.501	0	1	1	0	0.3955	0	0	0	0	0	0
	291	MAG291	Gammaproteobacteria	Alcanivorax sp.	d__Bacteria;p__Proteobacteria;c__Gammaproteobacteria;o__Oceanospirillales;f__Alcanivoracaceae;g__Alcanivorax;s__	0	0	0	0	0	0	0	0	0	0	0	0	0	0	0	0.67	0	0.88	0	1	0	0	0.5	0.75	0.75	0.5	0	1	1	0	0	0	0	1	1	0	0	0.458	0	0	0	0	0	0
	292	MAG292	Bacteroidetes	Mesoflavibacter sp.	d__Bacteria;p__Bacteroidetes;c__Flavobacteriia;o__Flavobacteriales;f__Flavobacteriaceae;g__Mesoflavibacter;s__	0	0	0	0	0	0	0	0	0	0	0	0	0	0	0	0.78	0	0.62	0.78	0	0	0	0	0.75	0.25	0	0	0	0.625	0	0	0	0	0	1	0	0	0.5625	0	0	0	0	0	0
	293	MAG293	Bacteroidetes	Muricauda sp.	d__Bacteria;p__Bacteroidetes;c__Flavobacteriia;o__Flavobacteriales;f__Flavobacteriaceae;g__Muricauda;s__	0	0	0	0	0	0	0	0	0	0	0	0	0	0	0	0.78	0.25	0.62	0.78	0	0.07	0	0	0.75	0.25	0	0	0	0.125	0	0	0	0	0	1	0	0	0.3955	0	0	0	0	0	0
	294	MAG294	Euryarchaeota	Euryarchaeota archaeon	d__Archaea;p__Euryarchaeota;c__;o__;f__;g__;s__	0	0	0	0	0	0	0	0	0	0	0	0	0	0	0	0.56	0	0.75	0	0	0	0.7	0	0.5	0	0	0	0	0	0.77	0	0	0	0	0	0	0	0.3955	0	0	0	0	0	0
	295	MAG295	Alphaproteobacteria	Shimia sp.	d__Bacteria;p__Proteobacteria;c__Alphaproteobacteria;o__Rhodobacterales;f__Rhodobacteraceae;g__Shimia;s__	0	0	0	0	0	0	0	0	0	0	0	0	0	0	0	0.78	1	0.75	0	0	0	0.7	0.5	0.5	1	0	0	0.25	0.625	0	1	0	0.334	0	1	0	0	0.3955	0	0	0	0	0	0
	296	MAG296	Bacteroidetes	Muricauda sp.	d__Bacteria;p__Bacteroidetes;c__Flavobacteriia;o__Flavobacteriales;f__Flavobacteriaceae;g__Muricauda;s__	0	0	0	0	0	0	0	0	0	0	0	0	0	0	0	0.78	0.75	0.5	0.78	0	0	0	0	0.75	0	1	0	0	0.375	0	0	0	0	0	1	0	0	0.3955	0	0	0	0	0	0
	297	MAG297	Alphaproteobacteria	Rhodomicrobiaceae bacterium	d__Bacteria;p__Proteobacteria;c__Alphaproteobacteria;o__Rhizobiales;f__Hyphomicrobiaceae;g__;s__	0	0	0	0	0	1	0	0	0	0	0	0	0	1	1	0.67	0	0.5	0	0	0	0.84	0	0.75	0	1	0	0	0.875	0	0	0	0.501	0	1	0	0	0.3125	0	0	0	0	0	0
	298	MAG298	SAR324	SAR324 bacterium	d__Bacteria;p__Proteobacteria;c__Deltaproteobacteria;o__;f__;g__;s__	0	0	0	0	0	0	0	0	0	0	0	0	0	0	1	0.67	0	0.75	0	0	0	0.77	0	0.75	0	0	0	0	0.75	0	0	0	0.167	0.5	1	0	0	0.333	0	0	0	0	0	0
	299	MAG299	Gammaproteobacteria	Idiomarina sp.	d__Bacteria;p__Proteobacteria;c__Gammaproteobacteria;o__Alteromonadales;f__Idiomarinaceae;g__Idiomarina;s__	0	0	0	0	0	0	1	0	0	0	0	0	0	0	0	0.67	1	0.62	0.67	0	0.07	0	0	0	1	0	0	0	1	0	0	0	0	0	1	0	0	0.458	0	0	0	0	0	0
	300	MAG300	Candidatus Marinimicrobia	Marinisomatales bacterium	d__Bacteria;p__Candidatus Marinimicrobia;c__;o__;f__;g__;s__	0	0	0.125	0	0	0	0	0	0	0	0	0	0	0	0	0.78	0	0.75	0	0	0	1	0	0.75	0	0	0	0	1	0	0	0	0	0.5	1	0	0	0.6455	0	0	0	0	0	0
	301	MAG301	Alphaproteobacteria	Labrenzia sp.	d__Bacteria;p__Proteobacteria;c__Alphaproteobacteria;o__Rhodobacterales;f__Rhodobacteraceae;g__Labrenzia;s__Labrenzia aggregata	0	0	0	0	0	0	0	0	0	0	0	0	0	0	0	0.67	0.75	0.75	0.78	0	0.07	0.91	0.5	0.5	1	1	0	0.75	0.625	0.55	0	0	0.668	1	1	0	0	0.458	0	0.5	0	0	0	0
	302	MAG302	Gammaproteobacteria	Methylophaga aminisulfidivorans	d__Bacteria;p__Proteobacteria;c__Gammaproteobacteria;o__Thiotrichales;f__Piscirickettsiaceae;g__Methylophaga;s__	0	0	0	0	0	0	0	0	0	0	0	0	0	0	0	0.78	0.75	0.62	0.89	0	0.07	0.77	0.5	0	0.75	1	0	1	1	0	0	0	0.501	0.5	1	0	0.5	0.0625	0	0	0	0	0	0
	303	MAG303	Alphaproteobacteria	Nitratireductor	d__Bacteria;p__Proteobacteria;c__Alphaproteobacteria;o__Rhizobiales;f__Phyllobacteriaceae;g__Nitratireductor;s__	0	0.167	0	0	0	0	0	0	0	0	0	0	0	0	1	0.78	0.75	0.62	0	1	0	1	0.5	0.75	1	0	0	0	0.875	0	0	0	0.167	0	1	0	0	0.333	0	0	0	0	0	0
	304	MAG304	Alphaproteobacteria	Thiobacimonas profunda	d__Bacteria;p__Proteobacteria;c__Alphaproteobacteria;o__Rhodobacterales;f__Rhodobacteraceae;g__Salipiger;s__Salipiger profundus	0	0	0	0	0	1	0	0	0	0	0	0	0	0	1	0.89	1	0.75	1	0	0	0.28	0	0.75	0.75	1	0	1	0.875	0	1	0	0.668	0.5	1	0	0	0.3955	1	0	0	0	0	0
	305	MAG305	Euryarchaeota	Euryarchaeota archaeon	d__Archaea;p__Euryarchaeota;c__;o__;f__;g__;s__	0	0	0	0	0	0	0	0	0	0	0	0	0	0	0	0.56	0	0.75	0	0	0	0.7	0	0.5	0	0	0	0	0	0.66	0	0	0	0	1	0	0	0.333	0	0	0	0	0	0
	306	MAG306	Alphaproteobacteria	Boseongicola sp.	d__Bacteria;p__Proteobacteria;c__Alphaproteobacteria;o__Rhodobacterales;f__Rhodobacteraceae;g__Boseongicola;s__	0	0	0	0	1	0	0	0	0	0	0	0	0	0	1	0.89	1	0.75	0	0	0	0.56	0.5	0.75	1	0.5	0	0	0.5	0	0	0	0.501	0.5	1	0	0	0.458	0	0	0	0	0	0
	307	MAG307	Planctomycetes	Pirellulaceae bacterium	d__Bacteria;p__Planctomycetes;c__Planctomycetia;o__Planctomycetales;f__Planctomycetaceae;g__;s__	0	0	0	0	0	0	0	0	0	0	0	0	0	0	0	0.78	0.75	0.75	0.78	0	0.07	0.91	0	0.25	0.5	0	0	0	1	0	1	0	0	0.5	0	1	0	0.625	0	0	0	0	0	0
	308	MAG308	Candidatus Marinimicrobia	Marinisomatales bacterium	d__Bacteria;p__Candidatus Marinimicrobia;c__;o__;f__;g__;s__	0	0	0.125	0	0	0	0	0	0	0	0	0	0	0	0	0.67	0	0.62	0	0	0	1	0	0.75	0	0	0	0	1	0	0	0	0	0.5	1	0	0	0.3955	0	0	0	0	0	0
	309	MAG309	Bacteroidetes	Leeuwenhoekiella nanhaiensis	d__Bacteria;p__Bacteroidetes;c__Flavobacteriia;o__Flavobacteriales;f__Flavobacteriaceae;g__Leeuwenhoekiella;s__Leeuwenhoekiella nanhaiensis	0	0	0	0	0	0	0	0	0	0	0	0	0	0	0	0.67	0.75	0.62	0.67	0	0.07	0	0	0.25	0.25	1	0	0	0.5	0	0	0	0	0.5	1	0	0	0.5625	0	0	0	0	0	0
	310	MAG310	Alphaproteobacteria	Micavibrionales bacterium	d__Bacteria;p__Proteobacteria;c__Alphaproteobacteria;o__Rickettsiales;f__;g__;s__	0	0	0	0	0	0	0	0	0	0	0	0	0	0	0	0.67	0	0.62	0	0	0	0.77	0.5	0.75	0	1	0	0	0.75	0	0	0	0	0	0	0	0	0.1455	0	0	0	0	0	0
	311	MAG311	Verrucomicrobia	Pedosphaerales bacterium	d__Bacteria;p__Verrucomicrobia;c__Verrucomicrobiae;o__Verrucomicrobiales;f__;g__;s__	0	0	0	0	0	0	0	0	0	0	0	0	0	0	0	0.56	0.75	0.75	0	0	0	0.84	0	1	0.5	1	0	0	0.25	0	1	0	0.167	0.5	0	0	0	0.3955	0	0	0.25	0	0	0
	312	MAG312	Actinobacteria	Nitriliruptorales bacterium	d__Bacteria;p__Actinobacteria;c__Nitriliruptoria;o__Nitriliruptorales;f__;g__;s__	0	0	0.125	0	0	1	0	0	0	0	0	0	0	0	0	0.67	0.5	0.38	0	0	0	0.77	0	0.25	0	1	0	0	0	0	0	0	0	0.5	1	1	0	0.3955	0.33	0	0	0	0	0
	313	MAG313	Alphaproteobacteria	Pseudooceanicola nitratireducens	d__Bacteria;p__Proteobacteria;c__Alphaproteobacteria;o__Rhodobacterales;f__Rhodobacteraceae;g__Pseudooceanicola;s__Pseudooceanicola nitratireducens	0	0	0	0	0	0	0	0	0	0	0	0	0	0	1	0.78	1	0.75	0.89	0	0	0.7	0.5	0.75	0.25	1	0	0	0.875	0	0	0	0.334	0	1	0	0	0.3955	1	0	0	0	0	0
	314	MAG314	Actinobacteria	Micrococcus sp.	d__Bacteria;p__Actinobacteria;c__Actinobacteria;o__Micrococcales;f__Micrococcaceae;g__Citricoccus;s__	0	0	0	0	0	0	0	0	0	0	0	0	0	0	0	0.78	0.5	0.5	0	0	0	0	0	0.5	0	1	0	0	0.5	0	0	0	0.334	1	1	0	0	0.5625	0	0	0	0	0	0
	315	MAG315	Alphaproteobacteria	Pelagibacterium sp.	d__Bacteria;p__Proteobacteria;c__Alphaproteobacteria;o__Rhizobiales;f__Hyphomicrobiaceae;g__Pelagibacterium;s__	0	0	0	0	0	0	0	0	0	0	0	0	0	0	0	0.78	1	0.62	0.89	1	0	0.91	0.5	0.75	0	1	0	0	0.875	0	0	0	0	1	1	0	0	0.3955	0	0	0	0	0	0
	316	MAG316	Gammaproteobacteria	Alteromonas sp.	d__Bacteria;p__Proteobacteria;c__Gammaproteobacteria;o__Alteromonadales;f__Alteromonadaceae;g__;s__	0	0	0	0	0	0	1	0	0	0	0	0	0	0	0	0.78	1	0.75	0.78	1	0	0	0	0.5	0.75	1	0	0	0.125	0	0	0	0	0	1	0	0	0.458	0	0	0	0	0	0
	317	MAG317	Alphaproteobacteria	Rhodospirillales bacterium	d__Bacteria;p__Proteobacteria;c__Alphaproteobacteria;o__Rhodospirillales;f__Rhodospirillaceae;g__;s__	0	0	0	0	0	0	0	0	0	0	0	0	0	0	0	0.78	0	0.62	0	0	0	0.84	0.5	0.75	0	0	0	0	0.875	0	0	0	0.501	0.5	1	0	0	0.583	0	0	0	0	0	0
	318	MAG318	Gammaproteobacteria	Halomonas sp.	d__Bacteria;p__Proteobacteria;c__Gammaproteobacteria;o__Oceanospirillales;f__Halomonadaceae;g__Halomonas;s__	0	0	0	0	0	0	1	0	0	0	0	0	0	0	0	0.44	0.75	0.75	0	0	0.07	0.28	0.5	0.75	0.75	1	0	0	1	0	0	0	0	1	1	0	0	0.25	0	0	0	0	0	0
	319	MAG319	Gammaproteobacteria	Marinobacter salarius	d__Bacteria;p__Proteobacteria;c__Gammaproteobacteria;o__Alteromonadales;f__Alteromonadaceae;g__Marinobacter;s__	0	0	0	0	0	0	1	0	0	0	0	0	0	0	0	0.56	1	0.75	0	1	0.07	0.49	0	0.5	1	0	0	0	1	0	0	0	0.668	0.5	1	1	0	0.625	0	0	0	0	0	0
	320	MAG320	Bacteroidetes	Cyclobacteriaceae bacterium	d__Bacteria;p__Bacteroidetes;c__Cytophagia;o__Cytophagales;f__Flammeovirgaceae;g__;s__	0	0	0	0	0	0	0	0	0	0	0	0	0	0	0	0.78	0.75	0.5	0.78	0	0	0.42	0	0.5	0	1	0	0	1	0	0	0	0	1	1	0	0	0.3955	0	0	0	0	0	0
	321	MAG321	Myxococcales	Nannocystaceae bacterium	d__Bacteria;p__Proteobacteria;c__Deltaproteobacteria;o__Myxococcales;f__;g__;s__	0	0	0	0	0	0	0	0	0	0	0	0	0	0	0	1	0.25	0.5	0	0	0	0	0	0.75	0	0	0	0	0.75	0	0	0	0.167	0	1	0	0	0.333	0	0	0	0	0	0
	322	MAG322	Alphaproteobacteria	Devosia sp.	d__Bacteria;p__Proteobacteria;c__Alphaproteobacteria;o__Rhizobiales;f__Hyphomicrobiaceae;g__Devosia;s__	0	0	0	0	0	0	0	0	0	0	0	0	0	0	0	0.78	1	0.62	0.89	1	0	0.56	0.5	0.5	0.5	0.5	0	0	0.875	0	0	0	0	0	0	0	0	0.3955	0	0	0	0	0	0
	323	MAG323	Alphaproteobacteria	Erythrobacter sp.	d__Bacteria;p__Proteobacteria;c__Alphaproteobacteria;o__Sphingomonadales;f__Erythrobacteraceae;g__;s__	0	0	0	0	0	0	0	0	0	0	0	0	0	0	1	0.56	0.75	0.75	0	0	0	0.84	0.5	0.25	0.5	1	0	0.75	0.625	0	0	0	0	0	0	0	0	0.375	0	0	0	0	0	0
	324	MAG324	Actinobacteria	Microbacteriaceae bacterium	d__Bacteria;p__Actinobacteria;c__Actinobacteria;o__Micrococcales;f__Microbacteriaceae;g__;s__	0	0	0	0	0	0	0	0	0	0	0	0	0	0	0	0.78	0.75	0.38	0	1	0	0	0	0.75	0	1	0	0	0.5	0	1	0	0	0.5	0	0	0	0.5625	0	0	0	0	0	0
	325	MAG325	Gammaproteobacteria	Oleibacter sp.	d__Bacteria;p__Proteobacteria;c__Gammaproteobacteria;o__Oceanospirillales;f__Oceanospirillaceae;g__;s__	0	0	0	0	0	0	0	0	0	0	0	0	0	0	0	0.44	1	0.88	0.56	1	0	0	0	0	0	1	0	1	0	0	0	0	0	0.5	1	0	0	0.625	0	0	0	0	0	0
	326	MAG326	Alphaproteobacteria	Alphaproteobacteria bacterium	d__Bacteria;p__Proteobacteria;c__Alphaproteobacteria;o__Rhodospirillales;f__Rhodospirillaceae;g__;s__	0	0	0	0	0	0	0	0	0	0	0	0	0	1	1	0.56	0	0.75	0	1	0	0.56	0.5	0.5	0.5	1	0	0	0.875	0	0	0	0.501	0.5	1	1	0	0.1455	0	0	0	0	0	0
	327	MAG327	Chloroflexi	Ktedonobacterales bacterium	d__Bacteria;p__Chloroflexi;c__Ktedonobacteria;o__Thermogemmatisporales;f__;g__;s__	0	0	0	0	0	0	0	0	0	0	0	0	0	0	0	0.67	0.75	0.62	0	0	0	0.77	0	0	0.25	1	0	0	0.5	0	0	0	0	0	0	0	0	0.3955	0	0	0	0	0	0
	328	MAG328	Alphaproteobacteria	Pelagibacterales bacterium	d__Bacteria;p__Proteobacteria;c__Alphaproteobacteria;o__Pelagibacterales;f__Pelagibacteraceae;g__Candidatus Pelagibacter;s__	0	0	0	0	0	0	0	0	0	0	0	0	0	0	0	0.78	0.25	0.5	0	1	0	0.77	0.5	0.75	0	0	0	0	0.625	0	0	0	0.167	0	1	0	0	0.1455	0	0	0	0	0	0
	329	MAG329	Chloroflexi	Dehalococcoidia bacterium	d__Bacteria;p__Chloroflexi;c__Dehalococcoidia;o__;f__;g__;s__	0	0	0	0	0	0	0	0	0	0	0	0	0	0	0	0.67	0.5	0.62	0.78	0	0.07	0.7	0	0.25	0	0	0	0	0.75	0	0	0	0	0.5	1	0	0	0.1455	0	0	0	0	0	0
	330	MAG330	Actinobacteria	Nitriliruptoraceae bacterium	d__Bacteria;p__Actinobacteria;c__Nitriliruptoria;o__Nitriliruptorales;f__Nitriliruptoraceae;g__;s__	0	0	0.125	0	0	0	0	0	0	0	0	0	0	0	0	0.78	0	0.75	0	0	0.07	0.84	0	0.25	0.25	1	0	0	0.5	0	0	0	0.167	0.5	0	1	0	0.3955	0	0	0	0	0	0
	331	MAG331	Gammaproteobacteria	Oleibacter marinus	d__Bacteria;p__Proteobacteria;c__Gammaproteobacteria;o__Oceanospirillales;f__Oceanospirillaceae;g__Oleibacter;s__Oleibacter marinus	0	0	0	0	0	0	0	0	0	0	0	0	0	0	0	0.67	1	0.75	0.78	0	0	0	0	0	1	0.5	0	0	0	0	0	0	0	0.5	1	0	0	0.625	0	0	0	0	0	0
	332	MAG332	Alphaproteobacteria	Croceicoccus sp.	d__Bacteria;p__Proteobacteria;c__Alphaproteobacteria;o__Sphingomonadales;f__Erythrobacteraceae;g__Croceicoccus;s__	0	0	0	0	0	0	0	0	0	0	0	0	0	0	0	0.67	0.75	0.12	0	0	0	0.7	0.5	0.75	1	0	0	0	0.75	0	0	0	0	0.5	0	0	0	0.0625	0	0	0	0	0	0
	333	MAG333	Gammaproteobacteria	Marinomonas sp.	d__Bacteria;p__Proteobacteria;c__Gammaproteobacteria;o__Oceanospirillales;f__Oceanospirillaceae;g__Marinomonas;s__	0	0	0	0	0	0	0	0	0	0	0	0	0	0	0	0.67	0.75	0.88	0.78	1	0.07	0	0.5	0	1	1	0	1	1	0	0	0	0	1	1	0	0	0.625	0	0	0	0	0	0
	334	MAG334	SAR324	SAR324 bacterium	d__Bacteria;p__Proteobacteria;c__Deltaproteobacteria;o__;f__;g__;s__	0	0	0	0	0	0	1	0	0	0	0	0	0	0	1	0.78	0	0.75	0	0	0	0.56	0	0.75	0	0	0	0	0.125	0	0	0	0	1	1	0	0	0.3955	0	0	0	0	0	0
	335	MAG335	Candidatus Saccharibacteria	Saccharimonadales bacterium	d__Bacteria;p__Candidatus Saccharibacteria;c__;o__;f__;g__;s__	0	0	0	0	0	0	0	0	0	0	0	0	0	0	0	0.44	0	0	0	0	0	0	0	0	0	0	0	0	0.625	0	0	0	0	0	0	0	0	0	0	0	0	0	0	0
	336	MAG336	Gammaproteobacteria	Marinobacter sp.	d__Bacteria;p__Proteobacteria;c__Gammaproteobacteria;o__Alteromonadales;f__Alteromonadaceae;g__Marinobacter;s__	0	0	0	0	0	0	1	0	0	0	0	0	0	0	0	0.78	1	0.88	0	1	0.07	0.84	0	0.75	1	1	0	0	1	0	0	0	0.668	1	1	1	0	0.625	0	0	0	0	0	0
	337	MAG337	Gammaproteobacteria	Halomonas sp.	d__Bacteria;p__Proteobacteria;c__Gammaproteobacteria;o__Oceanospirillales;f__Halomonadaceae;g__Halomonas;s__	0	0	0	0	0	0	1	0	0	0	0	0	0	0	0	0.56	1	0.5	0	1	0	0	0	0.25	0.25	0	0	0	0.625	0	0	0	0.501	1	1	1	0	0.625	0	0	0	0	0	0
	338	MAG338	Alphaproteobacteria	Pseudooceanicola sp.	d__Bacteria;p__Proteobacteria;c__Alphaproteobacteria;o__Rhodobacterales;f__Rhodobacteraceae;g__Pseudooceanicola;s__Pseudooceanicola lipolyticus	0	0	0	0	0	0	0	0	0	0	0	0	0	0	1	0.89	1	0.38	0	0	0	0.35	0.5	0.75	1	1	0	0	0.625	0	0	0	0.334	0	1	0	0	0.0625	0	0	0	0	0	0
	339	MAG339	Actinobacteria	Aeromicrobium erythreum	d__Bacteria;p__Actinobacteria;c__Actinobacteria;o__Propionibacteriales;f__Nocardioidaceae;g__Aeromicrobium;s__	0	0	0	0	0	0	0	0	0	0	0	0	0	0	0	0.67	0.25	0.75	0	0	0	0.77	0	0	0	1	0	0	0.625	0	0	0	0	0.5	1	0	0	0.375	0	0	0	0	0	0
	340	MAG340	Planctomycetes	Phycisphaerales bacterium	d__Bacteria;p__Planctomycetes;c__Phycisphaerae;o__Phycisphaerales;f__;g__;s__	0	0	0	0	0	0	0	0	0	0	0	0	0	0	0	0.67	0	0.5	0	0	0	0.84	0	0.75	0.25	0	0	0	0.625	0	0	0	0	0.5	1	0	0	0.1455	0	0	0	0	0	0
	341	MAG341	Gammaproteobacteria	Alteromonas mediterranea	d__Bacteria;p__Proteobacteria;c__Gammaproteobacteria;o__Alteromonadales;f__Alteromonadaceae;g__Alteromonas;s__Alteromonas macleodii	0	0	0	0	0	0	1	0	0	0	0	0	0	0	0	0.78	0.5	0.5	0.78	0	0	0	0	0.75	0.75	1	0	0	0.125	0	0	0	0	0.5	1	0	0	0.375	0	0	0	0	0	0
	342	MAG342	Gammaproteobacteria	SAR86 bacterium	d__Bacteria;p__Proteobacteria;c__Gammaproteobacteria;o__;f__;g__;s__	0	0	0	0	0	0	0	0	0	0	0	0	0	0	0	0.56	0	0.62	0	1	0	0	0.5	0.75	0	0	0	0	0.375	0	0	0	0	0.5	1	0	0	0.3955	0	0	0	0	0	0
	343	MAG343	Actinobacteria	Gordonia sp.	d__Bacteria;p__Actinobacteria;c__Actinobacteria;o__Corynebacteriales;f__Gordoniaceae;g__Gordonia;s__	0	0	0	0	0	0	0	0	0	0	0	0	0	1	0	0.67	0.5	0.75	0	1	0.07	0.77	0	0.75	0	1	0	0	0.125	0	1	0	0.334	1	1	1	0	0.458	0.33	0.75	0	0	0	0
	344	MAG344	Alphaproteobacteria	Acuticoccus sp.	d__Bacteria;p__Proteobacteria;c__Alphaproteobacteria;o__Rhodobacterales;f__Rhodobacteraceae;g__Acuticoccus;s__	0	0	0	0	0.5	1	0	0	0	0	0	0	0	0	1	0.56	0.75	0.75	0.67	1	0	0.7	0.5	0.5	0.5	1	0	0.75	0.875	0	0	0	0.668	1	1	0	0	0.208	0	0	0	0	0	0
	345	MAG345	Gammaproteobacteria	Alteromonas sp.	d__Bacteria;p__Proteobacteria;c__Gammaproteobacteria;o__Alteromonadales;f__Alteromonadaceae;g__Alteromonas;s__	0	0	0	0	0	0	1	0	0	0	0	0	0	0	0	1	1	0.62	1	1	0.07	0.07	0.5	0.75	0.75	1	0	0	0.25	0	0	0	0.167	0	1	0	0	0.458	0	0	0	0	0	0
	346	MAG346	Alphaproteobacteria	Alphaproteobacteria bacterium	d__Bacteria;p__Proteobacteria;c__;o__;f__;g__;s__	0	0	0	0	0	1	0	0	0	0	0	0	0	0	0	0.78	0	0.5	0	0	0	0.77	0.5	0.5	0.5	1	0	0	0.5	0	0	0	0	0	0	0	0	0.3955	0	0	0	0	0	0
	347	MAG347	Gammaproteobacteria	Alcanivorax sp.	d__Bacteria;p__Proteobacteria;c__Gammaproteobacteria;o__Oceanospirillales;f__Alcanivoracaceae;g__Alcanivorax;s__	0	0	0	0	0	0	0	0	0	0	0	0	0	0	0	0.56	0	0.5	0	0	0	0	0	0.5	0.75	1	0	1	0.125	0	0	0	0	0.5	1	0	0	0.1455	0	0	0	0	0	0
	348	MAG348	Gammaproteobacteria	Pseudomonas aestusnigri	d__Bacteria;p__Proteobacteria;c__Gammaproteobacteria;o__Pseudomonadales;f__Pseudomonadaceae;g__;s__	0	0	0	0	0	0	0	0	0	0	0	0	0	0	0	0.44	1	0.5	0.56	0	0.07	0	0.5	0.5	1	1	0	0	0.25	0	0	0	0	1	1	0	0	0.5625	0	0	0	0	0	0
	349	MAG349	Gammaproteobacteria	Melaminivora alkalimesophila	d__Bacteria;p__Proteobacteria;c__Betaproteobacteria;o__Burkholderiales;f__Comamonadaceae;g__Melaminivora;s__Melaminivora alkalimesophila	0	0	0	0	0	0	0	0	0	0	0	0	0	0	0	0.67	0.5	0.62	0.78	1	0	0.49	0.5	0.75	0.5	0	0	0.75	0.875	0	0	0	0.501	0.5	1	1	0	0.3955	0	0	0	0	0	0
	350	MAG350	Candidatus Marinimicrobia	Marinisomatales bacterium	d__Bacteria;p__Candidatus Marinimicrobia;c__;o__;f__;g__;s__	0	0	0.125	0	0	0	0	0	0	0	0	0	0	0	0	0.44	0	0.62	0	0	0	0.21	0	0.75	0	0	0	0	0.25	0	0	0	0	0.5	1	0	0	0.3955	0	0	0	0	0	0
	351	MAG351	Gammaproteobacteria	Alteromonas sp.	d__Bacteria;p__Proteobacteria;c__Gammaproteobacteria;o__Alteromonadales;f__Alteromonadaceae;g__;s__	0	0	0	0	0	0	0	0	0	0	0	0	0	0	0	0.89	1	0.62	0.89	0	0	0	0	0.25	0.25	1	0	1	0.25	0	0	0	0	0	1	1	0	0.6455	0	0	0	0	0	0
	352	MAG352	Gammaproteobacteria	Alteromonas macleodii	d__Bacteria;p__Proteobacteria;c__Gammaproteobacteria;o__Alteromonadales;f__Alteromonadaceae;g__Alteromonas;s__Alteromonas macleodii	0	0	0	0	0	0	1	0	0	0	0	0	0	0	0	0.67	1	0.5	0.67	1	0	0	0.5	0.75	0.5	1	0	0.75	1	0	0	0	0	0	1	0	0	0.375	0.66	0	0	0	0	0
	353	MAG353	Firmicutes	Streptococcus sp.	d__Bacteria;p__Firmicutes;c__Bacilli;o__Lactobacillales;f__Streptococcaceae;g__Streptococcus;s__	0	0	0	0	0	0	0	0	0	0	0	0	0	0	0	0.44	0.25	0	0	0	0	0.07	0	0	0	0	0	0	0	0	0	1	0	1	0	1	0	0	0	0	0	0	0	0
	354	MAG354	Gammaproteobacteria	Alteromonas sp.	d__Bacteria;p__Proteobacteria;c__Gammaproteobacteria;o__Alteromonadales;f__Alteromonadaceae;g__Alteromonas;s__Alteromonas macleodii	0	0	0	0	0	0	1	0	0	0	0	0	0	0	0	0.33	0.5	0.25	0	0	0.07	0	0	0.75	0.25	1	0	0	0	0	0	0	0	0	0	0	0	0.0625	0	0	0	0	0	0
	355	MAG355	Alphaproteobacteria	Nautella italica	d__Bacteria;p__Proteobacteria;c__Alphaproteobacteria;o__Rhodobacterales;f__Rhodobacteraceae;g__Phaeobacter;s__Phaeobacter italicus	0	0	0	0	0	0	0	0	0	0	0	0	0	0	0	0.56	1	0.5	0	0	0.07	0.7	0.5	0	1	1	0	0	0.625	0	0	0	0.501	0	1	0	0	0.3955	0	0	0	0	0	0
	356	MAG356	Alphaproteobacteria	Erythrobacter sp.	d__Bacteria;p__Proteobacteria;c__Alphaproteobacteria;o__Sphingomonadales;f__Erythrobacteraceae;g__;s__	0	0	0	0	0	0	0	0	0	0	0	0	0	1	1	0.78	0	0.62	0	1	0	0.7	0	0.25	0.5	1	0	0	0.5	0	0	0	0	0	1	0	0	0.3955	0	0	0	0	0	0
	357	MAG357	Actinobacteria	Mycobacterium sp.	d__Bacteria;p__Actinobacteria;c__Actinobacteria;o__Corynebacteriales;f__Mycobacteriaceae;g__Mycolicibacterium;s__	0	0	0	0	0	0	0	0	0	0	0	0	0	1	0	0.56	0.5	0.75	0	1	0	0.63	0	0.5	0	0.5	0	0	0.5	0	0	0	0	1	1	1	0	0.5	0.66	0.75	0	0	0	0
	358	MAG358	Euryarchaeota	Euryarchaeota archaeon	d__Archaea;p__Euryarchaeota;c__;o__;f__;g__;s__	0	0	0	0	0	0	0	0	0	0	0	0	0	0	0	0.33	0.25	0.5	0	0	0	0.49	0	0.5	0	0	0	0	0	0.55	0	0	0	0	1	0	0	0.5205	0	0	0	0	0	0
	359	MAG359	Gammaproteobacteria	Alteromonas sp.	d__Bacteria;p__Proteobacteria;c__Gammaproteobacteria;o__Alteromonadales;f__Alteromonadaceae;g__;s__	0	0	0	0	0	0	1	0	0	0	0	0	0	0	0	0.78	1	0.62	0.78	1	0	0	0.5	0.75	0.25	1	0	0	0.125	0	0	0	0	0	1	1	0	0.5625	1	0	0	0	0	0
	360	MAG360	Planctomycetes	Planctomycetaceae bacterium	d__Bacteria;p__Planctomycetes;c__Planctomycetia;o__Planctomycetales;f__Planctomycetaceae;g__;s__	0	0	0.125	0	0	0	0	0	0	0	0	0	0	0	0	0.56	0.25	0.62	0	0	0	0.28	0	0.75	0	0	0	0	0.5	0.55	1	0	0	0.5	0	1	0	0.3955	0	0	0	0	0	0
	361	MAG361	Candidatus Marinimicrobia	Marinisomatales bacterium	d__Bacteria;p__Candidatus Marinimicrobia;c__;o__;f__;g__;s__	0	0	0.125	0	0	0	0	0	0	0	0	0	0	0	0	0.78	0	0.38	0	0	0	0.77	0	0	0	0	0	0	0.875	0	0	0	0	0	1	0	0	0.3955	0	0	0	0	0	0
	362	MAG362	Alphaproteobacteria	Sulfitobacter sp.	d__Bacteria;p__Proteobacteria;c__Alphaproteobacteria;o__Rhodobacterales;f__Rhodobacteraceae;g__Sulfitobacter;s__	0	0	0	0	0	0	0	0	0	0	0	0	0	0	0	0.67	0.75	0.62	0	0	0	0.63	0	0.5	1	1	0	0	0.625	0	0	0	0.167	0	1	0	0	0.1455	0	0	0	0	0	0
	363	MAG363	Alphaproteobacteria	Ponticaulis sp.	d__Bacteria;p__Proteobacteria;c__Alphaproteobacteria;o__Rhodobacterales;f__Hyphomonadaceae;g__Ponticaulis;s__	0	0	0	0	0	0	0	0	0	0	0	0	0	0	0	0.56	1	0.5	0.67	0	0	0.49	0.5	0.5	0.25	0	0	0	0	0	0	0	0	0	1	0	0	0.1455	0	0	0	0	0	0
	364	MAG364	Gammaproteobacteria	Halomonas sp.	d__Bacteria;p__Proteobacteria;c__Gammaproteobacteria;o__Oceanospirillales;f__Halomonadaceae;g__Halomonas;s__	0	0	0	0	0	1	1	0	0	0	0	0	0	0	0	0.67	1	0.62	0	1	0	0	0.5	0.75	0	1	0	1	0.5	0	0	0	0.501	1	1	0	0	0.625	0	0	0	0	0	0
	365	MAG365	Alphaproteobacteria	Brevundimonas sp.	d__Bacteria;p__Proteobacteria;c__Alphaproteobacteria;o__Caulobacterales;f__Caulobacteraceae;g__Brevundimonas;s__	0	0	0	0	0	0	0	0	0	0	0	0	0	0	0	0.89	1	0.75	1	1	0	0.63	0	0.75	0	1	0	0	0.625	0	0	0	0	0	0	0	0	0.3955	0	0	0	0	0	0
	366	MAG366	Gammaproteobacteria	Oceanobacter kriegii	d__Bacteria;p__Proteobacteria;c__Gammaproteobacteria;o__Oceanospirillales;f__Oceanospirillaceae;g__Oceanobacter;s__Oceanobacter kriegii	0	0	0	0	0	0	0	0	0	0	0	0	0	0	0	0.67	1	0.25	0.78	1	0	0	0.5	0	0	1	0	0	0.5	0	0	0	0	0.5	1	0	0	0.625	0.33	0	0	0	0	0
	367	MAG367	Gammaproteobacteria	Idiomarina loihiensis	d__Bacteria;p__Proteobacteria;c__Gammaproteobacteria;o__Alteromonadales;f__Idiomarinaceae;g__Idiomarina;s__	0	0	0	0	0	0	1	0	0	0	0	0	0	0	0	0.89	0	0.62	0.89	1	0.07	0	0	0	0.75	1	0	0	0.375	0	0	0	0	0	1	0	0	0.3955	0	0	0	0	0	0
	368	MAG368	Gammaproteobacteria	Saccharospirillaceae bacterium	d__Bacteria;p__Proteobacteria;c__Gammaproteobacteria;o__Oceanospirillales;f__Oceanospirillaceae;g__Thalassolituus;s__	0	0	0	0	0	0	0	0	0	0	0	0	0	0	0	0.44	0.75	0.5	0.56	1	0	0.28	0.5	0.5	0.5	1	0	0	0.25	0	0	0	0	0.5	1	0	0	0.5625	0	0	0	0	0	0
	369	MAG369	Bacteroidetes	Ekhidna sp.	d__Bacteria;p__Bacteroidetes;c__Cytophagia;o__Cytophagales;f__Cytophagaceae;g__Ekhidna;s__	0	0	0	0	0	0	0	0	0	0	0	0	0	0	0	0.56	0	0.38	0.56	0	0.07	0.63	0	0	0.75	0	0	0	0.875	0	1	0	0.167	0.5	1	1	0	0.3955	0	0	0	0	0	0
	370	MAG370	Alphaproteobacteria	Thalassobius sp.	d__Bacteria;p__Proteobacteria;c__Alphaproteobacteria;o__Rhodobacterales;f__Rhodobacteraceae;g__Thalassobius;s__	0	0	0	0	0	0	0	0	0	0	0	0	0	0	1	0.78	1	0.38	0.89	0	0	0.49	0.5	0.5	0	0	0	0	0.125	0	0	0	0.668	0	1	0	0	0.0625	0	0	0	0	0	0
	371	MAG371	Alphaproteobacteria	Aliihoeflea sp.	d__Bacteria;p__Proteobacteria;c__Alphaproteobacteria;o__Rhizobiales;f__Phyllobacteriaceae;g__Aliihoeflea;s__	0	0	0	0	1	0	0	0	0	0	0	0	0	0	1	0.78	0.5	0.62	0	1	0	0.63	0	0.75	0	1	0	0	0.75	0	0	0	0.501	0	1	0	0	0.5205	0	0	0	0	0	0
	372	MAG372	Verrucomicrobia	Pedosphaerales bacterium	d__Bacteria;p__Verrucomicrobia;c__;o__;f__;g__;s__	0	0	0	0	0	0	0	0	0	0	0	0	0	0	0	0.44	0.75	0.88	0	0	0	0.84	0	0	0.25	0	0	0	0.875	0	0	0	0	0	1	0	0	0.3955	0	0	0	0	0	0
	373	MAG373	SAR324	SAR324 bacterium	d__Bacteria;p__Proteobacteria;c__Deltaproteobacteria;o__;f__;g__;s__	0	0	0	0	0	0	0	0	0	0	0	0	0	0	0	0.33	0	0.25	0	0	0	0.21	0	0.25	0	0	0	0	0.125	0	0	0	0	0.5	1	0	0	0.3125	0	0	0	0	0	0
	374	MAG374	Gammaproteobacteria	Wenzhouxiangellaceae bacterium	d__Bacteria;p__Proteobacteria;c__Gammaproteobacteria;o__;f__;g__;s__	0	0	0	0	0	0	0	0	0	0	0	0	0	0	0	0.22	0	0.75	0.33	1	0	0.56	0.5	0.75	0.5	0	0	0	0.625	0	0	0	0	0	1	0	0	0.3955	0	0	0	0	0	0
	375	MAG375	Alphaproteobacteria	Hyphomonadaceae bacterium	d__Bacteria;p__Proteobacteria;c__Alphaproteobacteria;o__Rhodobacterales;f__Hyphomonadaceae;g__;s__	0	0	0	0	0.5	0	0	0	0	0	0	0	0	0	0	0.56	0.25	0.62	0	0	0	0.56	0.5	0.5	1	1	0	0	0.5	0	0	0	0	0	1	0	0	0.3955	0	0	0	0	0	0
	376	MAG376	Candidatus Marinimicrobia	Marinisomatales bacterium	d__Bacteria;p__Candidatus Marinimicrobia;c__;o__;f__;g__;s__	0	0	0	0	0	0	0	0	0	0	0	0	0	0	0	0.67	0.25	0.38	0	0	0	0.91	0	0.75	0	0	0	0	1	0	0	0	0	0.5	1	0	0	0.3125	0	0	0	0	0	0
	377	MAG377	Gammaproteobacteria	Gammaproteobacteria bacterium	d__Bacteria;p__Proteobacteria;c__Gammaproteobacteria;o__;f__;g__;s__	0	0	0	0	0	0	0	0	0	0	0	0	0	0	0	0.56	0	0.75	0	1	0	1	0.5	0	0	0	0	0	0.125	0	0	0	0.501	0	0	0	0	0.375	0	0	0	0	0	0
	378	MAG378	Alphaproteobacteria	Rhodospirillales bacterium	d__Bacteria;p__Proteobacteria;c__Alphaproteobacteria;o__;f__;g__;s__	0	0	0	0	0	0	0	0	0	0	0	0	0	0	1	0.56	0	0.88	0	0	0	0.63	0.5	0.5	0.25	0	0	0	0	0	0	0	0.334	0.5	0	0	0	0.5625	0.33	0	0	0	0	0
	379	MAG379	Gemmatimonadetes	Gemmatimonadetes bacterium	d__Bacteria;p__Gemmatimonadetes;c__Gemmatimonadetes;o__Gemmatimonadales;f__;g__;s__	0	0	0	0	0	0	0	0	0	0	0	0	0	0	0	0.33	0	0.5	0	0	0	0.56	0	0.75	0.25	0	0	0	0.5	0	0	0	0.167	1	1	0	0	0.083	0	0	0	0	0	0
	380	MAG380	Thaumarchaeota	Nitrososphaerales archaeon	d__Archaea;p__Thaumarchaeota;c__;o__;f__;g__;s__	0	0	0	0	0	0	0	0	0	0	0	0	0	0	0	0.44	0.25	0.38	0	0	0	0.42	0	0	0	0	0	0	0.75	0.22	0	0	0	0.5	0	0	0	0	0	0	0	0	0	0
	381	MAG381	Bacteroidetes	Chitinophagales bacterium	d__Bacteria;p__Bacteroidetes;c__Saprospiria;o__Saprospirales;f__Saprospiraceae;g__;s__	0	0	0	0	0	0	0	0	0	0	0	0	0	0	0	0.67	0.25	0.5	0.67	0	0	0	0	0.5	0.25	0	0	0	0.375	0	0	0	0.167	0.5	1	0	0	0.3125	0	0.25	0	0	0	0
	382	MAG382	Actinobacteria	Brachybacterium paraconglomeratum	d__Bacteria;p__Actinobacteria;c__Actinobacteria;o__Micrococcales;f__Dermabacteraceae;g__Brachybacterium;s__	0	0	0	0	0	0	0	0	0	0	0	0	0	0	0	0.44	0.25	0.62	0	1	0	0	0	0.25	0	0	0	0	0	0	1	1	0	1	0	0	0	0.3125	0	0	0	0	0	0
	383	MAG383	Gammaproteobacteria	Gammaproteobacteria bacterium	d__Bacteria;p__Proteobacteria;c__Gammaproteobacteria;o__;f__;g__;s__	0	0	0	0	0	0	1	0	0	0	0	0	0	1	0	0.44	0	0.88	0	1	0	0.7	0	0.75	0.25	0	0	0	0.75	0	0	0	0.167	0	1	0	0	0.3955	0	0	0	0	0	0
	384	MAG384	Gammaproteobacteria	Gammaproteobacteria bacterium	d__Bacteria;p__Proteobacteria;c__Gammaproteobacteria;o__Acidiferrobacterales;f__Acidiferrobacteraceae;g__;s__	0	0	0	0	0	0	0	0	0	0	0	0	0	0	0	0.56	0	0.62	0	1	0	0.56	0.5	0.75	0	0	0	0	0.625	0	0	0	0.167	0	1	0	0	0.333	0	0	0	0	0	0
	385	MAG385	Bacteroidetes	Balneolaceae bacterium	d__Bacteria;p__Balneolaeota;c__Balneolia;o__Balneolales;f__Balneolaceae;g__;s__	0	0	0	0	0	0	0	0	0	0	0	0	0	0	0	0.67	0.25	0.5	0.67	0	0	0	0	0.75	0.25	1	0	0	0.375	0	0	1	0	0.5	1	0	0	0.3955	0	0.5	0	0	0	0
	386	MAG386	Planctomycetes	Planctomycetes bacterium	d__Bacteria;p__Planctomycetes;c__;o__;f__;g__;s__	0	0	0	0	0	1	0	0	0	0	0	0	0	0	0	0.56	0	0.5	0	0	0	0.77	0	0.5	0	0	0	0	0.375	0	0	0	0	0	1	0	0	0.3955	0	0	0.25	0	0	0
	387	MAG387	Gammaproteobacteria	Marinagarivorans sp.	d__Bacteria;p__Proteobacteria;c__Gammaproteobacteria;o__Cellvibrionales;f__Cellvibrionaceae;g__Marinagarivorans;s__	0	0	0	0	0	0	0	0	0	0	0	0	0	0	0	0.56	0.5	0.5	0.67	0	0	0.14	0	0.75	1	0.5	0	0	0.75	0	1	1	0	0	0	1	0	0.208	0	0	0	0	0	0
	388	MAG388	Bacteroidetes	Fabibacter sp.	d__Bacteria;p__Bacteroidetes;c__Cytophagia;o__Cytophagales;f__Flammeovirgaceae;g__Roseivirga;s__	0	0	0	0	0	0	0	0	0	0	0	0	0	0	0	0.67	0.75	0.25	0.67	0	0	0.63	0	0.5	0	1	0	0	0.875	0	0	0	0	0.5	1	0	0	0.3125	0	0	0	0	0	0
8,000 m	389	MAG389	Alphaproteobacteria	Rhodobacteraceae bacterium	d__Bacteria;p__Proteobacteria;c__Alphaproteobacteria;o__Rhodobacterales;f__Rhodobacteraceae;g__Rhodovulum;s__	0	0	0	0	0	1	1	0	0	0	0	0	0	0	0	0.89	1	0.75	1	0	0	1	0.5	0.75	1	1	0	0	1	0	1	0	0.668	0	1	1	0	0.3955	1	0	0	0	0	0
	390	MAG390	Alphaproteobacteria	Brevundimonas sp.	d__Bacteria;p__Proteobacteria;c__Alphaproteobacteria;o__Caulobacterales;f__Caulobacteraceae;g__Brevundimonas;s__	0	0	0	0	0	0	0	0	0	0	0	0	0	0	0	0.78	1	0.75	0.89	1	0	1	0.5	0.75	0	1	0	1	0.875	0	0	0	0	0	1	0	0	0.1455	0	0	0	0	0	0
	391	MAG391	Alphaproteobacteria	Sphingomonas sp.	d__Bacteria;p__Proteobacteria;c__Alphaproteobacteria;o__Sphingomonadales;f__Sphingomonadaceae;g__Sphingomonas;s__	0	0	0	0	0	0	0	0	0	0	0	0	0	1	1	0.78	1	1	0	1	0	1	0.5	0.75	0	0	0	1	1	0	0	0	0	1	1	0	0	0.458	0	0	0	0	0	0
	392	MAG392	Chloroflexi	Dehalococcoidia bacterium	d__Bacteria;p__Chloroflexi;c__Dehalococcoidia;o__;f__;g__;s__	0	0	0	0	0	0	0	0	0	0	0	0	0	0	0	0.56	0.75	0.75	0.67	0	0.07	0.7	0	0.5	0	0	0	0.25	1	0	0	0	0	0	0	0	0	0.1455	0	0	0	0	0	0
	393	MAG393	Gammaproteobacteria	Curvibacter lanceolatus	d__Bacteria;p__Proteobacteria;c__Betaproteobacteria;o__Burkholderiales;f__Comamonadaceae;g__Curvibacter;s__Curvibacter lanceolatus	0	0	0	0	0	1	0	0	0	0	0	0	0	0	1	0.78	0.75	0.75	0.89	1	0	0.77	0.5	0.75	0	0	0	1	1	0	0	0	0.668	0	1	0	0	0.333	1	0	0	0	0	0
	394	MAG394	Alphaproteobacteria	Novosphingobium sp.	d__Bacteria;p__Proteobacteria;c__Alphaproteobacteria;o__Sphingomonadales;f__Sphingomonadaceae;g__Novosphingobium;s__	0	0	0	0	0	0	0	0	0	0	0	0	0	0	0	0.78	1	0.88	0	1	0	1	0.5	0.75	1	1	0	0	1	0	0	0	0	0	0	0	0	0.5205	0	0	0	0	0	0
	395	MAG395	Actinobacteria	Nitriliruptoraceae bacterium	d__Bacteria;p__Actinobacteria;c__Nitriliruptoria;o__Nitriliruptorales;f__Nitriliruptoraceae;g__;s__	0	0	0.125	0	0	0	0	0	0	0	0	0	0	0	0	0.78	0	0.75	0	0	0.07	1	0	0.5	0.25	1	0	0	1	0	0	0	0.167	1	0	0	0	0.1455	0	0	0	0	0	0
	396	MAG396	Gammaproteobacteria	Pelomonas sp.	d__Bacteria;p__Proteobacteria;c__Betaproteobacteria;o__Burkholderiales;f__Comamonadaceae;g__Pelomonas;s__	0	0	0	0	1	0	0	0	0	0	0	0	0	0	0	0.67	0.75	0.88	0.78	1	0.07	1	0.5	0.75	1	0	0	1	0.5	0	1	0	0.501	0	1	0	0	0.3955	0	0	0	0	0	0
	397	MAG397	Bacteroidetes	Flavobacteriaceae bacterium	d__Bacteria;p__Bacteroidetes;c__Flavobacteriia;o__Flavobacteriales;f__Flavobacteriaceae;g__;s__	0	0	0	0	0	0	0	0	0	0	0	0	0	0	0	0.78	0.25	0.75	0.78	0	0	0.77	0	0.75	0	0	0	0	1	0	0	0	0.334	0	1	0	0	0.3955	0	0	0	0	0	0
	398	MAG398	Alphaproteobacteria	Ruegeria sp.	d__Bacteria;p__Proteobacteria;c__Alphaproteobacteria;o__Rhodobacterales;f__Rhodobacteraceae;g__Ruegeria;s__	0	0	0	0	0	0	0	0	0	0	0	0	0	0	1	0.78	1	0.75	0	0	0.07	0.56	0.5	0.75	1	0	0	1	0.625	0	0	0	0.501	0	1	0	0	0.3955	0	0	0	0	0	0
	399	MAG399	Gammaproteobacteria	Halomonas sp.	d__Bacteria;p__Proteobacteria;c__Gammaproteobacteria;o__Oceanospirillales;f__Halomonadaceae;g__Halomonas;s__Halomonas salina	0	0	0	0	0	1	1	0	0	0	0	0	0	0	0	0.67	1	0.75	0	1	0	0.07	0.5	0.75	1	1	0	1	1	0	0	1	0.501	0.5	1	1	0	0.3955	1	0	0	0	0	0
	400	MAG400	Gammaproteobacteria	Idiomarina sp.	d__Bacteria;p__Proteobacteria;c__Gammaproteobacteria;o__Alteromonadales;f__Idiomarinaceae;g__Idiomarina;s__	0	0	0	0	0	0	1	0	0	0	0	0	0	0	0	0.89	0	0.88	0.89	1	0.07	0	0.5	0.75	1	1	0	0	0.375	0	0	0	0	0	1	0	0	0.458	0	0	0	0	0	0
	401	MAG401	Thaumarchaeota	Nitrosopumilus sp.	d__Archaea;p__Thaumarchaeota;c__;o__;f__;g__;s__	0	0	0	0	0	0	0	0	0	0	0	0	0	0	0	0.44	0	0.88	0	0	0	0.56	0	0.5	0	0	0	0	0	0.77	0	0	0	0.5	0	0	0	0.333	0	0	0	0	0	0
	402	MAG402	Bacteroidetes	Leeuwenhoekiella nanhaiensis	d__Bacteria;p__Bacteroidetes;c__Flavobacteriia;o__Flavobacteriales;f__Flavobacteriaceae;g__Leeuwenhoekiella;s__Leeuwenhoekiella nanhaiensis	0	0	0	0	0	0	0	0	0	0	0	0	0	0	0	0.78	0.75	0.62	0.78	0	0.07	0	0	0.75	0.25	1	0	0	1	0	0	0	0	0.5	1	0	0	0.5625	0	0	0	0	0	0
	403	MAG403	Alphaproteobacteria	Sagittula sp.	d__Bacteria;p__Proteobacteria;c__Alphaproteobacteria;o__Rhodobacterales;f__Rhodobacteraceae;g__Sagittula;s__	0	0	0	0	0	0	0	0	0	0	0	0	0	1	1	0.89	1	0.62	1	0	0	1	0.5	0.75	1	1	0	0	1	0	1	0	0.501	0	1	0	0	0.3955	1	0	0	0	0	0
	404	MAG404	Chloroflexi	Dehalococcoidia	d__Bacteria;p__Chloroflexi;c__Dehalococcoidia;o__;f__;g__;s__	0	0	0	0	0	0	0	0	0	0	0	0	0	0	0	0.67	0.75	0.75	0.78	0	0	1	0	0.5	0	0	0	0	1	0.11	0	0	0	0.5	0	0	0	0.1455	0	0	0	0	0	0
	405	MAG405	Alphaproteobacteria	Croceicoccus sp.	d__Bacteria;p__Proteobacteria;c__Alphaproteobacteria;o__Sphingomonadales;f__Erythrobacteraceae;g__Croceicoccus;s__	0	0	0	0	0	0	0	0	0	0	0	0	0	0	0	0.78	0.75	1	0	1	0	1	0.5	0.75	1	1	0	0	1	0	0	0	0	1	1	0	0	0.5205	0	0	0	0	0	0
	406	MAG406	Dadabacteria	Dadabacteria	d__Bacteria;p__Candidatus Dadabacteria;c__;o__;f__;g__;s__	0	0	0	0	0	0	0	0	0	0	0	0	0	0	0	0.33	0.75	0.75	0.44	0	0	0.91	0	1	0	0	0	0	0.875	0	0	0	0	0.5	0	0	0	0.3955	0	0	0	0	0	0
	407	MAG407	Alphaproteobacteria	Micavibrionaceae bacterium	d__Bacteria;p__Proteobacteria;c__Alphaproteobacteria;o__;f__;g__;s__	0	0	0	0	0	0	0	0	0	0	0	0	0	0	0	0.78	0	0.75	0	0	0	1	0.5	0.75	0.75	1	0	0	0.875	0	0	0	0	0	1	0	0	0.1455	0	0	0	0	0	0
	408	MAG408	Alphaproteobacteria	Alphaproteobacteria bacterium	d__Bacteria;p__Proteobacteria;c__;o__;f__;g__;s__	0	0	0	0	0	1	0	0	0	0	0	0	0	0	0	0.78	0	0.62	0	0	0	1	0.5	0.5	0	1	0	0	1	0	0	0	0	0	1	0	0	0.1455	0	0	0	0	0	0
	409	MAG409	Nitrospirae	Nitrospirales bacterium	d__Bacteria;p__Nitrospirae;c__;o__;f__;g__;s__	0	0	0	0	0	0	0	1	0	0	0	0	0	0	0	0.89	0.5	0.62	0.89	0	0	1	0	0	0	0	0	0	1	0	0	0	0	0.5	0	0	0	0.1455	0	0	0	0	0	0
	410	MAG410	Gammaproteobacteria	Alteromonas australica	d__Bacteria;p__Proteobacteria;c__Gammaproteobacteria;o__Alteromonadales;f__Alteromonadaceae;g__Alteromonas;s__Alteromonas australica	0	0	0	0	0	0	1	0	0	0	0	0	0	0	0	1	1	0.88	1	1	0	0	0.5	0.75	1	1	0	1	1	0	0	0	0	0.5	1	0	0	0.458	0	0	0	0	0	0
	411	MAG411	Actinobacteria	Microbacterium sp.	d__Bacteria;p__Actinobacteria;c__Actinobacteria;o__Micrococcales;f__Microbacteriaceae;g__Microbacterium;s__	0	0	0	0	0	0	0	0	0	0	0	0	0	0	0	0.78	0.75	0.75	0	1	0	0	0	0.75	0	1	0	0	1	0	1	1	0	0.5	1	1	0	0.5625	0	0	0	0	0	0
	412	MAG412	Alphaproteobacteria	Micavibrionaceae bacterium	d__Bacteria;p__Proteobacteria;c__Alphaproteobacteria;o__;f__;g__;s__	0	0	0	0	0	0	0	0	0	0	0	0	0	0	0	0.67	0	0.75	0	0	0	1	0.5	0.75	0	1	0	0	1	0	0	0	0	0	1	0	0	0.1455	0	0	0	0	0	0
	413	MAG413	Alphaproteobacteria	Marinosulfonomonas sp.	d__Bacteria;p__Proteobacteria;c__Alphaproteobacteria;o__Rhodobacterales;f__Rhodobacteraceae;g__Marinosulfonomonas;s__	0	0	0	0	0	1	0	0	0	0	0	0	0	0	0	0.78	0.5	0.75	0	0	0	1	0.5	0.75	0	0.5	0	0	1	0	0	0	0.167	0.5	1	0	0	0.458	0.66	0	0	0	0	0
	414	MAG414	Gammaproteobacteria	Pseudomonas oleovorans	d__Bacteria;p__Proteobacteria;c__Gammaproteobacteria;o__Pseudomonadales;f__Pseudomonadaceae;g__Pseudomonas;s__Pseudomonas oleovorans	0	0	0	0	0	0	0	0	0	0	0	0	0	0	0	0.67	1	0.88	0.78	1	0	0.84	0.5	0.75	0.25	1	0	0	0.25	0	0	0	0.668	0.5	1	0	0	0.625	0	0	0	0	0	0
	415	MAG415	Bdellovibrionates	Bacteriovoracaceae bacterium	d__Bacteria;p__Proteobacteria;c__Oligoflexia;o__Bacteriovoracales;f__Bacteriovoracaceae;g__;s__	0	0	0	0	0	0	0	0	0	0	0	0	0	0	0	0.89	0	0.88	0	0	0	0.14	0	1	0.25	0	0	0	0.625	0	0	0	0	0.5	1	0	0	0.458	0	0	0	0	0	0
	416	MAG416	Actinobacteria	Nocardioides sp.	d__Bacteria;p__Actinobacteria;c__Actinobacteria;o__Propionibacteriales;f__Nocardioidaceae;g__Nocardioides;s__	0	0	0	0	0	0	0	0	0	0	0	0	0	0	0	0.78	1	0.88	0	1	0.07	1	0	0.75	0	1	0	0	1	0	0	0	0	1	1	1	0	0.458	0	0	0	0	0	0
	417	MAG417	Alphaproteobacteria	Ahrensia sp.	d__Bacteria;p__Proteobacteria;c__Alphaproteobacteria;o__Rhodobacterales;f__Rhodobacteraceae;g__Ahrensia;s__	0	0	0	0	0	1	1	0	0	0	0	0	0	0	0	0.89	1	0.75	1	1	0.07	0.7	0.5	0.75	0.25	1	0	0.5	1	0	0	0	0.668	1	1	1	0	0.458	1	1	0	0	0	0
	418	MAG418	Alphaproteobacteria	Paracoccus sp.	d__Bacteria;p__Proteobacteria;c__Alphaproteobacteria;o__Rhodobacterales;f__Rhodobacteraceae;g__Paracoccus;s__	0	0	0	0	0	1	1	0	0	0	0	0	0	0	0	0.67	1	0.75	0.78	0	0	1	0.5	0.75	1	1	0	0.75	1	0	0	0	0.668	0	1	0	0	0.3955	0	0	0	0	0	0
	419	MAG419	Gammaproteobacteria	Alteromonas sp.	d__Bacteria;p__Proteobacteria;c__Gammaproteobacteria;o__Alteromonadales;f__Alteromonadaceae;g__Alteromonas;s__	0	0	0	0	0	0	1	0	0	0	0	0	0	0	0	1	1	0.75	1	1	0	0	0	0.75	1	1	0	0.25	0.625	0	1	0	0	1	1	0	0	0.458	1	0	0	0	0	0
	420	MAG420	Alphaproteobacteria	Roseovarius sp.	d__Bacteria;p__Proteobacteria;c__Alphaproteobacteria;o__Rhodobacterales;f__Rhodobacteraceae;g__Roseovarius;s__	0	0	0	0	0	1	0	0	0	0	0	0	0	0	1	0.78	0.75	0.75	0	0	0	1	0.5	0.75	1	0	0	0	0.625	0	0	0	0.167	0.5	1	0	0	0.3955	0	0	0	0	0	0
	421	MAG421	Gemmatimonadetes	Gemmatimonadetes bacterium	d__Bacteria;p__Gemmatimonadetes;c__Gemmatimonadetes;o__Gemmatimonadales;f__;g__;s__	0	0	0	0	0	1	0	0	0	0	0	0	0	0	1	0.67	0	0.75	0.78	0	0	1	0	0.75	0.25	0	0	0	1	0	0	0	0.501	0.5	1	0	0	0.5205	0	0	0	0	0	0
	422	MAG422	Planctomycetes	Phycisphaerales bacterium	d__Bacteria;p__Planctomycetes;c__Phycisphaerae;o__;f__;g__;s__	0	0	0	0	0	0	0	0	0	0	0	0	0	0	0	0.67	0	0.62	0.78	0	0	0.91	0	1	0.25	1	0	0	0.875	0	0	0	0	0	1	0	0	0.3125	0	0	0	0	0	0
	423	MAG423	Alphaproteobacteria	Pseudooceanicola nanhaiensis	d__Bacteria;p__Proteobacteria;c__Alphaproteobacteria;o__Rhodobacterales;f__Rhodobacteraceae;g__Pseudooceanicola;s__Pseudooceanicola nanhaiensis	0	0	0	0	0	0	0	0	0	0	0	0	0	0	1	0.78	1	0.75	0.89	0	0	0.63	0.5	0.75	1	1	0	0	0.625	0	0	0	0.668	0.5	1	0	0	0.3955	0	0	0	0	0	0
	424	MAG424	Alphaproteobacteria	Alphaproteobacteria bacterium	d__Bacteria;p__Proteobacteria;c__Alphaproteobacteria;o__Rhodospirillales;f__Rhodospirillaceae;g__;s__	0	0	0	0	0	0	0	0	0	0	0	0	0	1	1	0.67	0.25	0.88	0	0	0	0.91	0.5	0.75	0.25	0	0	0	1	0	0	0	0.501	0.5	1	0	0	0.708	0	0	0	0	0	0
	425	MAG425	Gammaproteobacteria	Moraxellaceae bacterium	d__Bacteria;p__Proteobacteria;c__Gammaproteobacteria;o__Pseudomonadales;f__Moraxellaceae;g__;s__	0	0	0	0	0	0	0	0	0	0	0	0	0	0	0	0.56	0	0.88	0.67	1	0	0.77	0.5	0	0.75	1	0	0	1	0	0	0	0	0.5	1	0	0	0.458	0	0	0	0	0	0
	426	MAG426	Planctomycetes	Planctomycetes bacterium	d__Bacteria;p__Planctomycetes;c__;o__;f__;g__;s__	0	0	0.125	0	0	0	0	0	0	0	0	0	0	0	0	0.78	0.25	0.75	0	1	0	1	0	0.75	0	0	0	0	1	0	0	0	0	0	1	0	0	0.3955	0	0	0	0	0	0
	427	MAG427	Alphaproteobacteria	Rhodospirillales bacterium	d__Bacteria;p__Proteobacteria;c__Alphaproteobacteria;o__;f__;g__;s__	0	0	0	0	0	0	0	0	0	0	0	0	0	0	1	0.78	0	1	0	0	0	1	0.5	0.75	0	0	0	0	1	0	0	0	0.501	0.5	0	0	0	0.5205	0	0	0	0	0	0
	428	MAG428	Alphaproteobacteria	Shimia sp.	d__Bacteria;p__Proteobacteria;c__Alphaproteobacteria;o__Rhodobacterales;f__Rhodobacteraceae;g__Shimia;s__	0	0	0	0	0	0	0	0	0	0	0	0	0	0	0	0.78	1	0.75	0	0	0	1	0.5	0.75	1	0	0	1	0.625	0	1	0	0.167	0	1	0	0	0.3955	0	0	0	0	0	0
	429	MAG429	Alphaproteobacteria	Paracoccus sp.	d__Bacteria;p__Proteobacteria;c__Alphaproteobacteria;o__Rhodobacterales;f__Rhodobacteraceae;g__Paracoccus;s__Paracoccus saliphilus	0	0	0	0	0	0	0	0	0	0	0	0	0	0	0	0.67	1	0.62	0	0	0.07	0.84	0.5	0.75	0.75	1	0	1	1	0	0	0	0.668	0	1	0	0	0.6455	0	0	0	0	0	0
	430	MAG430	Alphaproteobacteria	Brevundimonas sp.	d__Bacteria;p__Proteobacteria;c__Alphaproteobacteria;o__Caulobacterales;f__Caulobacteraceae;g__Brevundimonas;s__	0	0	0	0	0	0	0	0	0	0	0	0	0	0	0	0.78	1	0.75	0	1	0	0.35	0.5	0.75	0	1	0	0	0.75	0	0	0	0	0	1	0	0	0.3955	0	0	0	0	0	0
	431	MAG431	Planctomycetes	Pirellulaceae bacterium	d__Bacteria;p__Planctomycetes;c__Planctomycetia;o__Planctomycetales;f__Planctomycetaceae;g__;s__	0	0	0	0	0	0	0	0	0	0	0	0	0	0	0	0.56	0.5	0.75	0	0	0	0.91	0	0.75	0	0	0	0	0.5	0	1	0	0	0.5	1	0	0	0.458	0	0	0	0	0	0
	432	MAG432	Actinobacteria	Aeromicrobium sp.	d__Bacteria;p__Actinobacteria;c__Actinobacteria;o__Propionibacteriales;f__Nocardioidaceae;g__Aeromicrobium;s__	0	0	0	0	0	0	0	0	0	0	0	0	0	0	0	0.67	0.5	0.75	0	0	0	0.84	0	0.75	0	1	0	0	1	0	0	0	0	0.5	1	0	0	0.625	0	0	0	0	0	0
	433	MAG433	Candidatus Hydrogenedentes	Hydrogenedentiales bacterium	d__Bacteria;p__Candidatus Hydrogenedentes;c__;o__;f__;g__;s__	0	0	0	0	0	0	0	0	0	0	0	0	0	0	0	0.67	0.5	0.75	0	1	0	0	0	0.75	0.25	0	0	0	0.875	0.55	0	0	0.167	0.5	1	0	0	0.3955	0	0	0	0	0	0
	434	MAG434	Alphaproteobacteria	Alphaproteobacteria bacterium	d__Bacteria;p__Proteobacteria;c__Alphaproteobacteria;o__;f__;g__;s__	0	0	0	0	0	0	0	0	0	0	0	0	0	0	1	0.78	0	0.75	0	0	0	1	0.5	0.75	0	0	0	0	1	0	0	0	0.501	0.5	0	0	0	0.208	0	0	0	0	0	0
	435	MAG435	Gammaproteobacteria	Marinobacter salarius	d__Bacteria;p__Proteobacteria;c__Gammaproteobacteria;o__Alteromonadales;f__Alteromonadaceae;g__Marinobacter;s__	0	0	0	0	0	0	1	0	0	0	0	0	0	0	0	0.78	1	0.75	0	1	0	0.14	0.5	0.75	1	1	0	0	0.625	0	0	0	0.668	0	1	1	0	0.5625	0	0	0	0	0	0
	436	MAG436	Actinobacteria	Yonghaparkia sp.	d__Bacteria;p__Actinobacteria;c__Actinobacteria;o__Micrococcales;f__Microbacteriaceae;g__Leifsonia;s__	0	0	0	0	0	1	0	0	0	0	0	0	0	0	0	0.67	0.5	0.5	0	1	0.07	0	0	0.75	0	0.5	0	0	1	0	1	0	0	0.5	0	0	0	0.5625	0	0	0	0	0	0
	437	MAG437	Alphaproteobacteria	Alphaproteobacteria bacterium	d__Bacteria;p__Proteobacteria;c__;o__;f__;g__;s__	0	0	0	0	0	1	0	0	0	0	0	0	0	0	0	0.78	0	0.62	0	0	0	0.91	0.5	0.75	0.75	0	0	0	0.875	0	0	0	0	0	1	0	0	0.3955	0	0	0	0	0	0
	438	MAG438	Alphaproteobacteria	Sulfitobacter pontiacus	d__Bacteria;p__Proteobacteria;c__Alphaproteobacteria;o__Rhodobacterales;f__Rhodobacteraceae;g__Sulfitobacter;s__	0	0	0	0	0	0	0	0	0	0	0	0	0	0	0	0.67	1	0.75	0.78	0	0	1	0.5	0.75	1	1	0	0	1	0	0	0	0	0	1	0	0	0.458	0	0	0	0	0	0
	439	MAG439	Alphaproteobacteria	Alphaproteobacteria bacterium	d__Bacteria;p__Proteobacteria;c__Alphaproteobacteria;o__;f__;g__;s__	0	0	0	0	0	0	0	0	0	0	0	0	0	0	1	0.78	0	0.62	0	0	0	1	0.5	0.75	0	1	0	0	1	0	0	0	0.501	0	1	0	0	0.6455	0	0	0	0	0	0
	440	MAG440	Bacteroidetes	Mesoflavibacter sp.	d__Bacteria;p__Bacteroidetes;c__Flavobacteriia;o__Flavobacteriales;f__Flavobacteriaceae;g__Mesoflavibacter;s__	0	0	0	0	0	0	0	0	0	0	0	0	0	0	0	0.78	0	0.5	0.78	0	0	0	0	0.75	0.25	0	0	0	0.25	0	0	0	0	0	1	0	0	0.5625	0	0	0	0	0	0
	441	MAG441	Euryarchaeota	Euryarchaeota archaeon	d__Archaea;p__Euryarchaeota;c__;o__;f__;g__;s__	0	0	0	0	0	0	0	0	0	0	0	0	0	0	0	0.56	0	0.75	0	0	0.07	0.63	0	0.5	0	0	0	0	0	0.66	0	0	0	0	0	0	0	0.3955	0	0	0	0	0	0
	442	MAG442	Bacteroidetes	Balneola sp.	d__Bacteria;p__Balneolaeota;c__Balneolia;o__Balneolales;f__Balneolaceae;g__Balneola;s__	0	0	0	0	0	0	0	0	0	0	0	0	0	0	0	0.67	0	0.5	0.78	0	0	0.84	0	0.75	0.25	0	0	0	1	0	0	0	0	0	1	0	0	0.3955	0	0	0	0	0	0
	443	MAG443	Chloroflexi	Dehalococcoidia bacterium	d__Bacteria;p__Chloroflexi;c__;o__;f__;g__;s__	0	0	0	0	0	0	0	0	0	0	0	0	0	0	0	0.56	0.5	0.62	0.67	0	0.07	0.63	0	0.5	0.25	0	0	0.25	0.875	0	0	0	0	0	0	0	0	0.3955	0	0	0	0	0	0
	444	MAG444	Alphaproteobacteria	Pseudooceanicola atlanticus	d__Bacteria;p__Proteobacteria;c__Alphaproteobacteria;o__Rhodobacterales;f__Rhodobacteraceae;g__Pseudooceanicola;s__Pseudooceanicola atlanticus	0	0	0	0	0	1	1	0	0	0	0	0	0	1	1	0.78	1	0.62	0.89	0	0	0.7	0.5	0.25	1	1	0	0	0.875	0	0	0	0.501	0	1	0	0	0.3955	0.33	0	0	0	0	0
	445	MAG445	Alphaproteobacteria	Henriciella sp.	d__Bacteria;p__Proteobacteria;c__Alphaproteobacteria;o__Rhodobacterales;f__Hyphomonadaceae;g__Henriciella;s__	0	0	0	0	0	0	0	0	0	0	0	0	0	0	0	0.67	1	0.62	0	1	0.07	0	0.5	0.5	1	1	0	0	0.75	0	0	0	0	0.5	1	1	0	0.208	0	0	0	0	0	0
	446	MAG446	Candidatus Latescibacteria	Latescibacterota bacterium	d__Bacteria;p__Gemmatimonadetes;c__Gemmatimonadetes;o__Gemmatimonadales;f__Gemmatimonadaceae;g__;s__	0	0	0	0	0	0	0	0	0	0	0	0	0	0	0	0.67	0.75	0.75	0	0	0.07	0.77	0	1	0	0	0	0	0.375	0	0	0	0.334	0.5	0	0	0	0.5205	0	0	0	0	0	0
	447	MAG447	Euryarchaeota	Euryarchaeota archaeon	d__Archaea;p__Euryarchaeota;c__;o__;f__;g__;s__	0	0	0	0	0	0	0	0	0	0	0	0	0	0	0	0.56	0.25	0.75	0	0	0	0.77	0	0.5	0	0	0	0	0	0.66	0	0	0	0	1	0	0	0.3955	0	0	0	0	0	0
	448	MAG448	Gammaproteobacteria	Alteromonas	d__Bacteria;p__Proteobacteria;c__Gammaproteobacteria;o__Alteromonadales;f__Alteromonadaceae;g__;s__	0	0	0	0	0	0	0	0	0	0	0	0	0	0	0	1	1	0.88	1	1	0	0	0.5	0.75	1	1	0	0.5	0.25	0	0	0	0	0	1	0	0	0.458	1	0	0	0	0	0
	449	MAG449	Gammaproteobacteria	Alcanivorax sp.	d__Bacteria;p__Proteobacteria;c__Gammaproteobacteria;o__Oceanospirillales;f__Alcanivoracaceae;g__Alcanivorax;s__	0	0	0	0	0	0	0	0	0	0	0	0	0	0	0	0.67	0	0.88	0	1	0	0	0.5	0.75	0.75	1	0	1	0	0	0	0	0	1	1	0	0	0.458	0	0	0	0	0	0
	450	MAG450	Gammaproteobacteria	Pseudoalteromonas shioyasakiensis	d__Bacteria;p__Proteobacteria;c__Gammaproteobacteria;o__Alteromonadales;f__Pseudoalteromonadaceae;g__Pseudoalteromonas;s__	0	0	0	0	0	0	1	0	0	0	0	0	0	0	0	0.78	1	0.88	0.89	1	0	0.07	0.5	0.75	1	1	0	1	0	0	0	0	0	0.5	1	0	0	0.458	0	0	0	0	0	0
	451	MAG451	Gammaproteobacteria	Oleibacter sp.	d__Bacteria;p__Proteobacteria;c__Gammaproteobacteria;o__Oceanospirillales;f__Oceanospirillaceae;g__;s__	0	0	0	0	0	0	0	0	0	0	0	0	0	0	0	0.67	1	0.88	0.78	1	0	0	0	0	0	1	0	1	0.25	0	0	0	0	0.5	1	0	0	0.625	0	0	0	0	0	0
	452	MAG452	Alphaproteobacteria	Alphaproteobacteria bacterium	d__Bacteria;p__Proteobacteria;c__Alphaproteobacteria;o__Rhodospirillales;f__Rhodospirillaceae;g__;s__	0	0	0	0	0	0	0	0	0	0	0	0	0	0	1	0.67	0	0.88	0	0	0	0.63	0.5	0.25	0.25	0	0	0	0.375	0	0	0	0.334	0.5	1	0	0	0.458	0	0	0	0	0	0
	453	MAG453	Alphaproteobacteria	Pelagibaca bermudensis	d__Bacteria;p__Proteobacteria;c__Alphaproteobacteria;o__Rhodobacterales;f__Rhodobacteraceae;g__Salipiger;s__Salipiger bermudensis	0	0	0	0	0	1	1	0	0	0	0	0	0	0	1	0.89	1	0.5	1	0	0	0.63	0.5	0.75	1	1	0	1	0.875	0	1	0	0.668	0	1	0	0	0.375	1	0	0	0	0	0
	454	MAG454	Planctomycetes	Planctomycetes bacterium	d__Bacteria;p__Planctomycetes;c__;o__;f__;g__;s__	0	0	0.125	0	0	0	0	0	0	0	0	0	0	0	0	0.67	0.25	0.62	0	0	0	0.91	0	0.75	0	0	0	0	0.75	0	0	0	0	0	0	0	0	0.3955	0	0	0	0	0	0
	455	MAG455	Planctomycetes	Planctomycetaceae bacterium	d__Bacteria;p__Planctomycetes;c__Planctomycetia;o__Planctomycetales;f__Planctomycetaceae;g__;s__	0	0	0.125	0	0	0	0	0	0	0	0	0	0	0	0	0.56	0.5	0.62	0.67	0	0	0.49	0	0.5	0	0	0	0	0.625	0	1	0	0.167	0.5	1	1	0	0.1455	0	0	0	0	0	0
	456	MAG456	UBP10	UBP10 bacterium	d__Bacteria;p__;c__;o__;f__;g__;s__	0	0	0	0	0	0	0	0	0	0	0	0	0	0	0	0.56	0	0.75	0.67	0	0	0.84	0	0	0	0	0	0	0.875	0	0	0	0	0.5	1	0	0	0.3955	0	0	0	0	0	0
	457	MAG457	Gammaproteobacteria	Nitrincolaceae bacterium	d__Bacteria;p__Proteobacteria;c__Gammaproteobacteria;o__Oceanospirillales;f__Oceanospirillaceae;g__;s__	0	0	0	0	0	0	0	0	0	0	0	0	0	0	0	0.78	0	0.88	0.78	1	0	0	0.5	0.75	0.75	1	0	0	1	0	0	0	0.668	0	1	1	0	0.625	1	0	0	0	0	0
	458	MAG458	Gammaproteobacteria	Methylophaga aminisulfidivorans	d__Bacteria;p__Proteobacteria;c__Gammaproteobacteria;o__Thiotrichales;f__Piscirickettsiaceae;g__Methylophaga;s__	0	0	0	0	0	0	0	0	0	0	0	0	0	0	0	0.56	0.25	0.75	0.67	0	0.07	0.91	0	0	0.5	1	0	1	0.875	0	0	0	0.668	0.5	1	0	1	0.3125	0	0	0	0	0	0
	459	MAG459	Gammaproteobacteria	Pseudohongiellaceae bacterium	d__Bacteria;p__Proteobacteria;c__Gammaproteobacteria;o__;f__;g__;s__	0	0	0	0	0	0	0	0	0	0	0	0	0	1	1	0.56	0	1	0	0	0	0.63	0	0.75	0	0	0	0	0.75	0	0	1	0.668	0.5	1	0	0	0.3955	0	0	0	0	0	0
	460	MAG460	Myxococcales	Myxococcales bacterium	d__Bacteria;p__Proteobacteria;c__Deltaproteobacteria;o__;f__;g__;s__	0	0	0	0	0	0	0	0	0	0	0	0	0	0	0	0.56	0.5	0.75	0	0	0	0.28	0	0.25	0	0	0	0	0.875	0	0	0	0.167	0.5	1	1	0	0.583	0	0	0	0	0	0
	461	MAG461	Gammaproteobacteria	Pseudoalteromonas sp.	d__Bacteria;p__Proteobacteria;c__Gammaproteobacteria;o__Alteromonadales;f__Pseudoalteromonadaceae;g__Pseudoalteromonas;s__	0	0	0	0	0	0	1	0	0	0	0	0	0	0	0	0.89	1	0.88	0.89	1	0.07	0.07	0.5	0.75	0.75	1	0	1	0.375	0	0	0	0	0.5	1	0	0	0.208	0	0	0	0	0	0
	462	MAG462	Gammaproteobacteria	Idiomarina sp.	d__Bacteria;p__Proteobacteria;c__Gammaproteobacteria;o__Alteromonadales;f__Idiomarinaceae;g__;s__	0	0	0	0	0	0	1	0	0	0	0	0	0	0	0	0.67	1	0.5	0.78	0	0.07	0	0.5	0.75	0.75	1	0	0.5	0.875	0	0	0	0	0	0	0	0	0.458	0	0	0	0	0	0
	463	MAG463	Chloroflexi	Dehalococcoidia bacterium	d__Bacteria;p__Chloroflexi;c__;o__;f__;g__;s__	0	0	0	0	0	0	0	0	0	0	0	0	0	0	0	0.33	0.5	0.75	0	0	0.07	0.84	0	0	0	0	0	0	1	0	0	0	0.167	0	0	0	0	0.1455	0	0	0	0	0	0
	464	MAG464	Alphaproteobacteria	Nautella italica	d__Bacteria;p__Proteobacteria;c__Alphaproteobacteria;o__Rhodobacterales;f__Rhodobacteraceae;g__Phaeobacter;s__Phaeobacter italicus	0	0	0	0	0	0	0	0	0	0	0	0	0	0	0	0.67	1	0.62	0	0	0.07	0.63	0.5	0.5	0.75	1	0	0	1	0	0	0	0.501	0	1	0	0	0.3955	0	0	0	0	0	0
	465	MAG465	Gammaproteobacteria	Idiomarina sp.	d__Bacteria;p__Proteobacteria;c__Gammaproteobacteria;o__Alteromonadales;f__Idiomarinaceae;g__Idiomarina;s__	0	0	0	0	0	0	1	0	0	0	0	0	0	0	0	0.78	0.75	0.88	0.78	1	0.07	0	0.5	0.75	1	1	0	0	0.375	0	0	0	0	0	1	0	0	0.458	0	0	0	0	0	0
	466	MAG466	Planctomycetes	Phycisphaerales bacterium	d__Bacteria;p__Planctomycetes;c__Phycisphaerae;o__;f__;g__;s__	0	0	0	0	0	0	0	0	0	0	0	0	0	0	0	0.67	0	0.62	0	0	0	0.77	0	1	0.25	0	0	0	0.5	0	0	0	0	0	1	0	0	0.3125	0	0	0	0	0	0
	467	MAG467	Alphaproteobacteria	Ruegeria mobilis	d__Bacteria;p__Proteobacteria;c__Alphaproteobacteria;o__Rhodobacterales;f__Rhodobacteraceae;g__Ruegeria;s__	0	0	0	0	0	0	0	0	0	0	0	0	0	0	0	0.67	0.75	0.62	0	0	0	1	0.5	0.75	1	1	0	0	0.25	0	0	0	0.501	0	1	0	0	0.3125	0	0	0	0	0	0
	468	MAG468	Chloroflexi	Dehalococcoidia	d__Bacteria;p__Chloroflexi;c__;o__;f__;g__;s__	0	0	0	0	0	0	0	0	0	0	0	0	0	0	0	0.78	0.75	0.62	0.89	0	0	0.7	0.5	0.5	0	0	0	0	0.5	0	0	0	0.167	0.5	0	0	0	0.1455	0	0	0.25	0	0	0
	469	MAG469	Alphaproteobacteria	Rhodospirillales bacterium	d__Bacteria;p__Proteobacteria;c__Alphaproteobacteria;o__Rhodospirillales;f__Rhodospirillaceae;g__;s__	0	0	0	0	0	0	0	0	0	0	0	0	0	0	1	0.67	0.25	1	0	0	0	0.91	0.5	0.75	0	0	0	0	0.625	0	0	0	0.334	0.5	0	0	0	0.708	0	0	0	0	0	0
	470	MAG470	Gammaproteobacteria	Gammaproteobacteria bacterium	d__Bacteria;p__Proteobacteria;c__Alphaproteobacteria;o__Rhodospirillales;f__Rhodospirillaceae;g__;s__	0	0	0	0	0	0	0	0	0	0	0	0	0	0	0	0.67	0	0.75	0	0	0	0.49	0.5	0.75	0	0	0	0	1	0	0	0	0.167	1	0	0	0	0.3955	0	0	0	0	0	0
	471	MAG471	Alphaproteobacteria	Puniceibacterium sp.	d__Bacteria;p__Proteobacteria;c__Alphaproteobacteria;o__Rhodobacterales;f__Rhodobacteraceae;g__Puniceibacterium;s__	0	0	0	0	1	1	0	0	0	0	0	0	0	1	1	0.89	0.75	0.75	0	0	0	0.21	0	0.5	1	1	0	0	0.625	0	0	0	0.167	0	1	0	0	0.458	0	0	0	0	0	0
	472	MAG472	Gammaproteobacteria	Pseudomonas aestusnigri	d__Bacteria;p__Proteobacteria;c__Gammaproteobacteria;o__Pseudomonadales;f__Pseudomonadaceae;g__;s__	0	0	0	0	0	0	0	0	0	0	0	0	0	0	0	0.56	1	0.88	0.67	0	0.07	0.07	0.5	0.75	1	1	0	1	0.375	0	0	0	0	0.5	1	1	0	0.5625	0	0	0	0	0	0
	473	MAG473	Alphaproteobacteria	Labrenzia sp.	d__Bacteria;p__Proteobacteria;c__Alphaproteobacteria;o__Rhodobacterales;f__Rhodobacteraceae;g__Labrenzia;s__Labrenzia aggregata	0	0	0	0	0	1	0	0	0	0	0	0	0	0	1	0.56	0.25	0.62	0.67	0	0.07	0.42	0.5	0.25	0.25	1	0	1	0.875	0.33	0	0	0.501	0.5	1	0	0	0.3955	0	1	0	0	0	0
	474	MAG474	Alphaproteobacteria	Shimia sp.	d__Bacteria;p__Proteobacteria;c__Alphaproteobacteria;o__Rhodobacterales;f__Rhodobacteraceae;g__Shimia;s__	0	0	0	0	0	0	0	0	0	0	0	0	0	0	0	0.78	1	0.38	0	0	0	0.77	0.5	0.5	1	1	0	0	0	0	1	0	0.501	0	1	0	0	0.3125	0	0	0	0	0	0
	475	MAG475	Gemmatimonadetes	Gemmatimonadetes	d__Bacteria;p__Gemmatimonadetes;c__Gemmatimonadetes;o__Gemmatimonadales;f__;g__;s__	0	0	0	0	0	0	0	0	0	0	0	0	0	0	0	0.56	0	0.75	0.67	0	0	0.77	0	0.75	0.25	0.5	0	0	0.75	0	0	0	0.334	0.5	0	0	0	0.5205	0	0	0	0	0	0
	476	MAG476	Gammaproteobacteria	Acinetobacter venetianus	d__Bacteria;p__Proteobacteria;c__Gammaproteobacteria;o__Pseudomonadales;f__Moraxellaceae;g__Acinetobacter;s__Acinetobacter venetianus	0	0	0	0	0	0	0	0	0	0	0	0	0	0	0	0.56	0	0.88	0.67	1	0	0.14	0	0	0	1	0	0	1	0	0	0	0	0.5	1	0	0	0.5625	0	0	0	0	0	0
	477	MAG477	Gammaproteobacteria	SAR86 bacterium	d__Bacteria;p__Proteobacteria;c__Gammaproteobacteria;o__;f__;g__;s__	0	0	0	0	0	0	0	0	0	0	0	0	0	0	1	0.56	0	0.62	0	1	0.07	0	0.5	0.75	0	0	0	0	1	0	0	0	0	0.5	1	0	0	0.3955	0	0	0	0	0	0
	478	MAG478	Gammaproteobacteria	Idiomarina sp.	d__Bacteria;p__Proteobacteria;c__Gammaproteobacteria;o__Alteromonadales;f__Idiomarinaceae;g__;s__	0	0	0	0	0	0	1	0	0	0	0	0	0	0	0	0.67	1	0.88	0.78	1	0.07	0	0	0.75	0.75	1	0	0	0.125	0	0	0	0	0	0	0	0	0.458	0	0	0	0	0	0
	479	MAG479	Gammaproteobacteria	Gammaproteobacteria bacterium	d__Bacteria;p__Proteobacteria;c__Gammaproteobacteria;o__;f__;g__;s__	0	0	0	0	0	0	0	0	0	0	0	0	0	0	0	0.67	0	0.62	0	1	0	1	0.5	0	0	0	0	0	0	0	0	0	0.501	0	0	0	0	0.375	0	0	0	0	0	0
	480	MAG480	Planctomycetes	Planctomycetes bacterium	d__Bacteria;p__Planctomycetes;c__;o__;f__;g__;s__	0	0	0	0	0	0	0	0	0	0	0	0	0	0	0	0.67	0	0.75	0	1	0	0	0	0.75	0	0	0	0	0.125	0	0	0	0	0	1	0	0	0.3955	0	0	0	0	0	0
	481	MAG481	Alphaproteobacteria	Rhodospirillales bacterium	d__Bacteria;p__Proteobacteria;c__Alphaproteobacteria;o__;f__;g__;s__	0	0	0	0	0	1	0	0	0	0	0	0	0	0	1	0.56	0	0.88	0	0	0	0.42	0.5	0.75	0.25	0	0	0	0.875	0	0	0	0.501	0.5	1	0	0	0.6455	0.66	0	0	0	0	0
	482	MAG482	Gammaproteobacteria	Alteromonas mediterranea	d__Bacteria;p__Proteobacteria;c__Gammaproteobacteria;o__Alteromonadales;f__Alteromonadaceae;g__Alteromonas;s__Alteromonas macleodii	0	0	0	0	0	0	1	0	0	0	0	0	0	0	0	0.78	0.75	0.62	0.89	1	0	0	0	0.75	1	1	0	0.25	0.375	0	0	0	0	0.5	1	0	0	0.375	0	0	0	0	0	0
	483	MAG483	Chloroflexi	Dehalococcoidia bacterium	d__Bacteria;p__Chloroflexi;c__Dehalococcoidia;o__;f__;g__;s__	0	0	0	0	0	0	0	0	0	0	0	0	0	0	0	0.56	0.5	0.75	0.67	0	0.14	0.77	0	0.5	0	0	0	0	1	0	0	0	0	0	0	0	0	0.1455	0	0	0	0	0	0
	484	MAG484	Bacteroidetes	Flavobacteriales bacterium	d__Bacteria;p__Bacteroidetes;c__Flavobacteriia;o__Flavobacteriales;f__;g__;s__	0	0	0	0	0	0	0	0	0	0	0	0	0	0	0	0.56	0	0.62	0.56	1	0	0	0	0.25	0	0	0	0	1	0	0	0	0	0.5	1	0	0	0.3955	0	0	0	0	0	0
	485	MAG485	Candidatus Saccharibacteria	Peregrinibacterales bacterium	d__Bacteria;p__;c__;o__;f__;g__;s__	0	0	0	0	0	0	0	1	0	0	0	0	0	0	0	0.67	0.5	0.12	0.78	0	0	0.14	0	0.75	0	0	0	0	0.625	0	1	0	0	0	0	0	0	0	0	0	0	0	0	0
	486	MAG486	Alphaproteobacteria	Pseudooceanicola sp.	d__Bacteria;p__Proteobacteria;c__Alphaproteobacteria;o__Rhodobacterales;f__Rhodobacteraceae;g__Pseudooceanicola;s__	0	0	0	0	0	0	0	0	0	0	0	0	0	0	1	0.56	0.25	0.25	0.67	0	0	0.56	0.5	0.5	1	1	0	1	0.875	0	0	0	0.334	0.5	1	0	0	0.125	0	0	0	0	0	0
	487	MAG487	Alphaproteobacteria	Erythrobacter sp.	d__Bacteria;p__Proteobacteria;c__Alphaproteobacteria;o__Sphingomonadales;f__Erythrobacteraceae;g__;s__	0	0	0	0	0	0	0	0	0	0	0	0	0	0	0	0.67	0.75	0.75	0	0	0	0.14	0.5	0.75	0.5	1	0	1	0.75	0	0	0	0	1	1	0	0	0.375	0	0	0	0	0	0
	488	MAG488	Planctomycetes	Phycisphaerales bacterium	d__Bacteria;p__Planctomycetes;c__Phycisphaerae;o__;f__;g__;s__	0	0	0	0	0	0	0	0	0	0	0	0	0	0	0	0.56	0	0.62	0.67	0	0	0.7	0	0.75	0	0	0	0	0.25	0	0	0	0	0	1	0	0	0.083	0	0	0	0	0	0
	489	MAG489	Gammaproteobacteria	Oleibacter marinus	d__Bacteria;p__Proteobacteria;c__Gammaproteobacteria;o__Oceanospirillales;f__Oceanospirillaceae;g__Oleibacter;s__Oleibacter marinus	0	0	0	0	0	0	0	0	0	0	0	0	0	0	0	0.67	0.75	0.62	0.78	1	0	0	0	0	0	0.5	0	0	0.875	0	0	0	0	0.5	0	0	0	0.625	0	0	0	0	0	0
	490	MAG490	Alphaproteobacteria	Sphingomonas sp.	d__Bacteria;p__Proteobacteria;c__Alphaproteobacteria;o__Sphingomonadales;f__Sphingomonadaceae;g__Sphingomonas;s__	0	0	0	0	0	0	0	0	0	0	0	0	0	0	0	0.56	1	0.75	0	1	0	0.49	0.5	0.75	0.5	1	0	0.75	0.5	0	0	0	0	0	1	0	0	0.458	0	0	0	0	0	0
	491	MAG491	Alphaproteobacteria	Sulfitobacter sp.	d__Bacteria;p__Proteobacteria;c__Alphaproteobacteria;o__Rhodobacterales;f__Rhodobacteraceae;g__Sulfitobacter;s__	0	0	0	0	0	0	0	0	0	0	0	0	0	0	0	0.78	1	0.38	0	0	0	1	0	0.5	0.5	1	0	0	0.375	0	0	0	0.334	0	1	0	0	0.3125	0	0	0	0	0	0
	492	MAG492	Alphaproteobacteria	Thalassospira sp.	d__Bacteria;p__Proteobacteria;c__Alphaproteobacteria;o__Rhodospirillales;f__Rhodospirillaceae;g__Thalassospira;s__	0	0	0	0	0	1	0	0	0	0	0	0	0	0	0	0.56	1	0.75	0	0	0	0.49	0.5	0.75	0.25	1	0	0.5	0.375	0	1	0	0.668	1	1	0	0	0.3955	0	0	0	0	0	0
	493	MAG493	Alphaproteobacteria	Agrobacterium sp.	d__Bacteria;p__Proteobacteria;c__Alphaproteobacteria;o__Rhizobiales;f__;g__;s__	0	0.167	0	0	0	0	0	0	0	0	0	0	0	0	0	0.78	1	0.62	0	1	0	0.84	0.5	0.75	0.5	1	0	0.25	0.375	0	0	0	0.501	0	1	0	0	0.5625	0	0	0	0	0	0
	494	MAG494	Alphaproteobacteria	Citreicella marina	d__Bacteria;p__Proteobacteria;c__Alphaproteobacteria;o__Rhodobacterales;f__Rhodobacteraceae;g__Salipiger;s__Salipiger marinus	0	0	0	0	0	1	0	0	0	0	0	0	0	0	1	0.78	1	0.5	0	0	0	0.63	0.5	0.75	0.5	1	0	0	0.875	0	1	0	0.668	0	1	0	0	0.458	0	0	0	0	0	0
	495	MAG495	Gammaproteobacteria	Halomonas sp.	d__Bacteria;p__Proteobacteria;c__Gammaproteobacteria;o__Oceanospirillales;f__Halomonadaceae;g__Halomonas;s__	0	0	0	0	0	0	1	0	0	0	0	0	0	0	0	0.67	1	0.62	0	0	0.07	0	0.5	0.25	1	0	0	0.75	0.25	0	0	0	0.167	0	1	0	0	0.625	0	0	0	0	0	0
	496	MAG496	Gammaproteobacteria	Idiomarina zobellii	d__Bacteria;p__Proteobacteria;c__Gammaproteobacteria;o__Alteromonadales;f__Idiomarinaceae;g__Idiomarina;s__	0	0	0	0	0	0	1	0	0	0	0	0	0	0	0	0.56	0.75	0.5	0	0	0.07	0	0	0.25	0	1	0	0	0	0	0	1	0	0	1	0	0	0.375	0	0	0	0	0	0
	497	MAG497	Bacteroidetes	Mesoflavibacter zeaxanthinifaciens	d__Bacteria;p__Bacteroidetes;c__Flavobacteriia;o__Flavobacteriales;f__Flavobacteriaceae;g__Mesoflavibacter;s__Mesoflavibacter sabulilitoris	0	0	0	0	0	0	0	0	0	0	0	0	0	0	0	0.67	0	0.5	0.67	0	0	0	0	0.5	0.25	0.5	0	0	0.5	0	0	0	0	0	1	0	0	0.25	0	0	0	0	0	0
	498	MAG498	Alphaproteobacteria	Croceicoccus sp.	d__Bacteria;p__Proteobacteria;c__Alphaproteobacteria;o__Sphingomonadales;f__Erythrobacteraceae;g__Croceicoccus;s__	0	0	0	0	0	0	0	0	0	0	0	0	0	0	0	0.56	1	0.75	0	0	0	0.56	0.5	0.75	0	0	0	0	0.75	0	0	0	0	0	1	0	0	0.458	0	0	0	0	0	0
	499	MAG499	Gammaproteobacteria	Alcanivorax sp.	d__Bacteria;p__Proteobacteria;c__Gammaproteobacteria;o__Oceanospirillales;f__Alcanivoracaceae;g__Alcanivorax;s__	0	0	0	0	0	0	0	0	0	0	0	0	0	0	0	0.56	0	0.38	0	0	0.07	0	0.5	0.5	0.75	1	0	0.75	0	0	0	0	0	0.5	1	0	0	0.375	0	0	0	0	0	0
	500	MAG500	SAR324	SAR324 bacterium	d__Bacteria;p__Proteobacteria;c__Deltaproteobacteria;o__;f__;g__;s__	0	0	0	0	0	1	1	0	0	0	0	0	0	0	1	0.78	0	0.5	0	0	0	0.84	0	0.75	0	0	0	0	0.5	0	0	0	0.167	0	1	0	0	0.3955	0	0	0	0	0	0
	501	MAG501	Verrucomicrobia	Pedosphaerales bacterium	d__Bacteria;p__Verrucomicrobia;c__Verrucomicrobiae;o__Verrucomicrobiales;f__;g__;s__	0	0	0	0	0	0	0	0	0	0	0	0	0	0	0	0.33	0.75	0.75	0	0	0	1	0	0.5	0	0	0	0	0.875	0	0	0	0	0	0	0	0	0.3955	0	0	0	0	0	0
	502	MAG502	Alphaproteobacteria	Erythrobacter sp.	d__Bacteria;p__Proteobacteria;c__Alphaproteobacteria;o__Sphingomonadales;f__Erythrobacteraceae;g__;s__	0	0	0	0	0	0	0	0	0	0	0	0	0	1	0	0.56	0.75	0.62	0	1	0	0.49	0	0.5	0.75	1	0	0	0.875	0	0	0	0	0	0	0	0	0.3955	0	0	0	0	0	0
	503	MAG503	Gammaproteobacteria	Oceanococcaceae bacterium	d__Bacteria;p__Proteobacteria;c__Gammaproteobacteria;o__Chromatiales;f__Ectothiorhodospiraceae;g__Oceanococcus;s__	0	0	0	0	0	0	0	0	0	0	0	0	0	0	0	0.89	0.75	0.88	1	0	0	0.07	0.5	0.5	0	1	0	0	0.5	0	0	0	0	1	0	1	0	0.458	0	0	0	0	0	0
	504	MAG504	Gammaproteobacteria	Oleibacter sp.	d__Bacteria;p__Proteobacteria;c__Gammaproteobacteria;o__Oceanospirillales;f__Oceanospirillaceae;g__;s__	0	0	0	0	0	1	0	0	0	0	0	0	0	0	0	0.67	1	0.5	0.78	0	0.07	0	0	0	0	1	0	0.5	0.875	0	0	0	0	0.5	1	0	0	0.4375	0.33	0	0	0	0	0
	505	MAG505	Gammaproteobacteria	Idiomarina loihiensis	d__Bacteria;p__Proteobacteria;c__Gammaproteobacteria;o__Alteromonadales;f__Idiomarinaceae;g__Idiomarina;s__	0	0	0	0	0	0	0	0	0	0	0	0	0	0	0	0.78	0	0.25	0.89	1	0	0	0.5	0	0.75	0	0	0	0.125	0	0	0	0	0	1	0	0	0.0625	0	0	0	0	0	0
	506	MAG506	Bacteroidetes	Flavobacteriales bacterium	d__Bacteria;p__Bacteroidetes;c__Flavobacteriia;o__Flavobacteriales;f__;g__;s__	0	0	0	0	0	0	0	0	0	0	0	0	0	0	0	0.44	0	0.38	0	1	0	0	0	0.5	0	0	0	0	1	0	0	0	0	0	0	0	0	0.3125	0	0	0	0	0	0
	507	MAG507	Alphaproteobacteria	Defluviicoccales bacterium	d__Bacteria;p__Proteobacteria;c__Alphaproteobacteria;o__Rhodospirillales;f__Rhodospirillaceae;g__;s__	0	0	0	0	0	0	1	0	0	0	0	0	0	0	0	0.56	0	0.88	0.67	0	0	0.91	0.5	0.75	0	0	0	0.5	0.5	0	0	0	0.501	0	0	0	0	0.458	0	0	0	0	0	0
	508	MAG508	Gemmatimonadetes	Gemmatimonadetes bacterium	d__Bacteria;p__Gemmatimonadetes;c__Gemmatimonadetes;o__Gemmatimonadales;f__;g__;s__	0	0	0	0	0	1	0	0	0	0	0	0	0	0	1	0.78	0	0.25	0	0	0	0.7	0	0.5	0	0	0	0	0.75	0	0	0	0	0.5	1	0	0	0.458	0	0	0.25	0	0	0
	509	MAG509	Alphaproteobacteria	Sphingobium sp.	d__Bacteria;p__Proteobacteria;c__Alphaproteobacteria;o__Sphingomonadales;f__Sphingomonadaceae;g__Sphingobium;s__	0	0	0	0	0	0	0	0	0	0	0	0	0	0	0	0.89	0.75	0.62	1	0	0	0.42	0	0.75	0.5	0	0	0	0.375	0	0	0	0	0.5	1	0	0	0.375	0	0	0	0	0	0
9,600 m	510	MAG510	Gammaproteobacteria	Aquabacterium sp.	d__Bacteria;p__Proteobacteria;c__Betaproteobacteria;o__Burkholderiales;f__;g__Aquabacterium;s__	0	0	0	0	0	1	1	0	0	0	0	0	0	0	0	0.67	0.5	0.62	0.78	0	0.07	0.77	0.5	0.75	1	0	0	0.75	0.375	0	0	0	0.501	0	1	1	0	0.3955	0	1	0	0	0	0
	511	MAG511	Bacteroidetes	Mesoflavibacter sp.	d__Bacteria;p__Bacteroidetes;c__Flavobacteriia;o__Flavobacteriales;f__Flavobacteriaceae;g__Mesoflavibacter;s__	0	0	0	0	0	0	0	0	0	0	0	0	0	0	0	0.78	0	0.62	0.78	1	0	0	0	0.75	0.25	1	0	0	1	0	0	0	0	0	1	0	0	0.3955	0.66	0	0	0	0	0
	512	MAG512	Gammaproteobacteria	Oceanococcaceae bacterium	d__Bacteria;p__Proteobacteria;c__Gammaproteobacteria;o__Chromatiales;f__Ectothiorhodospiraceae;g__Oceanococcus;s__	0	0	0	0	0	0	1	0	0	0	0	0	0	0	0	0.89	1	0.88	1	1	0	0	0.5	0.75	0	1	0	0	1	0	0	0	0	1	1	0	0	0.458	0	0	0	0	0	0
	513	MAG513	Alphaproteobacteria	Micavibrionales bacterium	d__Bacteria;p__Proteobacteria;c__Alphaproteobacteria;o__Rickettsiales;f__;g__;s__	0	0	0	0	0	0	0	0	0	0	0	0	0	0	0	0.67	0.25	0.75	0	0	0	1	0.5	0.75	0	1	0	0	0.875	0	0	0	0	0	0	0	0	0.1455	0	0	0	0	0	0
	514	MAG514	Alphaproteobacteria	Paracoccus sp.	d__Bacteria;p__Proteobacteria;c__Alphaproteobacteria;o__Rhodobacterales;f__Rhodobacteraceae;g__Paracoccus;s__Paracoccus saliphilus	0	0	0	0	0	0	0	0	0	0	0	0	0	0	0	0.67	1	0.75	0	0	0.07	1	0.5	0.75	0.75	1	0	1	1	0	0	0	0.668	0	1	0	0	0.6455	0	0	0	0	0	0
	515	MAG515	Alphaproteobacteria	Henriciella sp.	d__Bacteria;p__Proteobacteria;c__Alphaproteobacteria;o__Rhodobacterales;f__Hyphomonadaceae;g__Henriciella;s__	0	0	0	0	0	0	0	0	0	0	0	0	0	0	0	0.78	1	0.75	0	1	0.07	1	0.5	0.75	1	1	0	0	1	0	0	0	0	1	1	1	0	0.208	0	0	0	0	0	0
	516	MAG516	Alphaproteobacteria	Rhodobacteraceae bacterium	d__Bacteria;p__Proteobacteria;c__Alphaproteobacteria;o__Rhodobacterales;f__Rhodobacteraceae;g__;s__	0	0	0	0	0	0	0	0	0	0	0	0	0	0	1	0.78	0.75	0.88	0	0	0	1	0.5	0.75	1	0	0	0	0.875	0	0	0	0.501	1	1	0	0	0.458	0	0	0	0	0	0
	517	MAG517	Alphaproteobacteria	Tistrella mobilis	d__Bacteria;p__Proteobacteria;c__Alphaproteobacteria;o__Rhodospirillales;f__Rhodospirillaceae;g__Tistrella;s__	0	0	0	0	0	0	0	0	0	0	0	0	0	0	1	0.67	0	0.75	0	1	0.07	1	0.5	0.75	0.75	1	0	1	1	0	0	0	0.668	1	1	1	0	0.208	0	0	0	0	0	0
	518	MAG518	Gammaproteobacteria	Oceanococcaceae bacterium	d__Bacteria;p__Proteobacteria;c__Gammaproteobacteria;o__Chromatiales;f__Ectothiorhodospiraceae;g__Oceanococcus;s__	0	0	0	0	0	0	1	0	0	0	0	0	0	0	0	0.89	1	0.88	1	1	0	0	0.5	0.75	1	1	0	0	1	0	0	0	0	1	1	0	0	0.458	0	0	0	0	0	0
	519	MAG519	Alphaproteobacteria	Erythrobacter sp.	d__Bacteria;p__Proteobacteria;c__Alphaproteobacteria;o__Sphingomonadales;f__Sphingomonadaceae;g__;s__	0	0	0	0	0	0	0	0	0	0	0	0	0	1	1	0.78	1	1	0	1	0	1	0.5	0.75	1	1	0	0	1	0	0	0	0	0	1	0	0	0.3955	0	0	0	0	0	0
	520	MAG520	Actinobacteria	Ilumatobacter sp.	d__Bacteria;p__Actinobacteria;c__Acidimicrobiia;o__Acidimicrobiales;f__Acidimicrobiaceae;g__;s__	0	0	0.125	0	0	0	0	0	0	0	0	0	0	0	0	0.78	0.75	0.88	0	0	0	1	0	0.75	0	1	0	0	0.875	0	0	0	0.167	0.5	1	0	0	0.458	0	0	0	0	0	0
	521	MAG521	Alphaproteobacteria	Parvularculaceae bacterium	d__Bacteria;p__Proteobacteria;c__Alphaproteobacteria;o__Parvularculales;f__Parvularculaceae;g__Parvularcula;s__	0	0	0	0	0	1	0	0	0	0	0	0	0	0	0	0.78	1	0.88	0	1	0	1	0.5	0.75	0.75	1	0	0	1	0	0	0	0.501	0.5	1	0	0	0.3955	0	0	0	0	0	0
	522	MAG522	Bacteroidetes	Pustulibacterium sp.	d__Bacteria;p__Bacteroidetes;c__Flavobacteriia;o__Flavobacteriales;f__Flavobacteriaceae;g__Pustulibacterium;s__	0	0	0	0	0	1	0	0	0	0	0	0	0	0	0	0.78	0.75	0.62	0.78	0	0	0	0	0.75	0.25	1	0	0	1	0	0	0	0	0.5	1	0	0	0.3955	0	0	0	0	0	0
	523	MAG523	Gammaproteobacteria	Oleibacter sp.	d__Bacteria;p__Proteobacteria;c__Gammaproteobacteria;o__Oceanospirillales;f__Oceanospirillaceae;g__;s__	0	0	0	0	0	0	0	0	0	0	0	0	0	0	0	0.67	1	0.88	0.78	1	0	0	0.5	0	1	1	0	1	1	0	1	0	0.167	0.5	1	0	0	0.625	1	0	0	0	0	0
	524	MAG524	Bacteroidetes	Muricauda sp.	d__Bacteria;p__Bacteroidetes;c__Flavobacteriia;o__Flavobacteriales;f__Flavobacteriaceae;g__Muricauda;s__	0	0	0	0	0	0	0	0	0	0	0	0	0	0	0	0.78	0.75	0.62	0.78	0	0	0	0	0.75	0.25	1	0	0	1	0	0	0	0	0	1	0	0	0.3955	0	0	0	0	0	0
	525	MAG525	Bacteroidetes	Lewinella sp.	d__Bacteria;p__Bacteroidetes;c__Saprospiria;o__Saprospirales;f__Lewinellaceae;g__Lewinella;s__	0	0	0	0	0	0	0	0	0	0	0	0	0	0	0	0.89	0.75	0.75	0.89	0	0	0	0	0.75	0.75	1	0	0	1	0	0	0	0	0.5	1	0	0	0.3955	0.66	0	0	0	0	0
	526	MAG526	Alphaproteobacteria	Ahrensia sp.	d__Bacteria;p__Proteobacteria;c__Alphaproteobacteria;o__Rhodobacterales;f__Rhodobacteraceae;g__Ahrensia;s__	0	0	0	0	0	1	1	0	0	0	0	0	0	0	0	0.89	1	0.88	1	1	0.07	0.84	0.5	0.75	1	1	0	0.75	1	0	0	0	0.668	1	1	0	0	0.458	1	1	0	0	0	0
	527	MAG527	Gammaproteobacteria	Ketobacter sp.	d__Bacteria;p__Proteobacteria;c__Gammaproteobacteria;o__;f__;g__;s__	0	0	0	0	0	0	0	0	0	0	0	0	0	0	0	0.78	1	1	0.89	1	0	0	0.5	0.75	1	1	0	0	1	0	0	0	0	1	1	1	0	0.458	1	1	0	0	0	0
	528	MAG528	Gammaproteobacteria	Halomonas sp.	d__Bacteria;p__Proteobacteria;c__Gammaproteobacteria;o__Oceanospirillales;f__Halomonadaceae;g__Halomonas;s__	0	0	0	0	0	0	1	0	0	0	0	0	0	0	0	0.67	1	0.88	0	1	0.07	0	0.5	0.75	1	1	0	1	1	0	0	0	0.501	1	1	0	0	0.625	0	0	0	0	0	0
	529	MAG529	Alphaproteobacteria	Ponticaulis sp.	d__Bacteria;p__Proteobacteria;c__Alphaproteobacteria;o__Rhodobacterales;f__Hyphomonadaceae;g__Ponticaulis;s__	0	0	0	0	0	0	0	0	0	0	0	0	0	0	0	0.78	1	0.75	0.89	0	0	1	0.5	0.75	1	1	0	0	1	0	0	0	0	1	1	0	0	0.3955	0	0	0	0	0	0
	530	MAG530	Gammaproteobacteria	Neptuniibacter sp.	d__Bacteria;p__Proteobacteria;c__Gammaproteobacteria;o__Oceanospirillales;f__Oceanospirillaceae;g__Neptuniibacter;s__	0	0	0	0	0	0	0	0	0	0	0	0	0	0	0	0.56	1	0.88	0.67	1	0	0	0.5	0.75	0.75	0	0	0	1	0.66	0	0	0	0.5	1	1	0	0.625	1	0	0	0	0	0
	531	MAG531	Alphaproteobacteria	Maricaulis sp.	d__Bacteria;p__Proteobacteria;c__Alphaproteobacteria;o__Rhodobacterales;f__Hyphomonadaceae;g__Oceanicaulis;s__	0	0	0	0	0	0	0	0	0	0	0	0	0	0	0	0.78	1	0.88	0	1	0	1	0.5	0.75	1	1	0	0	0.375	0	0	0	0	0	1	0	0	0.3955	0	0	0	0	0	0
	532	MAG532	Bacteroidetes	Zunongwangia profunda	d__Bacteria;p__Bacteroidetes;c__Flavobacteriia;o__Flavobacteriales;f__Flavobacteriaceae;g__Zunongwangia;s__Zunongwangia profunda	0	0	0	0	0	0	0	0	0	0	0	0	0	0	0	0.78	0.5	0.62	0.78	0	0.07	0	0	0.75	0.25	1	0	0	1	0	0	0	0	1	1	0	0	0.5625	0	0	0	0	0	0
	533	MAG533	Alphaproteobacteria	Rhodospirillales bacterium	d__Bacteria;p__Proteobacteria;c__Alphaproteobacteria;o__Rhodospirillales;f__Rhodospirillaceae;g__;s__	0	0	0	0	0	0	0	0	0	0	0	0	0	1	1	0.78	0.25	0.88	0.89	0	0	1	0.5	0.75	0.25	1	0	0	1	0	0	0	0.668	0.5	1	0	0	0.6455	0	0	0	0	0	0
	534	MAG534	Actinobacteria	Microbacterium sp.	d__Bacteria;p__Actinobacteria;c__Actinobacteria;o__Micrococcales;f__Microbacteriaceae;g__Microbacterium;s__	0	0	0	0	0	0	0	0	0	0	0	0	0	0	0	0.78	0.5	0.75	0	1	0	0	0	0.75	0	1	0	0	1	0	1	1	0	0.5	1	1	0	0.5625	0	0	0	0	0	0
	535	MAG535	Thaumarchaeota	Nitrosopumilus sp.	d__Archaea;p__Thaumarchaeota;c__;o__;f__;g__;s__	0	0	0	0	0	0	0	0	0	0	0	0	0	0	0	0.44	0	0.88	0	0	0	0.56	0	0.5	0	0	0	0	0	0.77	0	0	0	0.5	0	1	0	0.333	0	0	0	0	0	0
	536	MAG536	Alphaproteobacteria	Pelagibaca bermudensis	d__Bacteria;p__Proteobacteria;c__Alphaproteobacteria;o__Rhodobacterales;f__Rhodobacteraceae;g__Salipiger;s__Salipiger bermudensis	0	0	0	0	0	1	1	0	0	0	0	0	0	0	1	0.89	1	0.62	1	0	0	0.7	0.5	0.75	1	1	0	1	1	0	1	0	0.668	0	1	0	0	0.458	1	0	0	0	0	0
	537	MAG537	Alphaproteobacteria	Micavibrionaceae bacterium	d__Bacteria;p__Proteobacteria;c__Alphaproteobacteria;o__;f__;g__Micavibrio;s__	0	0	0	0	0	0	0	0	0	0	0	0	0	0	0	0.78	0	0.75	0	0	0	1	0.5	0.75	0.5	0.5	0	0	0.75	0	0	0	0	0	1	0	0	0.1455	0	0	0	0	0	0
	538	MAG538	Gammaproteobacteria	Oceanococcaceae bacterium	d__Bacteria;p__Proteobacteria;c__Gammaproteobacteria;o__Chromatiales;f__Ectothiorhodospiraceae;g__;s__	0	0	0	0	1	0	1	0	0	0	0	0	0	0	0	0.78	0	0.88	0	1	0.07	0	0.5	0.75	1	1	0	0	1	0	0	0	0	0	1	0	0	0.458	0	0	0	0	0	0
	539	MAG539	Alphaproteobacteria	Maricaulis sp.	d__Bacteria;p__Proteobacteria;c__Alphaproteobacteria;o__Rhodobacterales;f__Hyphomonadaceae;g__Maricaulis;s__	0	0	0	0	0	0	0	0	0	0	0	0	0	0	0	0.78	1	0.88	0	1	0	1	0.5	0.75	1	0	0	0	0.625	0	0	0	0	0	0	0	0	0.3955	0	0	0	0	0	0
	540	MAG540	Gammaproteobacteria	Halomonas zincidurans	d__Bacteria;p__Proteobacteria;c__Gammaproteobacteria;o__Oceanospirillales;f__Halomonadaceae;g__Halomonas;s__Halomonas zincidurans	0	0	0	0	0	1	1	0	0	0	0	0	0	0	0	0.67	1	0.88	0	1	0.07	0.84	0	0	0	1	0	1	0.875	0	0	0	0.668	1	1	0	0	0.625	0	0	0	0	0	0
	541	MAG541	Gammaproteobacteria	Marinobacter hydrocarbonoclasticus	d__Bacteria;p__Proteobacteria;c__Gammaproteobacteria;o__Alteromonadales;f__Alteromonadaceae;g__Marinobacter;s__	0	0	0	0	0	0	1	0	0	0	0	0	0	0	0	0.78	1	0.75	0	1	0	0	0.5	0	1	1	0	0	0.25	0	0	0	0	1	1	0	0	0.625	0	0	0	0	0	0
	542	MAG542	Bacteroidetes	Fabibacter sp.	d__Bacteria;p__Bacteroidetes;c__Cytophagia;o__Cytophagales;f__Flammeovirgaceae;g__Fabibacter;s__	0	0	0	0	0	0	0	0	0	0	0	0	0	0	0	0.78	0.5	0.5	0.78	0	0	0.63	0	0.25	0	1	0	0	1	0	0	0	0	0.5	1	0	0	0.3125	0	0	0	0	0	0
	543	MAG543	Alphaproteobacteria	Puniceibacterium sp.	d__Bacteria;p__Proteobacteria;c__Alphaproteobacteria;o__Rhodobacterales;f__Rhodobacteraceae;g__Puniceibacterium;s__	0	0	0	0	1	1	0	0	0	0	0	0	0	1	1	0.89	1	0.88	0	0	0	0.91	0.5	0.75	1	1	0	0	1	0	0	0	0.501	0	1	0	0	0.458	0.66	0	0	0	0	0
	544	MAG544	Alphaproteobacteria	Citromicrobium bathyomarinum	d__Bacteria;p__Proteobacteria;c__Alphaproteobacteria;o__Sphingomonadales;f__Sphingomonadaceae;g__Citromicrobium;s__	0	0	0	0	1	0	0	0	0	0	0	0	0	1	1	0.67	1	1	0	0	0.07	1	0.5	0.75	0.25	1	0	0.75	1	0	0	0	0	1	1	0	0	0.3955	0	0	0	0	0	0
	545	MAG545	Gammaproteobacteria	Neptunomonas phycophila	d__Bacteria;p__Proteobacteria;c__Gammaproteobacteria;o__Oceanospirillales;f__Oceanospirillaceae;g__Neptunomonas;s__Neptunomonas phycophila	0	0	0	0	0	0	0	0	0	0	0	0	0	0	0	0.78	1	0.5	0.89	1	0	0	0.5	0	0.75	1	0	1	1	0.66	0	0	0.501	0	1	0	0	0.625	0	0	0	0	0	0
	546	MAG546	Alphaproteobacteria	Thalassospira sp.	d__Bacteria;p__Proteobacteria;c__Alphaproteobacteria;o__Rhodospirillales;f__Rhodospirillaceae;g__Thalassospira;s__	0	0	0	0	0	0	0	0	0	0	0	0	0	0	0	0.56	1	0.5	0	0	0	1	0.5	0.5	0.75	1	0	1	1	0	1	0	0.501	1	1	0	0	0.375	0	0	0	0	0	0
	547	MAG547	Alphaproteobacteria	Parvularculaceae bacterium	d__Bacteria;p__Proteobacteria;c__Alphaproteobacteria;o__Parvularculales;f__Parvularculaceae;g__Parvularcula;s__	0	0	0	0	0	0	0	0	0	0	0	0	0	0	0	0.78	1	0.88	0	1	0	1	0.5	0.75	0	1	0	0	1	0	0	0	0.501	0	1	0	0	0.3955	0.66	0	0	0	0	0
	548	MAG548	Alphaproteobacteria	Pseudooceanicola sp.	d__Bacteria;p__Proteobacteria;c__Alphaproteobacteria;o__Rhodobacterales;f__Rhodobacteraceae;g__Pseudooceanicola;s__	0	0	0	0	0	0	0	0	0	0	0	0	0	0	1	0.78	1	0.75	0	0	0	0.49	0.5	0.75	1	1	0	0.5	1	0	0	0	0.167	1	1	0	0	0.458	0	0	0	0	0	0
	549	MAG549	Candidatus Marinimicrobia	Marinisomatales bacterium	d__Bacteria;p__Candidatus Marinimicrobia;c__;o__;f__;g__;s__	0	0	0.125	0	0	0	0	0	0	0	0	0	0	0	0	0.67	0	0.75	0	0	0	0.77	0	0.75	0	0	0	0	1	0	0	0	0	0.5	1	0	0	0.3955	0	0	0	0	0	0
	550	MAG550	Euryarchaeota	Euryarchaeota archaeon	d__Archaea;p__Euryarchaeota;c__;o__;f__;g__;s__	0	0	0	0	0	0	0	0	0	0	0	0	0	0	0	0.56	0.25	0.62	0	0	0	0.77	0	0.5	0	0	0	0	0	0.66	0	0	0	0	1	0	0	0.3955	0	0	0	0	0	0
	551	MAG551	Gammaproteobacteria	Thioglobaceae bacterium	d__Bacteria;p__Proteobacteria;c__Gammaproteobacteria;o__;f__;g__;s__	0	0	0	0	0	1	0	0	0	0	0	0	0	0	0	0.78	0	0.5	0	0	0	0.7	0	0	0	0	0	0	0.625	0	0	0	0.334	1	1	0	0	0.1455	0	0	0	0	0	0
	552	MAG552	Alphaproteobacteria	Hyphomonadaceae bacterium	d__Bacteria;p__Proteobacteria;c__Alphaproteobacteria;o__Rhodobacterales;f__Hyphomonadaceae;g__;s__	0	0	0	0	0	0	0	0	0	0	0	0	0	1	1	0.67	1	0.5	0	1	0	1	0.5	0.75	1	1	0	0	1	0	0	0	0	0	1	1	0	0.3125	0	0	0	0	0	0
	553	MAG553	Alphaproteobacteria	Pseudooceanicola atlanticus	d__Bacteria;p__Proteobacteria;c__Alphaproteobacteria;o__Rhodobacterales;f__Rhodobacteraceae;g__Pseudooceanicola;s__Pseudooceanicola atlanticus	0	0	0	0	0	1	1	0	0	0	0	0	0	0	0	0.78	0.75	0.5	0.89	0	0	0.91	0.5	0.75	1	1	0	0	1	0	0	0	0.668	0.5	1	0	0	0.458	0.33	0	0	0	0	0
	554	MAG554	Alphaproteobacteria	Pseudooceanicola sp.	d__Bacteria;p__Proteobacteria;c__Alphaproteobacteria;o__Rhodobacterales;f__Rhodobacteraceae;g__Pseudooceanicola;s__Pseudooceanicola lipolyticus	0	0	0	0	0	0	0	0	0	0	0	0	0	0	1	0.78	1	0.62	0	0	0	0.91	0.5	0.75	1	1	0	0	0.75	0	0	0	0.501	0.5	1	1	0	0.458	0	0	0	0	0	0
	555	MAG555	Gammaproteobacteria	Marinobacter vinifirmus	d__Bacteria;p__Proteobacteria;c__Gammaproteobacteria;o__Alteromonadales;f__Alteromonadaceae;g__Marinobacter;s__	0	0	0	0	0	0	1	0	0	0	0	0	0	0	0	0.78	1	0.88	0	1	0.07	0.35	0.5	0.75	0.5	1	0	0	0.25	0	0	0	0.501	0.5	1	1	0	0.625	0	0	0	0	0	0
	556	MAG556	Bacteroidetes	Flavobacteriaceae bacterium	d__Bacteria;p__Bacteroidetes;c__Flavobacteriia;o__Flavobacteriales;f__Flavobacteriaceae;g__;s__	0	0	0	0	0	0	0	0	0	0	0	0	0	0	0	0.78	0	0.75	0.78	0	0	0.77	0	0.5	0.25	0	0	0	0.875	0	0	0	0.167	0	1	0	0	0.3955	0	0	0	0	0	0
	557	MAG557	Gammaproteobacteria	Alteromonas sp.	d__Bacteria;p__Proteobacteria;c__Gammaproteobacteria;o__Alteromonadales;f__Alteromonadaceae;g__;s__	0	0	0	0	0	0	0	0	0	0	0	0	0	0	0	0.89	0.75	0.62	0.89	0	0	0	0.5	0	1	1	0	0	0.125	0	0	0	0	0	1	0	0	0.458	1	0	0	0	0	0
	558	MAG558	Chloroflexi	Dehalococcoidia bacterium	d__Bacteria;p__Chloroflexi;c__;o__;f__;g__;s__	0	0	0	0	0	0	0	0	0	0	0	0	0	0	0	0.56	0.5	0.75	0.67	0	0.07	0.7	0	0.5	0.25	0	0	0.25	1	0	0	0	0	0	0	0	0	0.3955	0	0	0	0	0	0
	559	MAG559	Candidatus Marinimicrobia	Marinisomatia bacterium	d__Bacteria;p__Candidatus Marinimicrobia;c__;o__;f__;g__;s__	0.0625	0	0.125	0	0	0	0	0	0	0	0	0	0	0	0	0.67	0	0.75	0	1	0	0.77	0	0.75	0	0	0	0	1	0	0	0	0.167	0.5	1	0	0	0.3955	0	0	0	0	0	0
	560	MAG560	Chloroflexi	Anaerolineae	d__Bacteria;p__Chloroflexi;c__Anaerolineae;o__Anaerolineales;f__Anaerolineaceae;g__;s__	0	0	0.125	0	0	0	0	0	0	0	0	0	0	0	0	0.67	0.75	0.75	0.67	0	0	1	0	0.75	0	0	0	0.25	0.5	0	1	0	0	1	1	1	0	0.458	0	0	0	0	0	0
	561	MAG561	Planctomycetes	Phycisphaerales bacterium	d__Bacteria;p__Planctomycetes;c__Phycisphaerae;o__;f__;g__;s__	0	0	0	0	0	0	0	0	0	0	0	0	0	0	0	0.44	0	0.38	0.56	0	0	0.77	0	0.25	0	0	0	0	0.375	0	0	0	0	0	1	0	0	0.3125	0	0	0	0	0	0
	562	MAG562	Gammaproteobacteria	Alcanivorax sp.	d__Bacteria;p__Proteobacteria;c__Gammaproteobacteria;o__Oceanospirillales;f__Alcanivoracaceae;g__Alcanivorax;s__	0	0	0	0	0	0	0	0	0	0	0	0	0	0	0	0.67	0	0.62	0	1	0	0.14	0.5	0.75	0.75	1	0	1	0.625	0	0	0	0	1	1	0	0	0.458	0	0	0	0	0	0
	563	MAG563	Bdellovibrionates	Bacteriovoracaceae bacterium	d__Bacteria;p__Proteobacteria;c__Oligoflexia;o__Bacteriovoracales;f__Bacteriovoracaceae;g__;s__	0	0	0	0	0	0	0	0	0	0	0	0	0	0	0	0.89	0.25	0.5	0	0	0	0.14	0	1	0.25	0	0	0	0.375	0	0	0	0	0.5	0	0	0	0.458	0	0	0	0	0	0
	564	MAG564	Alphaproteobacteria	Micavibrionaceae bacterium	d__Bacteria;p__Proteobacteria;c__Alphaproteobacteria;o__;f__;g__Micavibrio;s__	0	0	0	0	0	0	0	0	0	0	0	0	0	0	0	0.67	0	0.62	0	0	0	0.7	0.5	0.5	1	0	0	0	0.625	0	0	0	0.167	0	1	0	0	0.1455	0	0	0	0	0	0
	565	MAG565	Alphaproteobacteria	Hyphomonadaceae bacterium	d__Bacteria;p__Proteobacteria;c__Alphaproteobacteria;o__Rhodobacterales;f__Hyphomonadaceae;g__;s__	0	0	0	0	0	0	0	0	0	0	0	0	0	0	0	0.67	0.75	0.75	0.78	0	0	0.77	0	0.75	0.25	0.5	0	0	0.5	0.11	0	0	0	0	1	0	0	0.458	0	0	0	0	0	0
	566	MAG566	Bdellovibrionates	Bacteriovoracaceae bacterium	d__Bacteria;p__Proteobacteria;c__Oligoflexia;o__Bacteriovoracales;f__Halobacteriovoraceae;g__;s__	0	0	0	0	0	0	0	0	0	0	0	0	0	0	0	0.67	0	0.88	0	0	0	0	0	1	0.75	1	0	0	0.625	0	1	0	0	0.5	1	0	0	0.3955	0	0	0	0	0	0
	567	MAG567	Alphaproteobacteria	Henriciella pelagia	d__Bacteria;p__Proteobacteria;c__Alphaproteobacteria;o__Rhodobacterales;f__Hyphomonadaceae;g__Henriciella;s__Henriciella pelagia	0	0	0	0	0	0	0	0	0	0	0	0	0	0	1	0.78	0.75	0.75	0	0	0	0.63	0.5	0	0.25	1	0	0	0.625	0	0	0	0	0	0	1	0	0.083	0	0	0	0	0	0
	568	MAG568	Alphaproteobacteria	Alphaproteobacteria bacterium	d__Bacteria;p__Proteobacteria;c__Alphaproteobacteria;o__Holosporales;f__Holosporaceae;g__;s__	0	0	0	0	0	0	0	0	0	0	0	0	0	0	0	0.56	0	0.75	0	0	0	0.56	0.5	0.5	0	1	0	0	0.375	0	0	0	0	0	0	0	0	0.1455	0	0	0	0	0	0
	569	MAG569	Gammaproteobacteria	Marinomonas sp.	d__Bacteria;p__Proteobacteria;c__Gammaproteobacteria;o__Oceanospirillales;f__Oceanospirillaceae;g__Marinomonas;s__	0	0	0	0	0	0	0	0	0	0	0	0	0	0	0	0.56	0.5	0.88	0	1	0.07	0	0.5	0	0.25	0	0	1	0.875	0	0	0	0	0.5	1	0	0	0.5625	0	0	0	0	0	0
	570	MAG570	Actinobacteria	Mycobacterium sp.	d__Bacteria;p__Actinobacteria;c__Actinobacteria;o__Corynebacteriales;f__Mycobacteriaceae;g__Mycolicibacterium;s__	0	0	0	0	0	0	0	0	0	0	0	0	0	1	0	0.78	0.5	0.62	0	0	0.14	1	0	0.25	0	1	0	0	1	0	0	0	0.334	1	1	1	0	0.5	0.66	1	0	0	0	0
	571	MAG571	Alphaproteobacteria	Hyphomonas sp.	d__Bacteria;p__Proteobacteria;c__Alphaproteobacteria;o__Rhodobacterales;f__Hyphomonadaceae;g__Hyphomonas;s__	0	0	0	0	0	0	0	0	0	0	0	0	0	0	0	0.33	0	0.62	0	0	0	0	0.5	0	0	0	0	0	0.375	0	0	0	0	0	1	0	0	0.3955	0	0	0	0	0	0
	572	MAG572	Thaumarchaeota	Nitrosopelagicus sp.	d__Archaea;p__Euryarchaeota;c__;o__;f__;g__;s__Euryarchaeota archaeum	0	0	0	0	0	0	0	0	0	0	0	0	0	0	0	0.33	0	0.62	0	0	0	0.14	0	0	0	0	0	0	0	0.11	0	0	0	0.5	0	0	0	0.333	0	0	0	0	0	0
	573	MAG573	Alphaproteobacteria	Ponticaulis sp.	d__Bacteria;p__Proteobacteria;c__Alphaproteobacteria;o__Rhodobacterales;f__Hyphomonadaceae;g__Ponticaulis;s__	0	0	0	0	0	0	0	0	0	0	0	0	0	0	0	0.78	0.5	0.38	0.89	0	0	0.28	0	0.25	1	0	0	0	0.375	0	0	0	0.167	0	1	0	0	0.0625	0	0	0	0	0	0
	574	MAG574	Gammaproteobacteria	Pseudomonas sp.	d__Bacteria;p__Proteobacteria;c__Gammaproteobacteria;o__Pseudomonadales;f__Pseudomonadaceae;g__Pseudomonas;s__	0	0	0	0	0	0	0	0	0	0	0	0	0	0	0	0.33	0.75	0.62	0.44	1	0	0	0.5	0.75	0.25	0	0	0	0.875	0	0	0	0.501	0	1	0	0	0.5	0	0	0	0	0	0
	575	MAG575	Candidatus Saccharibacteria	Saccharimonadales bacterium	d__Bacteria;p__Candidatus Saccharibacteria;c__;o__;f__;g__;s__	0	0	0	0	0	0	0	0	0	0	0	0	0	0	0	0.44	0	0	0	0	0	0	0	0	0	0	0	0	0.625	0	0	0	0	0	0	0	0	0	0	0	0	0	0	0
	576	MAG576	Gammaproteobacteria	Marinobacter sp.	d__Bacteria;p__Proteobacteria;c__Gammaproteobacteria;o__Alteromonadales;f__Alteromonadaceae;g__Marinobacter;s__Marinobacter algicola	0	0	0	0	0	0	1	0	0	0	0	0	0	0	0	0.44	0.5	0.88	0	1	0.07	0.35	0	0.75	1	0	0	0	0.25	0	0	0	0.167	0.5	1	1	0	0.625	0	0	0	0	0	0
	577	MAG577	Alphaproteobacteria	Marinosulfonomonas sp.	d__Bacteria;p__Proteobacteria;c__Alphaproteobacteria;o__Rhodobacterales;f__Rhodobacteraceae;g__Marinosulfonomonas;s__	0	0	0	0	0	0	0	0	0	0	0	0	0	0	0	0.67	0.25	0.62	0	0	0	0.56	0.5	0.25	0	0	0	0	0.125	0	0	0	0.167	0	1	0	0	0.1455	0	0	0	0	0	0
	578	MAG578	Planctomycetes	Phycisphaerales bacterium	d__Bacteria;p__Planctomycetes;c__Phycisphaerae;o__Phycisphaerales;f__;g__;s__	0	0	0	0	0	0	0	0	0	0	0	0	0	0	0	0.44	0	0.62	0	0	0	0.56	0	0.25	0	0	0	0	0.625	0	0	0	0	0.5	1	0	0	0.3955	0	0	0	0	0	0
	579	MAG579	Actinobacteria	Microbacteriaceae bacterium	d__Bacteria;p__Actinobacteria;c__Actinobacteria;o__Micrococcales;f__Microbacteriaceae;g__;s__	0	0	0	0	0	0	0	0	0	0	0	0	0	0	0	0.44	0.25	0.62	0	1	0.07	0.21	0	0.25	0	1	0	0	0	0	1	0	0	1	0	0	0	0.3125	0	0	0	0	0	0
	580	MAG580	Alphaproteobacteria	Martelella sp.	d__Bacteria;p__Proteobacteria;c__Alphaproteobacteria;o__Rhizobiales;f__Aurantimonadaceae;g__Martelella;s__	0	0	0	0	0	1	0	0	0	0	0	0	0	0	0	0.44	0.75	0.38	0	0	0.07	0.49	0.5	0.5	0	1	0	0	1	0	0	0	0.668	1	1	1	0	0.3125	0	0	0	0	0	0
	581	MAG581	Gammaproteobacteria	Alteromonas australica	d__Bacteria;p__Proteobacteria;c__Gammaproteobacteria;o__Alteromonadales;f__Alteromonadaceae;g__Alteromonas;s__Alteromonas australica	0	0	0	0	0	0	0	0	0	0	0	0	0	0	0	0.56	0.25	0.38	0	1	0	0	0	0	0	1	0	0	0.375	0	0	0	0	0.5	0	0	0	0.0625	0	0	0	0	0	0
> 10,000 m	582	MAG582	Thaumarchaeota	Nitrosopumilus sp.	d__Archaea;p__Thaumarchaeota;c__;o__;f__;g__;s__	0	0	0	0	0	0	0	0	0	0	0	0	0	0	0	0.44	0	0.88	0	0	0	0.56	0	0.5	0	0	0	0	0	0.77	0	0	0	0.5	0	0	0	0.333	0	0	0	0	0	0
	583	MAG583	Gammaproteobacteria	Oceanococcaceae bacterium	d__Bacteria;p__Proteobacteria;c__Gammaproteobacteria;o__Chromatiales;f__Ectothiorhodospiraceae;g__Oceanococcus;s__	0	0	0	0	0	0	1	0	0	0	0	0	0	0	0	0.89	1	0.88	1	1	0	0	0.5	0.75	1	1	0	0	1	0	0	0	0	1	1	0	0	0.458	0	0	0	0	0	0
	584	MAG584	Gammaproteobacteria	Paraburkholderia fungorum	d__Bacteria;p__Proteobacteria;c__Betaproteobacteria;o__Burkholderiales;f__Burkholderiaceae;g__Burkholderia;s__	0	0	0	0	0	1	1	0	0	0	0	0	0	0	1	0.78	1	0.88	0.89	1	0	1	0.5	0.75	0.5	1	0	1	1	0	0	0	0.668	1	1	1	0	0.458	0	0	0	0	0	0
	585	MAG585	Alphaproteobacteria	Hyphomonadaceae bacterium	d__Bacteria;p__Proteobacteria;c__Alphaproteobacteria;o__Rhodobacterales;f__Hyphomonadaceae;g__;s__	0	0	0	0	0	0	0	0	0	0	0	0	0	0	0	0.78	1	0.75	0.89	0	0.07	1	0.5	0.75	1	1	0	0	1	0	0	0	0	0	1	0	0	0.3955	0	0	0	0	0	0
	586	MAG586	Bacteroidetes	Mesoflavibacter sp.	d__Bacteria;p__Bacteroidetes;c__Flavobacteriia;o__Flavobacteriales;f__Flavobacteriaceae;g__Mesoflavibacter;s__	0	0	0	0	0	0	0	0	0	0	0	0	0	0	0	0.78	0	0.62	0.78	1	0	0	0	0.75	0.25	0	0	0	1	0	0	0	0	0	1	0	0	0.5625	0	0	0	0	0	0
	587	MAG587	Alphaproteobacteria	Alphaproteobacteria	d__Bacteria;p__Proteobacteria;c__Alphaproteobacteria;o__Rickettsiales;f__;g__;s__	0	0	0	0	0	0	0	0	0	0	0	0	0	0	0	0.67	1	0.75	0	1	0	1	0.5	0.75	0.75	0	0	0	1	0	0	0	0	0.5	0	0	0	0.1455	0	0	0	0	0	0
	588	MAG588	Alphaproteobacteria	Hyphomonadaceae bacterium	d__Bacteria;p__Proteobacteria;c__Alphaproteobacteria;o__Rhodobacterales;f__Hyphomonadaceae;g__;s__	0	0	0	0	0	0	0	0	0	0	0	0	0	1	1	0.78	1	0.75	0	1	0	1	0.5	0.75	1	1	0	0	1	0	0	0	0.167	0	1	1	0	0.3955	0	0	0	0	0	0
	589	MAG589	Gammaproteobacteria	Hahellaceae bacterium	d__Bacteria;p__Proteobacteria;c__Gammaproteobacteria;o__;f__;g__;s__	0	0	0	0	0	0	0	0	0	0	0	0	0	1	1	0.67	0.5	0.88	0	1	0	0	0.5	0.75	1	0	0	0	1	0	0	0	0	1	1	0	0	0.625	0	0	0	0	0	0
	590	MAG590	Bacteroidetes	Lewinella sp.	d__Bacteria;p__Bacteroidetes;c__Saprospiria;o__Saprospirales;f__Lewinellaceae;g__Lewinella;s__	0	0	0	0	0	0	0	0	0	0	0	0	0	0	0	0.89	0.75	0.75	0.89	0	0	0	0	0.75	0.75	1	0	0	1	0	0	0	0	0.5	1	0	0	0.3955	0.66	0	0	0	0	0
	591	MAG591	Actinobacteria	Microbacterium sp.	d__Bacteria;p__Actinobacteria;c__Actinobacteria;o__Micrococcales;f__Microbacteriaceae;g__Microbacterium;s__	0	0	0	0	0	0	0	0	0	0	0	0	0	0	0	0.78	0.5	0.75	0	1	0	0	0	0.75	0	1	0	0	1	0	1	1	0	0.5	1	1	0	0.5625	0	0	0	0	0	0
	592	MAG592	Actinobacteria	Ilumatobacter sp.	d__Bacteria;p__Actinobacteria;c__Acidimicrobiia;o__Acidimicrobiales;f__Acidimicrobiaceae;g__;s__	0	0	0.125	0	0	0	0	0	0	0	0	0	0	0	0	0.78	0.75	0.88	0	0	0	1	0	0.75	0	1	0	0	0.875	0	0	0	0.167	0.5	1	0	0	0.458	0	0	0	0	0	0
	593	MAG593	Alphaproteobacteria	Rhodospirillales bacterium	d__Bacteria;p__Proteobacteria;c__Alphaproteobacteria;o__Rhodospirillales;f__Rhodospirillaceae;g__;s__	0	0	0	0	0	0	0	0	0	0	0	0	0	1	1	0.78	0.25	1	0.89	0	0	1	0.5	0.75	1	1	0	0	0.625	0	0	0	0.668	0.5	1	0	0	0.6455	0	0	0	0	0	0
	594	MAG594	Gammaproteobacteria	Spongiibacteraceae bacterium	d__Bacteria;p__Proteobacteria;c__Gammaproteobacteria;o__Cellvibrionales;f__Spongiibacteraceae;g__;s__	0	0	0	0	0	0	0	0	0	0	0	0	0	0	0	0.67	1	1	0.78	1	0	0	0.5	0.75	0.75	1	0	1	1	0	0	0	0	0.5	1	1	0	0.458	0	0	0	0	0	0
	595	MAG595	Alphaproteobacteria	Pseudooceanicola sp.	d__Bacteria;p__Proteobacteria;c__Alphaproteobacteria;o__Rhodobacterales;f__Rhodobacteraceae;g__Pseudooceanicola;s__	0	0	0	0	1	0	0	0	0	0	0	0	0	0	1	0.67	1	0.75	0	0	0	1	0.5	0.75	1	1	0	1	1	0	0	0	0.167	1	1	0	0	0.458	0	0	0	0	0	0
	596	MAG596	Alphaproteobacteria	Ahrensia sp.	d__Bacteria;p__Proteobacteria;c__Alphaproteobacteria;o__Rhodobacterales;f__Rhodobacteraceae;g__Ahrensia;s__	0	0	0	0	0	1	1	0	0	0	0	0	0	0	1	0.89	1	0.88	1	1	0.07	1	0.5	0.75	1	1	0	0.75	1	0	0	0	0.668	1	1	1	0	0.458	1	1	0	0	0	0
	597	MAG597	Alphaproteobacteria	Parvularculaceae bacterium	d__Bacteria;p__Proteobacteria;c__Alphaproteobacteria;o__Parvularculales;f__Parvularculaceae;g__Parvularcula;s__	0	0	0	0	0	1	0	0	0	0	0	0	0	0	0	0.78	1	0.88	0	1	0	1	0.5	0.75	0.75	1	0	0	1	0	0	0	0.501	0.5	1	0	0	0.3955	0	0	0	0	0	0
	598	MAG598	Alphaproteobacteria	Pelagibaca bermudensis	d__Bacteria;p__Proteobacteria;c__Alphaproteobacteria;o__Rhodobacterales;f__Rhodobacteraceae;g__Salipiger;s__Salipiger bermudensis	0	0	0	0	0	1	0	0	0	0	0	0	0	0	1	0.89	1	0.75	1	0	0	1	0.5	0.75	1	1	0	1	1	0	1	0	0.668	0	1	0	0	0.458	1	0	0	0	0	0
	599	MAG599	Alphaproteobacteria	Hyphomonas sp.	d__Bacteria;p__Proteobacteria;c__Alphaproteobacteria;o__Rhodobacterales;f__Hyphomonadaceae;g__Hyphomonas;s__	0	0	0	0	0	0	0	0	0	0	0	0	0	0	0	0.67	1	0.75	0	0	0	1	0.5	0.75	1	1	0	0	0.875	0	0	0	0	0	1	1	0	0.1455	0	0	0	0	0	0
	600	MAG600	Bacteroidetes	Muricauda sp.	d__Bacteria;p__Bacteroidetes;c__Flavobacteriia;o__Flavobacteriales;f__Flavobacteriaceae;g__Muricauda;s__	0	0	0	0	0	0	0	0	0	0	0	0	0	0	0	0.78	0.75	0.62	0.78	0	0	0	0	0.75	0.25	1	0	0	0.875	0	0	0	0	0	1	0	0	0.3955	0	0	0	0	0	0
	601	MAG601	Alphaproteobacteria	Parvularculaceae bacterium	d__Bacteria;p__Proteobacteria;c__Alphaproteobacteria;o__Parvularculales;f__Parvularculaceae;g__Parvularcula;s__	0	0	0	0	0	0	0	0	0	0	0	0	0	0	0	0.78	0.25	0.88	0	1	0	1	0.5	0.75	0	1	0	0	1	0	0	0	0.501	0	1	0	0	0.3955	0.66	0	0	0	0	0
	602	MAG602	Bacteroidetes	Prevotella copri	d__Bacteria;p__Bacteroidetes;c__Bacteroidia;o__Bacteroidales;f__Prevotellaceae;g__Prevotella;s__	0	0	0	0	0	0	0	0	0	0	0	0	0	0	0	0.89	0.25	0.75	0	0	0	0.63	0	0	0	1	0	0	1	0	0	1	0	0	0	0	0	0.3955	0	0	0	0	0	0
	603	MAG603	Actinobacteria	Microbacteriaceae bacterium	d__Bacteria;p__Actinobacteria;c__Actinobacteria;o__Micrococcales;f__Microbacteriaceae;g__;s__	0	0	0	0	0	0	0	0	0	0	0	0	0	0	0	0.78	0.5	0.75	0	1	0	0	0	0.75	0	1	0	0	1	0	1	0	0	0.5	0	0	0	0.5625	0	0	0	0	0	0
	604	MAG604	Actinobacteria	Aeromicrobium sp.	d__Bacteria;p__Actinobacteria;c__Actinobacteria;o__;f__;g__;s__	0	0	0	0	0	0	0	0	0	0	0	0	0	0	0	0.78	0.5	0.62	0	0	0	1	0	0.75	0	1	0	0	1	0	0	0	0.167	0	1	0	0	0.5625	0	0	0	0	0	0
	605	MAG605	Alphaproteobacteria	Henriciella sp.	d__Bacteria;p__Proteobacteria;c__Alphaproteobacteria;o__Rhodobacterales;f__Hyphomonadaceae;g__Henriciella;s__	0	0	0	0	0	0	0	0	0	0	0	0	0	0	0	0.78	1	0.75	0.89	0	0	1	0.5	0.75	1	1	0	0	0.875	0	0	0	0	0	1	0	0	0.1455	0	0	0	0	0	0
	606	MAG606	Gammaproteobacteria	Oceanococcaceae bacterium	d__Bacteria;p__Proteobacteria;c__Gammaproteobacteria;o__Chromatiales;f__Ectothiorhodospiraceae;g__Oceanococcus;s__	0	0	0	0	0	0	1	0	0	0	0	0	0	0	0	0.89	1	0.88	1	1	0	0	0.5	0.75	0	1	0	0	1	0	0	0	0	1	1	0	0	0.458	0	0	0	0	0	0
	607	MAG607	Planctomycetes	Planctomycetes bacterium	d__Bacteria;p__Planctomycetes;c__;o__;f__;g__;s__	0	0	0	0	0	0	0	0	0	0	0	0	0	0	0	0.67	0	0.75	0	0	0	0.07	0	1	0.25	1	0	0	0.875	0.55	0	0	0	1	1	0	0	0.3955	0	0	0	0	0	0
	608	MAG608	Planctomycetes	Phycisphaerales bacterium	d__Bacteria;p__Planctomycetes;c__Phycisphaerae;o__Phycisphaerales;f__;g__;s__	0	0	0	0	0	0	0	0	0	0	0	0	0	0	0	0.67	0.25	0.62	0	0	0	1	0	0.75	0.25	0	0	0	0.75	0	0	0	0	0.5	1	0	0	0.3955	0	0	0	0	0	0
	609	MAG609	Alphaproteobacteria	Oceanicaulis sp.	d__Bacteria;p__Proteobacteria;c__Alphaproteobacteria;o__Rhodobacterales;f__Hyphomonadaceae;g__Oceanicaulis;s__	0	0	0	0	0	0	0	0	0	0	0	0	0	0	0	0.78	1	0.75	0	1	0	1	0.5	0.75	0	1	0	0	1	0	0	0	0	0	1	0	0	0.3955	0	0	0	0	0	0
	610	MAG610	Actinobacteria	Rhodococcus sp.	d__Bacteria;p__Actinobacteria;c__Actinobacteria;o__Corynebacteriales;f__Nocardiaceae;g__Rhodococcus;s__	0	0	0	0	0	0	0	0	0	0	0	0	0	0	0	0.78	1	0.75	0	1	0	1	0	0.75	0	1	0	0	1	0	0	0	0	1	1	0	0	0.5625	0	0	0	0	0	0
	611	MAG611	Planctomycetes	Pirellulaceae bacterium	d__Bacteria;p__Planctomycetes;c__Planctomycetia;o__Planctomycetales;f__Planctomycetaceae;g__;s__	0	0	0	0	0	0	0	0	0	0	0	0	0	0	0	0.67	0.75	0.75	0.67	0	0	0	0	1	0	0	0	0	1	0	1	0	0	0.5	1	1	0	0.3955	0	0	0	0	0	0
	612	MAG612	Alphaproteobacteria	Rhodobacteraceae bacterium	d__Bacteria;p__Proteobacteria;c__Alphaproteobacteria;o__Rhodobacterales;f__Rhodobacteraceae;g__;s__	0	0	0	0	0	1	1	0	0	0	0	0	0	0	1	0.67	0	0.75	0.78	0	0	1	0.5	0.75	1	1	0	0	1	0	0	0	0.501	1	0	0	0	0.3955	1	0	0	0	0	0
	613	MAG613	Alphaproteobacteria	Micavibrionaceae bacterium	d__Bacteria;p__Proteobacteria;c__Alphaproteobacteria;o__;f__;g__Micavibrio;s__	0	0	0	0	0	0	0	0	0	0	0	0	0	0	0	0.78	0	0.75	0	0	0	1	0.5	0.75	0.75	1	0	0	1	0	0	0	0	0	1	0	0	0.1455	0	0	0	0	0	0
	614	MAG614	Alphaproteobacteria	Micavibrionales bacterium	d__Bacteria;p__Proteobacteria;c__Alphaproteobacteria;o__Rickettsiales;f__;g__;s__	0	0	0	0	0	0	0	0	0	0	0	0	0	0	0	0.67	0	0.75	0	0	0	0.91	0.5	0.75	0	1	0	0	1	0	0	0	0	0	0	0	0	0.1455	0	0	0	0	0	0
	615	MAG615	Myxococcales	Myxococcales bacterium	d__Bacteria;p__Proteobacteria;c__Deltaproteobacteria;o__Myxococcales;f__;g__;s__	0	0	0	0	0	0	0	0	0	0	0	0	0	0	0	0.67	0	0.62	0	1	0	1	0	0.75	0.25	1	0	0	1	0	0	0	0	1	1	1	0	0.3955	0	0	0	0	0	0
	616	MAG616	Alphaproteobacteria	Labrenzia sp.	d__Bacteria;p__Proteobacteria;c__Alphaproteobacteria;o__Rhodobacterales;f__Rhodobacteraceae;g__Labrenzia;s__Labrenzia aggregata	0	0	0	0	0	1	0	0	0	0	0	0	0	0	1	0.67	0.75	0.88	0.78	0	0.07	0.91	0.5	0.75	1	1	0	1	1	0.55	0	0	0.668	1	1	0	0	0.458	0	1	0	0	0	0
	617	MAG617	Bacteroidetes	Marivirga sp.	d__Bacteria;p__Bacteroidetes;c__Cytophagia;o__Cytophagales;f__Flammeovirgaceae;g__Marivirga;s__	0	0	0	0	0	0	0	0	0	0	0	0	0	0	0	0.78	0.25	0.5	0.78	1	0.07	0.07	0	0.75	0.25	1	0	0	1	0	0	0	0	1	1	0	0	0.3955	0	0	0	0	0	0
	618	MAG618	Alphaproteobacteria	Paracoccus sp.	d__Bacteria;p__Proteobacteria;c__Alphaproteobacteria;o__Rhodobacterales;f__Rhodobacteraceae;g__Paracoccus;s__Paracoccus saliphilus	0	0	0	0	0	0	0	0	0	0	0	0	0	0	0	0.67	1	0.75	0	0	0.07	1	0.5	0.75	0.75	1	0	1	1	0	0	0	0.668	0	1	0	0	0.6455	0	0	0	0	0	0
	619	MAG619	Alphaproteobacteria	Henriciella pelagia	d__Bacteria;p__Proteobacteria;c__Alphaproteobacteria;o__Rhodobacterales;f__Hyphomonadaceae;g__Henriciella;s__Henriciella pelagia	0	0	0	0	0	0	0	0	0	0	0	0	0	0	0	0.78	1	0.75	0	0	0	1	0.5	0.25	1	0	0	0	1	0	0	0	0	0	1	0	0	0.1455	0	0	0	0	0	0
	620	MAG620	Gammaproteobacteria	Ketobacter sp.	d__Bacteria;p__Proteobacteria;c__Gammaproteobacteria;o__;f__;g__;s__	0	0	0	0	0	0	0	0	0	0	0	0	0	0	0	0.78	1	0.88	0.89	0	0	0	0.5	0.75	1	1	0	0	1	0	0	1	0	1	1	1	0	0.375	1	1	0	0	0	0
	621	MAG621	Bacteroidetes	Flavobacteriaceae bacterium	d__Bacteria;p__Bacteroidetes;c__Flavobacteriia;o__Flavobacteriales;f__Flavobacteriaceae;g__;s__	0	0	0	0	0	0	0	0	0	0	0	0	0	0	0	0.78	0.25	0.75	0.78	0	0	0.77	0	0.75	0	0	0	0	1	0	0	0	0.334	0	1	0	0	0.3955	0	0	0	0	0	0
	622	MAG622	Bdellovibrionates	Bacteriovoracaceae bacterium	d__Bacteria;p__Proteobacteria;c__Oligoflexia;o__Bacteriovoracales;f__Bacteriovoracaceae;g__;s__	0	0	0	0	0	0	0	0	0	0	0	0	0	0	1	0.89	0.25	0.88	0	0	0	0.28	0	1	0.25	0	0	0	0.75	0	0	0	0	0.5	1	1	0	0.458	0	0	0	0	0	0
	623	MAG623	Alphaproteobacteria	Thalassospira sp.	d__Bacteria;p__Proteobacteria;c__Alphaproteobacteria;o__Rhodospirillales;f__Rhodospirillaceae;g__Thalassospira;s__	0	0	0	0	0	0	0	0	0	0	0	0	0	0	0	0.67	1	0.88	0	0	0	1	0.5	0.75	0.75	1	0	1	1	0	1	0	0.668	1	1	0	0	0.458	0	0	0	0	0	0
	624	MAG624	Myxococcales	Myxococcales	d__Bacteria;p__Proteobacteria;c__Deltaproteobacteria;o__;f__;g__;s__	0	0	0	0	0	0	0	0	0	0	0	0	0	0	0	0.89	0	0.88	0.89	0	0	0.07	0	1	0.75	1	0	0	1	0	0	0	0	0.5	1	0	0	0.458	0	0	0	0	0	0
	625	MAG625	Alphaproteobacteria	Maricaulis sp.	d__Bacteria;p__Proteobacteria;c__Alphaproteobacteria;o__Rhodobacterales;f__Hyphomonadaceae;g__Maricaulis;s__	0	0	0	0	0	0	0	0	0	0	0	0	0	0	0	0.78	1	0.88	0	1	0	0.77	0.5	0.75	1	0	0	0	0.625	0	0	0	0	0	0	0	0	0.3955	0.66	0	0	0	0	0
	626	MAG626	Candidatus Marinimicrobia	Marinisomatales bacterium	d__Bacteria;p__Candidatus Marinimicrobia;c__;o__;f__;g__;s__	0	0	0.125	0	0	0	0	0	0	0	0	0	0	0	0	0.78	0	0.88	0	0	0	0.77	0	0.75	0	0	0	0	1	0	0	0	0	0.5	1	0	0	0.458	0	0	0	0	0	0
	627	MAG627	Actinobacteria	Aeromicrobium sp.	d__Bacteria;p__Actinobacteria;c__Actinobacteria;o__Propionibacteriales;f__Nocardioidaceae;g__Aeromicrobium;s__	0	0	0	0	0	0	0	0	0	0	0	0	0	1	1	0.78	0.5	0.75	0	0	0	1	0	0.75	0	1	0	0	0.875	0	0	0	0	1	1	0	0	0.625	0	0	0	0	0	0
	628	MAG628	Alphaproteobacteria	Rhodobacteraceae bacterium	d__Bacteria;p__Proteobacteria;c__Alphaproteobacteria;o__Rhodobacterales;f__Rhodobacteraceae;g__;s__	0	0	0	0	0	0	0	0	0	0	0	0	0	0	1	0.78	1	0.88	0	0	0	0.84	0.5	0.75	1	0	0	0	1	0	0	0	0.501	0.5	1	0	0	0.458	0	0	0	0	0	0
	629	MAG629	Alphaproteobacteria	Aquamicrobium sp.	d__Bacteria;p__Proteobacteria;c__Alphaproteobacteria;o__Rhizobiales;f__Phyllobacteriaceae;g__Aquamicrobium;s__	0	0	0	0	0	1	0	0	0	0	0	0	0	0	1	0.89	1	0.75	0	1	0	0.7	0.5	0.75	1	1	0	0	0.875	0	0	0	0.668	1	1	0	0	0.458	0	0	0	0	0	0
	630	MAG630	Planctomycetes	Phycisphaerales bacterium	d__Bacteria;p__Planctomycetes;c__Phycisphaerae;o__;f__;g__;s__	0	0	0	0	0	0	0	0	0	0	0	0	0	0	0	0.67	0.25	0.62	0.78	0	0	1	0	0.25	0	0	0	0	0.875	0	0	0	0	0	1	0	0	0.3955	0	0	0	0	0	0
	631	MAG631	Bdellovibrionates	Bacteriovoracaceae bacterium	d__Bacteria;p__Proteobacteria;c__Oligoflexia;o__Bacteriovoracales;f__Halobacteriovoraceae;g__;s__	0	0	0	0	0	0	0	0	0	0	0	0	0	0	0	0.89	0	0.88	0	0	0	0	0	1	0.75	1	0	0	0.625	0	1	0	0	0.5	1	0	0	0.3955	0	0	0	0	0	0
	632	MAG632	Alphaproteobacteria	Alphaproteobacteria	d__Bacteria;p__Proteobacteria;c__Alphaproteobacteria;o__Holosporales;f__Holosporaceae;g__;s__	0	0	0	0	0	0	0	0	0	0	0	0	0	0	0	0.67	0	0.75	0	0	0	1	0.5	0.75	0	1	0	0	0.875	0	0	0	0	0	0	0	0	0.1455	0	0	0	0	0	0
	633	MAG633	Gammaproteobacteria	Marinomonas sp.	d__Bacteria;p__Proteobacteria;c__Gammaproteobacteria;o__Oceanospirillales;f__Oceanospirillaceae;g__Marinomonas;s__	0	0	0	0	0	0	0	0	0	0	0	0	0	0	0	0.78	0.75	0.88	0.89	1	0.07	0	0.5	0	1	1	0	1	1	0	0	0	0.501	0.5	1	0	0	0.625	0	0	0	0	0	0
	634	MAG634	Bdellovibrionates	Bacteriovorax sp.	d__Bacteria;p__Proteobacteria;c__Oligoflexia;o__Bacteriovoracales;f__Bacteriovoracaceae;g__Bacteriovorax;s__	0	0	0.125	0	0	0	0	0	0	0	0	0	0	0	0	0.89	0	0.75	0	0	0.07	0.77	0	0.75	0.25	0	0	0	0.75	0	0	0	0	0	1	0	0	0.3955	0	0	0	0	0	0
	635	MAG635	Planctomycetes	Phycisphaerales bacterium	d__Bacteria;p__Planctomycetes;c__Phycisphaerae;o__;f__;g__;s__	0	0	0	0	0	0	0	0	0	0	0	0	0	0	0	0.67	0.25	0.75	0	0	0	1	0	0.75	0.25	0	0	0	1	0	0	0	0	1	1	0	0	0.3955	0	0	0	0	0	0
	636	MAG636	Gammaproteobacteria	Hahellaceae bacterium	d__Bacteria;p__Proteobacteria;c__Gammaproteobacteria;o__;f__;g__;s__	0	0	0	0	0	0	0	0	0	0	0	0	0	1	1	0.56	0.5	0.88	0	1	0	0	0.5	0.75	1	1	0	0	1	0	0	0	0	0.5	0	0	0	0.5625	0	1	0	0	0	0
	637	MAG637	Myxococcales	Myxococcales bacterium	d__Bacteria;p__Proteobacteria;c__Deltaproteobacteria;o__;f__;g__;s__	0	0	0	0	0	0	0	0	0	0	0	0	0	0	0	0.89	1	0.88	0.89	0	0	0	0	1	0.25	0.5	0	0	0.75	0	0	1	0	0.5	1	0	0	0.3955	0	0	0	0	0	0
	638	MAG638	Gammaproteobacteria	Neptunomonas phycophila	d__Bacteria;p__Proteobacteria;c__Gammaproteobacteria;o__Oceanospirillales;f__Oceanospirillaceae;g__Neptunomonas;s__Neptunomonas phycophila	0	0	0	0	0	0	0	0	0	0	0	0	0	0	0	0.78	1	0.88	0.89	1	0	0	0.5	0	0.75	1	0	1	1	0.55	0	0	0.501	0	1	0	0	0.625	0	0	0	0	0	0
	639	MAG639	Gammaproteobacteria	Neptuniibacter sp.	d__Bacteria;p__Proteobacteria;c__Gammaproteobacteria;o__Oceanospirillales;f__Oceanospirillaceae;g__Neptuniibacter;s__	0	0	0	0	0	0	0	0	0	0	0	0	0	0	0	0.67	1	0.62	0.67	1	0	0	0	0.5	0.75	0	0	0	1	0.44	0	0	0	0.5	1	1	0	0.5625	0.66	0	0	0	0	0
	640	MAG640	Bdellovibrionates	Bacteriovoracaceae bacterium	d__Bacteria;p__Proteobacteria;c__Oligoflexia;o__Bacteriovoracales;f__Halobacteriovoraceae;g__;s__	0	0	0	0	0	0	0	0	0	0	0	0	0	0	0	0.89	0	0.88	0.89	0	0	0.28	0	1	0.25	0	0	0	0.75	0	1	0	0	0.5	1	0	0	0.3955	0	0	0	0	0	0
	641	MAG641	Alphaproteobacteria	Caulobacterales bacterium	d__Bacteria;p__Proteobacteria;c__Alphaproteobacteria;o__Caulobacterales;f__;g__;s__	0	0	0	0	0	0	0	0	0	0	0	0	0	0	1	0.78	0	0.88	0	0	0	1	0.5	0.75	1	1	0	0	1	0	0	0	0.668	0	1	1	0	0.3955	0	0	0	0	0	0
	642	MAG642	Alphaproteobacteria	Micavibrionaceae bacterium	d__Bacteria;p__Proteobacteria;c__Alphaproteobacteria;o__;f__;g__Micavibrio;s__	0	0	0	0	0	0	0	0	0	0	0	0	0	0	0	0.67	0	0.75	0	0	0	1	0.5	0.75	0	1	0	0	1	0	0	0	0	0	1	0	0	0.1455	0	0	0	0	0	0
	643	MAG643	Actinobacteria	Mycobacterium sp.	d__Bacteria;p__Actinobacteria;c__Actinobacteria;o__Corynebacteriales;f__Mycobacteriaceae;g__Mycolicibacterium;s__	0	0	0	0	0	0	0	0	0	0	0	0	0	1	0	0.78	0.75	0.88	0	1	0.14	1	0	0.75	0	1	0	0	1	0	0	0	0.334	1	1	1	0	0.5625	0.66	1	0	0	0	0
	644	MAG644	Alphaproteobacteria	Sphingopyxis sp.	d__Bacteria;p__Proteobacteria;c__Alphaproteobacteria;o__Sphingomonadales;f__Sphingomonadaceae;g__Sphingopyxis;s__	0	0	0	0	0	0	0	0	0	0	0	0	0	1	1	0.78	0.75	1	0	1	0	0.14	0.5	0.75	1	1	0	1	0.875	0	0	0	0	0	1	1	0	0.458	0	0	0	0	0	0
	645	MAG645	Chloroflexi	Anaerolineae bacterium	d__Bacteria;p__Chloroflexi;c__Anaerolineae;o__Anaerolineales;f__;g__;s__	0	0	0.125	0	0	0	0	0	0	0	0	0	0	0	0	0.78	0.5	0.62	0.78	0	0	1	0	0.75	0	0	0	0.25	0.875	0	1	0	0	0.5	1	0	0	0.3955	0	0	0	0	0	0
	646	MAG646	Planctomycetes	Planctomycetes bacterium	d__Bacteria;p__Planctomycetes;c__;o__;f__;g__;s__	0	0	0.125	0	0	0	0	0	0	0	0	0	0	0	0	0.78	0.25	0.75	0	1	0	0.91	0	0.5	0	0	0	0	1	0	0	0	0	0	1	0	0	0.3955	0	0	0	0	0	0
	647	MAG647	Gammaproteobacteria	Pseudomonas sp.	d__Bacteria;p__Proteobacteria;c__Gammaproteobacteria;o__Pseudomonadales;f__Pseudomonadaceae;g__Pseudomonas;s__	0	0	0	0	0	0	0	0	0	0	0	0	0	0	0	0.78	1	0.88	0.89	1	0	0	0.5	0.75	1	1	0	0	0.875	0	0	0	0.501	0.5	1	0	0	0.625	0	0	0	0	0	0
	648	MAG648	Bdellovibrionates	Bacteriovoracaceae bacterium	d__Bacteria;p__Proteobacteria;c__Oligoflexia;o__Bacteriovoracales;f__Bacteriovoracaceae;g__;s__	0	0	0	0	0	0	0	0	0	0	0	0	0	0	0	0.89	0	0.88	0	0	0.07	0	0	1	0.25	0	0	0	0.625	0	0	0	0	0.5	1	0	0	0.3955	0	0	0	0	0	0
	649	MAG649	Actinobacteria	Cutibacterium acnes	d__Bacteria;p__Actinobacteria;c__Actinobacteria;o__Propionibacteriales;f__Propionibacteriaceae;g__Cutibacterium;s__[Propionibacterium] namnetense	0	0	0	0	0	0	0	0	0	0	0	0	0	0	1	1	0.75	0.62	0	0	0	1	0	0.75	0	1	0	0	1	0	1	0	0	1	0	0	0	0.1455	0	0	0	0	0	0
	650	MAG650	Gammaproteobacteria	Alteromonas australica	d__Bacteria;p__Proteobacteria;c__Gammaproteobacteria;o__Alteromonadales;f__Alteromonadaceae;g__Alteromonas;s__Alteromonas australica	0	0	0	0	0	0	1	0	0	0	0	0	0	0	0	1	1	0.88	1	1	0	0	0.5	0.25	0.75	1	0	1	0.25	0	0	0	0	0.5	1	0	0	0.458	0	0	0	0	0	0
	651	MAG651	Alphaproteobacteria	Donghicola eburneus	d__Bacteria;p__Proteobacteria;c__Alphaproteobacteria;o__Rhodobacterales;f__Rhodobacteraceae;g__Donghicola;s__Donghicola eburneus	0	0	0	0	0	1	1	0	0	0	0	0	0	0	1	0.67	1	0.75	0.78	0	0	0.35	0	0.75	1	1	0	0	1	0	0	0	0.501	0	1	0	0	0.3955	1	0	0	0	0	0
	652	MAG652	Euryarchaeota	Euryarchaeota archaeon	d__Archaea;p__Euryarchaeota;c__;o__;f__;g__;s__	0	0	0	0	0	0	0	0	0	0	0	0	0	0	0	0.56	0.25	0.75	0	0	0	0.77	0	0.5	0	0	0	0	0	0.66	0	0	0	0	1	0	0	0.3955	0	0	0	0	0	0
	653	MAG653	Alphaproteobacteria	Marinibacterium sp.	d__Bacteria;p__Proteobacteria;c__Alphaproteobacteria;o__Rhodobacterales;f__Rhodobacteraceae;g__;s__	0	0	0	0	0	0	0	0	0	0	0	0	0	0	1	0.78	1	0.62	0	0	0	0.7	0.5	0.75	0.25	1	0	1	0.625	0.66	0	0	0.668	0	1	0	0	0.458	0	0	0	0	0	0
	654	MAG654	Planctomycetes	Phycisphaerales bacterium	d__Bacteria;p__Planctomycetes;c__Phycisphaerae;o__;f__;g__;s__	0	0	0	0	0	0	0	0	0	0	0	0	0	0	0	0.67	0	0.75	0.78	0	0	0.91	0	1	0.25	0.5	0	0	0.875	0	0	0	0	0	1	0	0	0.3955	0	0	0	0	0	0
	655	MAG655	Actinobacteria	Microtrichales bacterium	d__Bacteria;p__Actinobacteria;c__Acidimicrobiia;o__Acidimicrobiales;f__Acidimicrobiaceae;g__;s__	0	0	0.125	0	0	0	0	0	0	0	0	0	0	1	1	0.78	0.5	0.88	0	1	0.07	1	0	0.5	0	0	0	0	0.875	0	0	0	0.167	0	1	0	0	0.3955	0	0	0	0	0	0
	656	MAG656	Gammaproteobacteria	Thioglobaceae bacterium	d__Bacteria;p__Proteobacteria;c__Gammaproteobacteria;o__;f__;g__;s__	0	0	0	0	0	1	1	0	0	0	0	0	0	0	0	0.78	0	0.62	0	1	0	1	0.5	0.5	0	0	0	0	0.75	0	0	0	0.167	0.5	1	0	0	0.1455	0	0	0	0	0	0
	657	MAG657	Myxococcales	Myxococcales	d__Bacteria;p__Proteobacteria;c__Deltaproteobacteria;o__;f__;g__;s__	0	0	0	0	0	0	0	0	0	0	0	0	0	0	0	0.56	0.5	0.75	0	0	0	0.35	0	0.75	0	0	0	0	0.875	0	0	0	0.334	0.5	1	1	0	0.583	0	0	0	0	0	0
	658	MAG658	Alphaproteobacteria	Micavibrionaceae bacterium	d__Bacteria;p__Proteobacteria;c__Alphaproteobacteria;o__;f__;g__Micavibrio;s__	0	0	0	0	0	0	0	0	0	0	0	0	0	0	0	0.67	0	0.62	0	0	0	1	0.5	0.75	1	0.5	0	0	1	0	0	0	0	0	1	0	0	0.1455	0	0	0	0	0	0
	659	MAG659	Gammaproteobacteria	Alteromonas sp.	d__Bacteria;p__Proteobacteria;c__Gammaproteobacteria;o__Alteromonadales;f__Alteromonadaceae;g__;s__	0	0	0	0	0	0	1	0	0	0	0	0	0	0	0	1	1	0.75	1	1	0	0	0.5	0.75	1	1	0	0.5	0.625	0	0	0	0	0	1	0	0	0.625	0	0	0	0	0	0
	660	MAG660	Gammaproteobacteria	Alcanivorax sp.	d__Bacteria;p__Proteobacteria;c__Gammaproteobacteria;o__Oceanospirillales;f__Alcanivoracaceae;g__Alcanivorax;s__	0	0	0	0	0	0	0	0	0	0	0	0	0	0	0	0.56	0	0.5	0	1	0	0.14	0.5	0.75	0.75	1	0	0.75	0.375	0	0	0	0	1	1	0	0	0.3955	0	0	0	0	0	0
	661	MAG661	Alphaproteobacteria	Pseudooceanicola atlanticus	d__Bacteria;p__Proteobacteria;c__Alphaproteobacteria;o__Rhodobacterales;f__Rhodobacteraceae;g__Pseudooceanicola;s__Pseudooceanicola atlanticus	0	0	0	0	0	1	1	0	0	0	0	0	0	0	0	0.67	1	0.5	0.78	0	0	0.91	0.5	0.75	1	1	0	0	1	0	0	0	0.668	0.5	1	0	0	0.458	0.33	0	0	0	0	0
	662	MAG662	Gammaproteobacteria	Ketobacteraceae bacterium	d__Bacteria;p__Proteobacteria;c__Gammaproteobacteria;o__;f__;g__;s__	0	0	0	0	0	0	0	0	0	0	0	0	0	0	0	0.78	1	0.88	0.89	1	0	0	0.5	0.75	1	0.5	0	0	0.625	0	0	0	0	0.5	1	1	0	0.458	0	1	0	0	0	0
	663	MAG663	Euryarchaeota	Euryarchaeota archaeon	d__Archaea;p__Euryarchaeota;c__;o__;f__;g__;s__	0	0	0	0	0	0	0	0	0	0	0	0	0	0	0	0.56	0	0.75	0	0	0	0.7	0	0.5	0	0	0	0	0	0.66	0	0	0	0	0	0	0	0.3955	0	0	0	0	0	0
	664	MAG664	Gammaproteobacteria	Alcanivorax sp.	d__Bacteria;p__Proteobacteria;c__Gammaproteobacteria;o__Oceanospirillales;f__Alcanivoracaceae;g__Alcanivorax;s__	0	0	0	0	0	0	0	0	0	0	0	0	0	0	0	0.67	0	0.75	0	1	0	0.07	0	0.5	0.75	1	0	1	0.125	0	0	0	0	0.5	1	0	0	0.458	0	0	0	0	0	0
	665	MAG665	Alphaproteobacteria	Sulfitobacter pontiacus	d__Bacteria;p__Proteobacteria;c__Alphaproteobacteria;o__Rhodobacterales;f__Rhodobacteraceae;g__Sulfitobacter;s__	0	0	0	0	0	0	0	0	0	0	0	0	0	0	0	0.78	1	0.75	0.89	0	0	0.7	0.5	0.5	0.25	1	0	0	1	0	0	0	0.501	0	1	0	0	0.458	0	0	0	0	0	0
	666	MAG666	Alphaproteobacteria	Puniceibacterium sp.	d__Bacteria;p__Proteobacteria;c__Alphaproteobacteria;o__Rhodobacterales;f__Rhodobacteraceae;g__Puniceibacterium;s__	0	0	0	0	1	1	0	0	0	0	0	0	0	1	1	0.89	1	0.75	0	0	0	0.77	0.5	0.75	1	1	0	0	0.75	0	0	0	0.501	0	1	0	0	0.458	0	0	0	0	0	0
	667	MAG667	Euryarchaeota	Euryarchaeota archaeon	d__Archaea;p__Euryarchaeota;c__;o__;f__;g__;s__	0	0	0	0	0	0	0	0	0	0	0	0	0	0	0	0.56	0	0.75	0	0	0	0.7	0	0.5	0	0	0	0	0	0.77	0	0	0	0	1	0	0	0.3955	0	0	0	0	0	0
	668	MAG668	Alphaproteobacteria	Pseudooceanicola sp.	d__Bacteria;p__Proteobacteria;c__Alphaproteobacteria;o__Rhodobacterales;f__Rhodobacteraceae;g__Pseudooceanicola;s__Pseudooceanicola lipolyticus	0	0	0	0	0	0	0	0	0	0	0	0	0	0	1	0.89	1	0.5	0	0	0	0.63	0.5	0.5	1	0	0	0	0.75	0	0	0	0.668	0.5	1	0	0	0.3955	0	0	0	0	0	0
	669	MAG669	Alphaproteobacteria	Oceanicaulis sp.	d__Bacteria;p__Proteobacteria;c__Alphaproteobacteria;o__Rhodobacterales;f__Hyphomonadaceae;g__Oceanicaulis;s__	0	0	0	0	0	0	0	0	0	0	0	0	0	0	0	0.67	1	0.5	0	1	0	0.77	0.5	0.75	0	1	0	0	0.875	0	0	0	0	0	0	0	0	0.3955	0	0	0	0	0	0
	670	MAG670	Gammaproteobacteria	Oleibacter sp.	d__Bacteria;p__Proteobacteria;c__Gammaproteobacteria;o__Oceanospirillales;f__Oceanospirillaceae;g__;s__	0	0	0	0	0	0	0	0	0	0	0	0	0	0	0	0.44	1	0.62	0.56	0	0	0	0	0	0	1	0	1	0.125	0	0	0	0	0.5	1	0	0	0.625	0	0	0	0	0	0
	671	MAG671	Alphaproteobacteria	Pseudooceanicola sp.	d__Bacteria;p__Proteobacteria;c__Alphaproteobacteria;o__Rhodobacterales;f__Rhodobacteraceae;g__Pseudooceanicola;s__	0	0	0	0	0	0	0	0	0	0	0	0	0	0	1	0.78	1	0.38	0.89	0	0	0.63	0.5	0.5	1	1	0	0	0.375	0	0	0	0.668	0.5	1	0	0	0.333	0	0	0	0	0	0
	672	MAG672	Gammaproteobacteria	Idiomarina baltica	d__Bacteria;p__Proteobacteria;c__Gammaproteobacteria;o__Alteromonadales;f__Idiomarinaceae;g__Idiomarina;s__	0	0	0	0	0	0	1	0	0	0	0	0	0	0	0	0.89	0.75	0.75	0.89	1	0.07	0	0.5	0.5	0	1	0	0	1	0	0	0	0	0	1	0	0	0.3955	0	0	0	0	0	0
	673	MAG673	Gammaproteobacteria	Oleibacter sp.	d__Bacteria;p__Proteobacteria;c__Gammaproteobacteria;o__Oceanospirillales;f__Oceanospirillaceae;g__;s__	0	0	0	0	0	0	0	0	0	0	0	0	0	0	0	0.44	1	0.88	0.56	0	0	0.14	0	0	0.75	1	0	0	0.375	0	1	0	0	0.5	1	0	0	0.625	1	0	0	0	0	0
	674	MAG674	Alphaproteobacteria	Erythrobacter flavus	d__Bacteria;p__Proteobacteria;c__Alphaproteobacteria;o__Sphingomonadales;f__Erythrobacteraceae;g__;s__	0	0	0	0	0	0	0	0	0	0	0	0	0	1	1	0.78	0.75	0.62	0	1	0	0.84	0.5	0.75	1	1	0	0	1	0	0	0	0	1	1	0	0	0.3955	0	0	0	0	0	0
	675	MAG675	Actinobacteria	Nocardioides sp.	d__Bacteria;p__Actinobacteria;c__Actinobacteria;o__Propionibacteriales;f__Nocardioidaceae;g__Nocardioides;s__	0	0	0	0	0	0	0	0	0	0	0	0	0	0	0	0.78	0.5	0.75	0	0	0.07	0.77	0	0.75	0	1	0	0	0.875	0	0	0	0	1	1	1	0	0.375	0	0	0	0	0	0
	676	MAG676	Alphaproteobacteria	Henriciella sp.	d__Bacteria;p__Proteobacteria;c__Alphaproteobacteria;o__Rhodobacterales;f__Hyphomonadaceae;g__Henriciella;s__	0	0	0	0	0	0	0	0	0	0	0	0	0	0	0	0.56	0.75	0.62	0	0	0	0	0.5	0.75	0	1	0	0	0.625	0	0	0	0	0	1	0	0	0.1455	0	0	0	0	0	0
	677	MAG677	Candidatus Saccharibacteria	Saccharimonadaceae bacterium	d__Bacteria;p__Candidatus Saccharibacteria;c__;o__;f__;g__;s__	0	0	0	0	0	0	0	0	0	0	0	0	0	0	0	0.44	0	0.12	0	0	0	0	0	0	0	0	0	1	0.5	0	0	0	0	0	0	0	0	0	0	0	0	0	0	0
	678	MAG678	SAR324	SAR324 bacterium	d__Bacteria;p__Proteobacteria;c__Deltaproteobacteria;o__;f__;g__;s__	0	0	0	0	0	0	1	0	0	0	0	0	0	0	0	0.67	0	0.62	0	0	0	0.91	0	0.5	0	0	0	0	0.25	0	0	0	0.167	0.5	1	0	0	0.583	0	0	0	0	0	0
	679	MAG679	Alphaproteobacteria	Parvularcula sp.	d__Bacteria;p__Proteobacteria;c__Alphaproteobacteria;o__Parvularculales;f__Parvularculaceae;g__Parvularcula;s__	0	0	0	0	0	0	0	0	0	0	0	0	0	0	1	0.78	1	0.5	0	1	0	1	0.5	0.75	0.75	1	0	0	0.75	0	0	0	0	0	1	0	0	0.3955	0	0	0	0	0	0
	680	MAG680	Planctomycetes	Planctomycetes bacterium	d__Bacteria;p__Planctomycetes;c__;o__;f__;g__;s__	0	0	0	0	0	0	0	0	0	0	0	0	0	0	0	0.78	0	0.88	0	1	0	0	0	0.5	0	0	0	0	0.625	0	0	0	0	0	1	0	0	0.1455	0	0	0	0	0	0
	681	MAG681	Alphaproteobacteria	Oceanicaulis sp.	d__Bacteria;p__Proteobacteria;c__Alphaproteobacteria;o__Rhodobacterales;f__Hyphomonadaceae;g__Oceanicaulis;s__	0	0	0	0	1	0	0	0	0	0	0	0	0	0	0	0.78	1	0.62	0	0	0	0.49	0.5	0.75	0.5	1	0	0	0.875	0	0	0	0	0	0	0	0	0.3955	0	0	0	0	0	0
	682	MAG682	Alphaproteobacteria	Sulfitobacter sp.	d__Bacteria;p__Proteobacteria;c__Alphaproteobacteria;o__Rhodobacterales;f__Rhodobacteraceae;g__Sulfitobacter;s__	0	0	0	0	0	0	0	0	0	0	0	0	0	0	1	0.78	1	0.75	0	0	0	0.7	0.5	0.75	1	1	0	0	0.625	0	0	0	0.167	0	1	0	0	0.3955	0	0	0	0	0	0
	683	MAG683	Actinobacteria	Mycobacterium sp.	d__Bacteria;p__Actinobacteria;c__Actinobacteria;o__Corynebacteriales;f__Mycobacteriaceae;g__Mycolicibacterium;s__	0	0	0	0	0	0	0	0	0	0	0	0	0	0	0	0.89	0.75	0.62	0	1	0.14	0.63	0	0.5	0	1	0	0	1	0	1	0	0	1	1	1	0	0.3125	0.33	0.75	0	0	0	0
	684	MAG684	Euryarchaeota	Euryarchaeota archaeon	d__Archaea;p__Euryarchaeota;c__;o__;f__;g__;s__	0	0	0	0	0	0	0	0	0	0	0	0	0	0	0	0.44	0	0.62	0	0	0	0.7	0	0.5	0	0	0	0.25	0	0.55	0	0	0	0	1	0	0	0.3955	0	0	0	0	0	0
	685	MAG685	Alphaproteobacteria	Rhodobacter sp.	d__Bacteria;p__Proteobacteria;c__Alphaproteobacteria;o__Rhodobacterales;f__Rhodobacteraceae;g__Maritimibacter;s__	0	0	0	0	0	1	0	0	0	0	0	0	0	0	1	0.78	1	0.62	0	0	0	0.49	0.5	0.75	1	1	0	1	0.875	0	1	0	0.334	0.5	1	0	0	0.458	1	0	0	0	0	0
	686	MAG686	Candidatus Marinimicrobia	Marinisomatia bacterium	d__Bacteria;p__;c__;o__;f__;g__;s__	0	0	0.125	0	0	0	0	0	0	0	0	0	0	0	0	0.56	0	0.62	0	1	0	0.63	0	0.5	0	0	0	0	0.875	0	0	0	0	1	1	0	0	0.3125	0	0	0	0	0	0
	687	MAG687	Alphaproteobacteria	Erythrobacter sp.	d__Bacteria;p__Proteobacteria;c__Alphaproteobacteria;o__Sphingomonadales;f__Erythrobacteraceae;g__;s__	0	0	0	0	0	0	0	0	0	0	0	0	0	0	1	0.78	1	0.88	0	1	0	0.63	0.5	0.25	1	1	0	1	0.75	0	0	0	0	1	0	0	0	0.3955	0	0	0	0	0	0
	688	MAG688	Euryarchaeota	Euryarchaeota archaeon	d__Archaea;p__Euryarchaeota;c__;o__;f__;g__;s__	0	0	0	0	0	0	0	0	0	0	0	0	0	0	0	0.44	0	0.75	0	0	0	0	0	0.75	0	0	0	0	0	0.55	0	0	0	0	0	0	0	0.3955	0	0	0	0	0	0
	689	MAG689	Gammaproteobacteria	Algiphilus sp.	d__Bacteria;p__Proteobacteria;c__Gammaproteobacteria;o__Nevskiales;f__Algiphilaceae;g__Algiphilus;s__	0	0	0	0	0	0	1	0	0	0	0	0	0	0	0	0.78	0	0.62	0	1	0	0.07	0	0.5	1	1	0	0	0.875	0	0	0	0.167	0	1	1	0	0.458	0	0	0	0	0	0
	690	MAG690	Nanoarchaeota	Woesearchaeia	d__Archaea;p__;c__;o__;f__;g__;s__	0	0	0	0	0	0	0	0	0	0	0	0	0	0	0	0.56	0.5	0	0	0	0	0.14	0	0	0	0	0	0	0	0.55	0	0	0	0	0	0	0	0	0	0	0	0	0	0
	691	MAG691	Gammaproteobacteria	Alcanivorax sp.	d__Bacteria;p__Proteobacteria;c__Gammaproteobacteria;o__Oceanospirillales;f__Alcanivoracaceae;g__Alcanivorax;s__	0	0	0	0	0	0	0	0	0	0	0	0	0	0	0	0.33	0	0.88	0	1	0	0	0	0.25	0.75	1	0	0.25	0	0	0	0	0	1	1	0	0	0.208	0	0	0	0	0	0
	692	MAG692	Alphaproteobacteria	Maricaulis sp.	d__Bacteria;p__Proteobacteria;c__Alphaproteobacteria;o__Rhodobacterales;f__Hyphomonadaceae;g__Maricaulis;s__	0	0	0	0	0	0	0	0	0	0	0	0	0	0	0	0.78	1	0.75	0	1	0	0.91	0.5	0.75	1	1	0	0	0.625	0	0	0	0	1	1	0	0	0.3125	0	0	0	0	0	0
	693	MAG693	Verrucomicrobia	Verrucomicrobiales bacterium	d__Bacteria;p__Verrucomicrobia;c__;o__;f__;g__;s__	0	0	0	0	0	0	0	0	0	0	0	0	0	0	0	0.78	0.5	0.75	0	0	0	0.56	0	0.75	0	0	0	0	0.5	0	0	0	0.167	0.5	0	0	0	0.208	0	0	0	0	0	0
	694	MAG694	SAR324	SAR324 bacterium	d__Bacteria;p__Proteobacteria;c__Deltaproteobacteria;o__;f__;g__;s__	0	0	0	0	0	0	0	0	0	0	0	0	0	0	0	1	0	0.75	0	0	0	0.63	0	0	0	0	0	0	0.875	0	0	0	0.167	0.5	1	0	0	0.458	0	0	0	0	0	0
	695	MAG695	Gammaproteobacteria	Pseudomonas sp.	d__Bacteria;p__Proteobacteria;c__Gammaproteobacteria;o__Pseudomonadales;f__Pseudomonadaceae;g__;s__	0	0	0	0	0	0	0	0	0	0	0	0	0	0	0	0.56	1	0.62	0	1	0	0.14	0.5	0.75	0.5	1	0	0.75	0.375	0	0	0	0	1	1	1	0	0.625	0	0	0	0	0	0
	696	MAG696	Euryarchaeota	Euryarchaeota archaeon	d__Archaea;p__Euryarchaeota;c__;o__;f__;g__;s__	0	0	0	0	0	0	0	0	0	0	0	0	0	0	0	0.56	0	0.75	0	0	0	0.7	0	0.5	0	0	0	0	0	0.66	0	0	0	0	1	0	0	0.3955	0	0	0	0	0	0
	697	MAG697	Alphaproteobacteria	Nitratireductor sp.	d__Bacteria;p__Proteobacteria;c__Alphaproteobacteria;o__Rhizobiales;f__Phyllobacteriaceae;g__Nitratireductor;s__	0	0	0	0	0	0	0	0	0	0	0	0	0	0	1	0.67	0.75	0.5	0	0	0	0.49	0.5	0.75	0.25	1	0	0	0.75	0	0	0	0.668	0.5	1	0	0	0.333	0.33	0	0	0	0	0
	698	MAG698	Alphaproteobacteria	Pseudophaeobacter gallaeciensis	d__Bacteria;p__Proteobacteria;c__Alphaproteobacteria;o__Rhodobacterales;f__Rhodobacteraceae;g__Phaeobacter;s__Phaeobacter gallaeciensis	0	0	0	0	0	1	1	0	0	0	0	0	0	0	1	0.67	0.75	0.5	0.78	0	0.07	0.35	0.5	0.75	1	1	0	0	0.875	0	0	0	0.501	0	1	0	0	0.458	0	0	0	0	0	0
	699	MAG699	Candidatus Saccharibacteria	Saccharimonadaceae bacterium	d__Bacteria;p__Candidatus Saccharibacteria;c__;o__;f__;g__;s__	0	0	0	0	0	0	0	1	0	0	0	0	0	0	0	0.33	0.5	0.12	0	0	0	0	0	0	0	0.5	0	1	0.875	0	0	0	0	0	0	0	0	0	0	0	0	0	0	0
	700	MAG700	Alphaproteobacteria	Pseudooceanicola nitratireducens	d__Bacteria;p__Proteobacteria;c__Alphaproteobacteria;o__Rhodobacterales;f__Rhodobacteraceae;g__Pseudooceanicola;s__Pseudooceanicola nitratireducens	0	0	0	0	0	0	0	0	0	0	0	0	0	0	0	0.78	1	0.75	0.89	0	0	0.56	0.5	0.25	0.5	1	0	0	0.875	0	0	0	0.668	0	1	0	0	0.3955	0.66	0	0	0	0	0
	701	MAG701	Gammaproteobacteria	Marinobacter sp.	d__Bacteria;p__Proteobacteria;c__Gammaproteobacteria;o__Alteromonadales;f__Alteromonadaceae;g__Marinobacter;s__Marinobacter algicola	0	0	0	0	0	0	1	0	0	0	0	0	0	0	0	0.56	1	0.62	0	1	0.07	0.63	0	0.25	0.5	1	0	0	0.125	0	0	0	0.501	0.5	1	1	0	0.625	0	0	0	0	0	0
	702	MAG702	Planctomycetes	Pirellulaceae bacterium	d__Bacteria;p__Planctomycetes;c__Planctomycetia;o__Planctomycetales;f__Planctomycetaceae;g__;s__	0	0	0	0	0	0	0	0	0	0	0	0	0	0	0	0.67	0.5	0.62	0	0	0.07	0.07	0	0.75	0.25	1	0	0	0.75	0	1	0	0	0.5	1	1	0	0.3125	0	0	0	0	0	0
	703	MAG703	Alphaproteobacteria	Micavibrionales bacterium	d__Bacteria;p__Proteobacteria;c__Alphaproteobacteria;o__;f__;g__;s__	0	0	0	0	0	0	0	0	0	0	0	0	0	0	0	0.44	0	0.75	0	0	0	1	0.5	0.5	0.5	0	0	0	0.375	0	0	0	0	0	1	0	0	0.1455	0	0	0	0	0	0
	704	MAG704	Gammaproteobacteria	Halomonas sp.	d__Bacteria;p__Proteobacteria;c__Gammaproteobacteria;o__Oceanospirillales;f__Halomonadaceae;g__Halomonas;s__	0	0	0	0	0	0	1	0	0	0	0	0	0	0	0	0.56	0.5	0.62	0	1	0	0	0.5	0	0.5	0.5	0	0	0	0	0	0	0.167	1	1	0	0	0.625	0	0	0	0	0	0
	705	MAG705	Gammaproteobacteria	Pseudoalteromonas lipolytica	d__Bacteria;p__Proteobacteria;c__Gammaproteobacteria;o__Alteromonadales;f__Pseudoalteromonadaceae;g__Pseudoalteromonas;s__Pseudoalteromonas lipolytica	0	0	0	0	0	0	1	0	0	0	0	0	0	0	0	0.78	0.5	0.62	0.89	1	0	0.07	0.5	0.5	0.25	1	0	1	0	0	0	0	0	0.5	1	0	0	0.458	0	0	0	0	0	0
	706	MAG706	Alphaproteobacteria	Hoeflea sp.	d__Bacteria;p__Proteobacteria;c__Alphaproteobacteria;o__Rhizobiales;f__;g__;s__	0	0	0	0	0	0	0	0	0	0	0	0	0	0	0	0.67	0.25	0.5	0.78	0	0.07	0.07	0	0.5	0	1	0	0	0.875	0	1	0	0.334	1	1	0	0	0.458	0	0	0	0	0	0
	707	MAG707	Alphaproteobacteria	Brevundimonas sp.	d__Bacteria;p__Proteobacteria;c__Alphaproteobacteria;o__Caulobacterales;f__Caulobacteraceae;g__Brevundimonas;s__	0	0	0	0	0	0	0	0	0	0	0	0	0	0	0	0.67	1	0.5	0.78	1	0	0.14	0	0.25	0	1	0	0	0.875	0	0	0	0	0	1	0	0	0.333	0	0	0	0	0	0
	708	MAG708	Gammaproteobacteria	Marinobacter hydrocarbonoclasticus	d__Bacteria;p__Proteobacteria;c__Gammaproteobacteria;o__Alteromonadales;f__Alteromonadaceae;g__Marinobacter;s__	0	0	0	0	0	0	1	0	0	0	0	0	0	0	0	0.67	1	0.88	0	0	0.07	0	0.5	0.25	0	0.5	0	0	0.875	0	0	0	0	1	1	0	0	0.625	0	0	0	0	0	0
	709	MAG709	Alphaproteobacteria	Oceanicaulis sp.	d__Bacteria;p__Proteobacteria;c__Alphaproteobacteria;o__Rhodobacterales;f__Hyphomonadaceae;g__Oceanicaulis;s__	0	0	0	0	0	0	0	0	0	0	0	0	0	0	0	0.67	0	0.5	0	1	0	0.49	0.5	0.5	0.5	1	0	0	0.375	0	0	0	0	0	0	0	0	0.0625	0	0	0	0	0	0
	710	MAG710	Gammaproteobacteria	Pseudomonadales bacterium	d__Bacteria;p__Proteobacteria;c__Gammaproteobacteria;o__Alteromonadales;f__;g__;s__	0	0	0	0	0.5	0	0	0	0	0	0	0	0	1	1	0.78	1	0.75	0	1	0	0	0.5	0.75	0.75	1	0	0	0.125	0.22	0	0	0	1	1	1	0	0.625	0	0	0	0	0	0
	711	MAG711	Gammaproteobacteria	Idiomarina zobellii	d__Bacteria;p__Proteobacteria;c__Gammaproteobacteria;o__Alteromonadales;f__Idiomarinaceae;g__Idiomarina;s__	0	0	0	0	0	0	1	0	0	0	0	0	0	0	0	0.78	0.25	0.75	0.78	1	0.07	0	0.5	0.75	1	0.5	0	0	0.25	0	0	0	0	0	1	0	0	0.3955	0	0	0	0	0	0
	712	MAG712	Gammaproteobacteria	Aestuariibacter aggregatus	d__Bacteria;p__Proteobacteria;c__Gammaproteobacteria;o__Alteromonadales;f__Alteromonadaceae;g__;s__	0	0	0	0	0	0	1	0	0	0	0	0	0	0	0	0.89	1	0.75	0	0	0	0	0.5	0	1	1	0	0	0.5	0	0	0	0	0	1	0	0	0.1455	0.66	0	0	0	0	0
	713	MAG713	Alphaproteobacteria	Parvularcula sp.	d__Bacteria;p__Proteobacteria;c__Alphaproteobacteria;o__Parvularculales;f__Parvularculaceae;g__Parvularcula;s__	0	0	0	0	0	0	0	0	0	0	0	0	0	0	0	0.67	1	0.5	0	1	0	0.42	0.5	0.75	0	0	0	0	0.375	0	0	0	0	0	1	0	0	0.083	0	0	0	0	0	0
	714	MAG714	Alphaproteobacteria	Acuticoccus sp.	d__Bacteria;p__Proteobacteria;c__Alphaproteobacteria;o__Rhodobacterales;f__Rhodobacteraceae;g__Acuticoccus;s__	0	0	0	0	1	1	1	0	0	0	0	0	0	0	1	0.56	0.75	0.88	0.67	1	0.07	0.84	0	0.75	0.5	1	0	0.5	0.625	0	0	0	0.334	1	1	0	0	0.208	0	0	0	0	0	0
	715	MAG715	Cyanobacteria	Crocosphaera watsonii	d__Bacteria;p__Cyanobacteria;c__;o__Chroococcales;f__Aphanothecaceae;g__Crocosphaera;s__Crocosphaera watsonii	0.25	0.167	0.375	0	0	1	1	0	0	0	0	0	0	0	0	0.56	0.5	0.38	0.67	0	0.49	0	0	0.25	0	0	0	0.25	0.5	0	0	0	0	0.5	0	0	0	0.083	0	0	0	0	0	0
	716	MAG716	Myxococcales	Myxococcales bacterium	d__Bacteria;p__Proteobacteria;c__Deltaproteobacteria;o__;f__;g__;s__	0	0	0	0	0	0	0	0	0	0	0	0	0	0	0	0.67	0	0.5	0.67	0	0	0	0	0	0.5	0	0	0	0.75	0	0	0	0	0	1	1	0	0.0625	0	0	0	0	0	0
	717	MAG717	Alphaproteobacteria	Rhodospirillales bacterium	d__Bacteria;p__Proteobacteria;c__Alphaproteobacteria;o__;f__;g__;s__	0	0	0	0	0	0	0	0	0	0	0	0	0	0	1	0.67	0	0.75	0	0	0	0.7	0.5	0.75	0	0	0	0	0.5	0	0	0	0.334	0	0	0	0	0.458	0	0	0	0	0	0
	718	MAG718	Gammaproteobacteria	Pseudomonadales bacterium	d__Bacteria;p__Proteobacteria;c__Gammaproteobacteria;o__;f__;g__;s__	0	0	0	0	0	0	0	0	0	0	0	0	0	0	0	0.44	1	0.62	0	1	0	0	0.5	0.25	0	0	0	0	0.5	0	0	0	0.167	0	1	0	0	0.3955	0	0	0	0	0	0
	719	MAG719	Chloroflexi	Dehalococcoidia bacterium	d__Bacteria;p__Chloroflexi;c__;o__;f__;g__;s__	0	0	0	0	0	0	0	0	0	0	0	0	0	0	0	0.56	0.25	0.5	0	0	0	0.77	0	0.25	0.25	0	0	0	0.5	0	0	0	0.167	0	0	0	0	0.1455	0	0	0	0	0	0
	720	MAG720	Verrucomicrobia	Puniceicoccaceae bacterium	d__Bacteria;p__Verrucomicrobia;c__Opitutae;o__;f__;g__;s__	0	0.334	0	0	0	0	0	0	0	0	0	0	0	0	0	0.78	0.5	0.62	0	0	0	0.21	0	0.75	0.5	0	0	0.25	0.5	0	0	0	0	0	1	0	0	0.458	0	0	0	0	0	0
	721	MAG721	Gammaproteobacteria	Alteromonas sp.	d__Bacteria;p__Proteobacteria;c__Gammaproteobacteria;o__Alteromonadales;f__Alteromonadaceae;g__;s__	0	0	0	0	0	0	0	0	0	0	0	0	0	0	0	0.56	0.25	0.38	0.56	0	0	0	0	0.75	1	1	0	0	0.625	0	0	0	0	0	1	1	0	0.5	0	0	0	0	0	0
	722	MAG722	Bacteroidetes	Flavobacteriaceae bacterium	d__Bacteria;p__Bacteroidetes;c__Flavobacteriia;o__Flavobacteriales;f__Flavobacteriaceae;g__;s__	0	0	0	0	0	0	0	0	0	0	0	0	0	0	0	0.78	0.25	0.38	0	0	0	0.28	0	0.75	0.25	0	0	0	0.625	0	0	0	0	0.5	1	0	0	0.0625	0	0	0	0	0	0
	723	MAG723	Thaumarchaeota	Nitrosopelagicus sp.	d__Archaea;p__Euryarchaeota;c__;o__;f__;g__;s__Euryarchaeota archaeum	0	0	0	0	0	0	0	0	0	0	0	0	0	0	0	0.44	0	0.5	0	0	0	0	0	0	0	0	0	0	0	0	0	0	0	0	0	0	0	0.333	0	0	0	0	0	0
	724	MAG724	Actinobacteria	Microtrichales bacterium	d__Bacteria;p__Actinobacteria;c__Acidimicrobiia;o__Acidimicrobiales;f__;g__;s__	0	0	0.125	0	0	0	0	0	0	0	0	0	0	1	0	0.44	0	0.5	0	1	0	1	0	0.5	0	0	0	0.5	1	0	0	0	0	0	1	0	0	0.25	0	0	0	0	0	0
	725	MAG725	Gammaproteobacteria	Bermanella sp.	d__Bacteria;p__Proteobacteria;c__Gammaproteobacteria;o__Oceanospirillales;f__Oceanospirillaceae;g__Thalassolituus;s__	0	0	0	0	0	0	0	0	0	0	0	0	0	0	0	0.44	1	0.75	0.56	0	0	0	0	0.75	0.5	0	0	0	0	0	0	0	0	1	1	1	0	0.3125	0	0	0	0	0	0
	726	MAG726	Bacteroidetes	Flavobacteriales bacterium	d__Bacteria;p__Bacteroidetes;c__Flavobacteriia;o__Flavobacteriales;f__;g__;s__	0	0	0	0	0	0	0	0	0	0	0	0	0	0	0	0.44	0	0.38	0	1	0	0	0	0.75	0	0	0	0	1	0	0	0	0	0	1	0	0	0.3125	0	0	0	0	0	0
[truncated: 32 more columns]
