# Supplementary material for: Insights into the Vertical Stratification of Microbial Ecological Roles across the Deepest Seawater Column on Earth
Source: Microorganisms. 2020 Aug 27;8(9):1309. doi: 10.3390/microorganisms8091309 (PMC7565560; doi:10.3390/microorganisms8091309)
Supplement: Supplementary file 1 [file microorganisms-08-01309-s001.zip › Supplementary Material/TableS4..xlsx]

## Sheet: Sheet1
	Table S4 The abundance of MAGs in each sample there were extracted.
MAG	Cluster	F0_2016	P0_2016	F0_2017		MAG	Cluster	F20.1_2017	F20.2_2017		MAG	Cluster	F40_2016	P40_2016	F40_2017	P40_2017		MAG	Cluster	F80.1_2017	F80.2_2017		MAG	Cluster	F96_2016		MAG	classfication	F104_2016	P104_2016	F105_2016	P105_2016
Verrucomicrobiales bacterium MAG1	Verrucomicrobia	1.22932	7.17747	0.306749		Henriciella sp. MAG88	Alphaproteobacteria	4.51915	0.762636		Oceanobacillus kimchii MAG165	Firmicutes	9.37935	26.0252	0.00417978	0.0148934		Rhodobacteraceae bacterium MAG389	Alphaproteobacteria	2.07657	5.09682		Mesoflavibacter sp. MAG511	Gammaproteobacteria	11.0076		Nitrosopumilus sp. MAG582	Thaumarchaeota	3.49314	0.183359	1.68086	0.191937
Ketobacter sp. MAG2	Gammaproteobacteria	9.30093	8.25677	1.63148		Salegentibacter mishustinae MAG89	Bacteroidetes	6.68144	0.6808		Spongiibacter tropicus MAG166	Gammaproteobacteria	0.101766	0.192159	4.54691	5.95645		Brevundimonas sp. MAG390	Alphaproteobacteria	5.07871	3.67082		Oceanococcaceae bacterium MAG512	Bacteroidetes	42.7796		Oceanococcaceae bacterium MAG583	Gammaproteobacteria	17.0212	14.7286	8.71945	6.38247
Oceanococcaceae bacterium MAG3	Gammaproteobacteria	2.62494	11.1979	0.0134904		Paracoccus sp. MAG90	Alphaproteobacteria	4.97587	2.10719		Caulobacterales bacterium MAG167	Alphaproteobacteria	2.94096	2.94869	0.0221879	0.0159682		Sphingomonas sp. MAG391	Alphaproteobacteria	6.31586	3.44999		Micavibrionales bacterium MAG513	Gammaproteobacteria	2.74538		Paraburkholderia fungorum MAG584	Gammaproteobacteria	0.0149357	0.012789	5.28518	0.0486463
Hyphomonadaceae bacterium MAG4	Alphaproteobacteria	1.86292	2.3227	0.0116211		Idiomarina baltica MAG91	Gammaproteobacteria	58.7998	4.78765		Ferrovibrionaceae bacterium MAG168	Alphaproteobacteria	32.9127	0.158607	0.0342271	0.0219379		Dehalococcoidia bacterium MAG392	Chloroflexi	2.16775	2.34229		Paracoccus sp. MAG514	Alphaproteobacteria	6.69192		Hyphomonadaceae bacterium MAG585	Alphaproteobacteria	0.908363	0.577659	1.30677	18.0945
Pelagibaca bermudensis MAG5	Alphaproteobacteria	8.11134	3.00224	0.602429		Flavobacteriaceae bacterium MAG92	Bacteroidetes	2.4339	1.18297		Algiphilus sp. MAG169	Gammaproteobacteria	2.90914	22.608	0.0122658	0.00816269		Curvibacter lanceolatus MAG393	Gammaproteobacteria	0.249965	8.7369		Henriciella sp. MAG515	Alphaproteobacteria	7.71481		Mesoflavibacter sp. MAG586	Bacteroidetes	3.04624	4.70735	0.631697	3.14991
Ahrensia sp. MAG6	Alphaproteobacteria	4.88257	1.96605	0.258164		Alcanivorax sp. MAG93	Gammaproteobacteria	3.54606	16.1534		Nitrincolaceae bacterium MAG170	Gammaproteobacteria	0.0136112	0.310524	0.945209	5.23362		Novosphingobium sp. MAG394	Alphaproteobacteria	0.143238	4.87461		Rhodobacteraceae bacterium MAG516	Alphaproteobacteria	5.74595		Alphaproteobacteria MAG587	Alphaproteobacteria	0.352609	0.127635	6.98064	1.17985
Hoeflea sp. MAG7	Alphaproteobacteria	5.53175	1.54601	0.78409		Luteitaleales bacterium MAG94	Acidobacteria	2.546	4.88821		Lewinella sp. MAG171	Bacteroidetes	0.676786	12.9523	0.0116555	0.429013		Nitriliruptoraceae bacterium MAG395	Actinobacteria	1.1985	2.62824		Tistrella mobilis MAG517	Alphaproteobacteria	41.0514		Hyphomonadaceae bacterium MAG588	Alphaproteobacteria	11.0239	21.2536	8.95042	7.79333
Sphingopyxis sp. MAG8	Alphaproteobacteria	13.9478	0.550818	0.0318551		Zunongwangia profunda MAG95	Bacteroidetes	1.71534	2.21805		Pelagibacterium sp. MAG172	Alphaproteobacteria	2.86764	9.71614	0.169512	0.0307872		Pelomonas sp. MAG396	Gammaproteobacteria	0.349793	5.00261		Oceanococcaceae bacterium MAG518	Alphaproteobacteria	11.5191		Hahellaceae bacterium MAG589	Gammaproteobacteria	0.0977327	0.14066	0.302131	26.5091
Aeromicrobium sp. MAG9	Actinobacteria	4.09012	0.487873	0.109618		Shimia sp. MAG96	Alphaproteobacteria	3.01968	5.33047		Hyphomonadaceae bacterium MAG173	Alphaproteobacteria	11.6193	8.74751	0.0499365	0.514775		Flavobacteriaceae bacterium MAG397	Bacteroidetes	5.95297	5.25249		Erythrobacter sp. MAG519	Gammaproteobacteria	33.1425		Lewinella sp. MAG590	Bacteroidetes	0.137798	2.24953	0.645681	0.475121
Maricaulis sp. MAG10	Alphaproteobacteria	4.82044	5.20699	0.0413197		Microbacterium sp. MAG97	Actinobacteria	5.18051	3.41417		Phycisphaerales bacterium MAG174	Planctomycetes	5.68095	2.1115	0.0116263	0.00811777		Ruegeria sp. MAG398	Alphaproteobacteria	2.6458	8.47973		Ilumatobacter sp. MAG520	Alphaproteobacteria	4.50686		Microbacterium sp. MAG591	Actinobacteria	3.74872	0.52236	1.86669	0.920795
Pseudooceanicola sp. MAG11	Alphaproteobacteria	3.46551	4.82638	0.135771		Alteromonas australica MAG98	Gammaproteobacteria	3.38774	30.7426		Pseudomonas sp. MAG175	Gammaproteobacteria	0.267903	0.165336	35.5494	3.54476		Halomonas sp. MAG399	Gammaproteobacteria	2.3052	0.954161		Parvularculaceae bacterium MAG521	Actinobacteria	5.24361		Ilumatobacter sp. MAG592	Actinobacteria	0.527456	1.64681	2.00489	1.08173
Mycobacterium sp. MAG12	Actinobacteria	2.90136	0.724114	0.223015		Mycobacterium sp. MAG99	Actinobacteria	4.04665	4.35629		Oceanococcaceae bacterium MAG176	Gammaproteobacteria	43.287	0.239829	0.888952	1.13727		Idiomarina sp. MAG400	Gammaproteobacteria	2.78877	4.76946		Pustulibacterium sp. MAG522	Alphaproteobacteria	7.30921		Rhodospirillales bacterium MAG593	Alphaproteobacteria	1.04555	0.308339	0.730936	0.0832722
Henriciella sp. MAG13	Alphaproteobacteria	3.36172	5.43851	0.0197423		Gammaproteobacteria bacterium MAG100	Gammaproteobacteria	2.94217	5.61154		Rickettsiaceae bacterium MAG177	Alphaproteobacteria	0.00776359	0.00483183	0.299291	3.54386		Nitrosopumilus sp. MAG401	Thaumarchaeota	13.5833	17.0644		Oleibacter sp. MAG523	Bacteroidetes	7.12284		Spongiibacteraceae bacterium MAG594	Gammaproteobacteria	0.0721617	0.0786114	1.92523	1.07676
Phycisphaerales bacterium MAG14	Planctomycetes	0.973795	2.8767	0.159584		Muricauda sp. MAG101	Bacteroidetes	2.04257	1.79113		Rhodobacteraceae bacterium MAG178	Alphaproteobacteria	0.173111	0.0654369	5.7217	9.45859		Leeuwenhoekiella nanhaiensis MAG402	Bacteroidetes	1.43028	1.05905		Muricauda sp. MAG524	Gammaproteobacteria	9.76776		Pseudooceanicola sp. MAG595	Alphaproteobacteria	4.88416	5.45117	1.56046	1.06575
Erythrobacter sp. MAG15	Alphaproteobacteria	7.56476	5.11942	0.77573		Micavibrionaceae bacterium MAG102	Alphaproteobacteria	1.84305	2.25098		Isosphaeraceae bacterium MAG179	Planctomycetes	0.635776	5.00646	0.0140966	0.014423		Sagittula sp. MAG403	Alphaproteobacteria	6.71407	4.59796		Lewinella sp. MAG525	Bacteroidetes	3.06522		Ahrensia sp. MAG596	Alphaproteobacteria	3.06724	1.76492	1.18441	0.854173
Aeromicrobium sp. MAG16	Actinobacteria	7.875	0.609747	0.0448989		Dehalococcoidia bacterium MAG103	Chloroflexi	1.09228	2.25906		Chlamydiia bacterium MAG180	Verrucomicrobia	3.23369	0.0188776	0.00140358	0.001321		Dehalococcoidia MAG404	Chloroflexi	1.62939	1.91688		Ahrensia sp. MAG526	Bacteroidetes	3.91214		Parvularculaceae bacterium MAG597	Alphaproteobacteria	0.718933	1.61145	1.83439	0.927999
Pseudomonadales bacterium MAG17	Gammaproteobacteria	1.91389	1.17154	0.368392		Dehalococcoidia bacterium MAG104	Chloroflexi	1.5761	3.36832		Oceanococcaceae bacterium MAG181	Gammaproteobacteria	9.8317	1.06205	0.219923	0.25239		Croceicoccus sp. MAG405	Alphaproteobacteria	4.57158	9.11469		Ketobacter sp. MAG527	Alphaproteobacteria	8.83597		Pelagibaca bermudensis MAG598	Alphaproteobacteria	13.6656	4.21864	21.7739	7.49197
Alcanivorax sp. MAG18	Gammaproteobacteria	2.63806	8.98694	0.20967		Spongiibacteraceae bacterium MAG105	Gammaproteobacteria	0.196166	2.43798		Planctomycetes bacterium MAG182	Planctomycetes	1.42093	7.15173	0.00423814	0.00947575		Dadabacteria MAG406	Dadabacteria	1.44546	1.26667		Halomonas sp. MAG528	Gammaproteobacteria	5.56777		Hyphomonas sp. MAG599	Alphaproteobacteria	6.2343	4.04728	2.79088	2.90433
Acinetobacter sp. MAG19	Gammaproteobacteria	0.0625032	0.118344	2.38701		Puniceibacterium sp. MAG106	Alphaproteobacteria	3.10837	0.832576		Ilumatobacter sp. MAG183	Actinobacteria	2.6551	3.15325	0.0480304	0.11608		Micavibrionaceae bacterium MAG407	Alphaproteobacteria	2.7854	3.60448		Ponticaulis sp. MAG529	Gammaproteobacteria	4.69789		Muricauda sp. MAG600	Bacteroidetes	0.466851	0.368248	0.310773	0.721401
Flavobacteriales bacterium MAG20	Bacteroidetes	0.673533	0.701488	1.62468		Alteromonas sp. MAG107	Gammaproteobacteria	0.316086	2.80914		Rhodobacteraceae bacterium MAG184	Alphaproteobacteria	4.48235	8.20406	0.0396133	0.0442516		Alphaproteobacteria bacterium MAG408	Alphaproteobacteria	7.21777	0.109655		Neptuniibacter sp. MAG530	Alphaproteobacteria	4.71447		Parvularculaceae bacterium MAG601	Alphaproteobacteria	0.930635	2.2515	5.13826	0.811003
Alphaproteobacteria bacterium MAG21	Alphaproteobacteria	4.09957	0.902844	0.856539		Dehalococcoidia bacterium MAG108	Chloroflexi	1.0097	2.20331		Saprospiraceae bacterium MAG185	Bacteroidetes	0.23335	4.14737	0.00240052	0.00300157		Nitrospirales bacterium MAG409	Nitrospirae	1.55132	1.85527		Maricaulis sp. MAG531	Gammaproteobacteria	10.4271		Prevotella copri MAG602	Bacteroidetes	0.459359	0.492055	0.655437	0.506844
Microtrichales bacterium MAG22	Actinobacteria	4.89765	3.14256	1.52948		Oceanicaulis sp. MAG109	Alphaproteobacteria	1.14504	1.81832		Neptuniibacter sp. MAG186	Gammaproteobacteria	4.60525	2.09486	0.00743291	0.00851694		Alteromonas australica MAG410	Gammaproteobacteria	21.2866	58.2332		Zunongwangia profunda MAG532	Alphaproteobacteria	3.62895		Microbacteriaceae bacterium MAG603	Actinobacteria	1.00617	1.40355	0.805983	2.26312
Hyphomonas sp. MAG23	Alphaproteobacteria	6.54903	7.45284	0.620259		Thalassobius sp. MAG110	Alphaproteobacteria	6.37214	2.3183		Lewinella sp. MAG187	Bacteroidetes	0.153643	4.1594	0.0255565	0.0352295		Microbacterium sp. MAG411	Actinobacteria	1.54673	2.27839		Rhodospirillales bacterium MAG533	Bacteroidetes	3.21643		Aeromicrobium sp. MAG604	Actinobacteria	1.19625	2.07796	0.385682	0.872665
Aeromicrobium sp. MAG24	Actinobacteria	1.02889	0.521465	2.60914		Rhodospirillales bacterium MAG111	Alphaproteobacteria	1.99568	4.28127		Marinobacter sp. MAG188	Gammaproteobacteria	7.0583	1.45104	0.0547946	0.0974186		Micavibrionaceae bacterium MAG412	Alphaproteobacteria	2.20178	0.9889		Microbacterium sp. MAG534	Alphaproteobacteria	43.2262		Henriciella sp. MAG605	Alphaproteobacteria	1.50435	1.16435	0.816491	0.95575
Pseudomonas sp. MAG25	Gammaproteobacteria	5.13915	4.91002	0.587152		Alcanivorax sp. MAG112	Gammaproteobacteria	4.47397	7.27447		Rhodospirillales bacterium MAG189	Alphaproteobacteria	23.7804	4.73199	0.166297	0.0189669		Marinosulfonomonas sp. MAG413	Alphaproteobacteria	2.72283	3.9853		Nitrosopumilus sp. MAG535	Actinobacteria	6.57984		Oceanococcaceae bacterium MAG606	Gammaproteobacteria	4.22132	3.52214	4.21883	15.0611
Microtrichales bacterium MAG26	Actinobacteria	0.619319	1.00975	2.52112		Marinisomatales bacterium MAG113	Candidatus Marinimicrobia	1.91347	3.6557		Xanthomonadales bacterium MAG190	Gammaproteobacteria	2.53233	1.34194	0.0106661	0.0228511		Pseudomonas oleovorans MAG414	Gammaproteobacteria	1.45108	2.94421		Pelagibaca bermudensis MAG536	Thaumarchaeota	6.96771		Planctomycetes bacterium MAG607	Planctomycetes	0.687563	0.893061	4.57359	0.254569
Pseudooceanicola atlanticus MAG27	Alphaproteobacteria	8.81872	3.75755	0.294986		Microtrichales bacterium MAG114	Actinobacteria	2.73025	4.96076		Ahrensia sp. MAG191	Alphaproteobacteria	6.75631	1.04197	0.558839	0.426361		Bacteriovoracaceae bacterium MAG415	Bdellovibrionates	9.77107	0.465035		Micavibrionaceae bacterium MAG537	Alphaproteobacteria	2.96648		Phycisphaerales bacterium MAG608	Planctomycetes	0.231905	0.721949	1.40018	2.95713
Pirellulaceae bacterium MAG28	Planctomycetes	3.56593	14.5328	2.6816		Cyclobacteriaceae bacterium MAG115	Bacteroidetes	1.74447	1.23085		Rheinheimera sp. MAG192	Gammaproteobacteria	0.0187038	0.0273237	2.10807	0.904457		Nocardioides sp. MAG416	Actinobacteria	1.90234	4.6354		Oceanococcaceae bacterium MAG538	Alphaproteobacteria	3.07356		Oceanicaulis sp. MAG609	Alphaproteobacteria	0.0345043	0.0243914	0.0407228	4.30231
Crocosphaera watsonii MAG29	Cyanobacteria	0.769801	3.1261	0.0122879		Pedosphaerales bacterium MAG116	Verrucomicrobia	2.11786	3.98291		Ilumatobacter MAG193	Actinobacteria	3.75379	0.973257	0.00840353	0.0132036		Ahrensia sp. MAG417	Alphaproteobacteria	0.348167	3.21995		Maricaulis sp. MAG539	Gammaproteobacteria	4.68396		Rhodococcus sp. MAG610	Actinobacteria	1.10729	1.22373	0.107485	0.316121
Pseudooceanicola sp. MAG30	Alphaproteobacteria	2.36133	2.8433	0.122528		Nitrososphaerales archaeon MAG117	Thaumarchaeota	0.827644	2.08905		Parvularculaceae bacterium MAG194	Alphaproteobacteria	5.81323	1.49008	0.0680854	0.273922		Paracoccus sp. MAG418	Alphaproteobacteria	0.463072	20.2216		Halomonas zincidurans MAG540	Alphaproteobacteria	6.92875		Pirellulaceae bacterium MAG611	Planctomycetes	0.031489	0.0295237	0.0264257	0.0319818
Thalassospira sp. MAG31	Alphaproteobacteria	7.8612	1.45262	0.0784872		Microbacteriaceae bacterium MAG118	Actinobacteria	1.58367	1.19139		Oceanicaulis sp. MAG195	Alphaproteobacteria	0.387786	12.4749	0.0303649	0.0389507		Alteromonas sp. MAG419	Gammaproteobacteria	3.03293	0.257691		Marinobacter hydrocarbonoclasticus MAG541	Gammaproteobacteria	8.87641		Rhodobacteraceae bacterium MAG612	Alphaproteobacteria	1.02235	1.26041	0.65614	0.770608
Hyphomonadaceae bacterium MAG32	Alphaproteobacteria	48.9688	124.911	0.0168679		Planctomycetes bacterium MAG119	Planctomycetes	0.986794	1.83275		Myxococcales bacterium MAG196	Myxococcales	0.0447335	0.0531879	0.83282	20.0858		Roseovarius sp. MAG420	Alphaproteobacteria	0.203814	5.74528		Fabibacter sp. MAG542	Gammaproteobacteria	3.20159		Micavibrionaceae bacterium MAG613	Alphaproteobacteria	0.574138	0.134311	5.44801	0.844155
Labrenzia sp. MAG33	Alphaproteobacteria	1.01253	0.489088	2.3142		Alphaproteobacteria bacterium MAG120	Alphaproteobacteria	1.13219	2.29326		Oceanicaulis sp. MAG197	Alphaproteobacteria	2.49152	0.172769	3.28906	6.51957		Gemmatimonadetes bacterium MAG421	Gemmatimonadetes	1.60801	2.48713		Puniceibacterium sp. MAG543	Bacteroidetes	3.81782		Micavibrionales bacterium MAG614	Alphaproteobacteria	0.0800132	0.492606	2.96832	1.96197
Maricaulis sp. MAG34	Alphaproteobacteria	2.0039	1.75905	0.546684		Idiomarina zobellii MAG121	Gammaproteobacteria	3.11927	1.26094		Citromicrobium bathyomarinum MAG198	Alphaproteobacteria	2.68406	0.171952	8.33301	11.7549		Phycisphaerales bacterium MAG422	Planctomycetes	3.11187	3.04766		Citromicrobium bathyomarinum MAG544	Alphaproteobacteria	6.05967		Myxococcales bacterium MAG615	Myxococcales	0.426757	1.5358	2.50679	5.70075
Alteromonas sp. MAG35	Gammaproteobacteria	20.9398	37.2328	0.144323		Gordonia sp. MAG122	Actinobacteria	0.928017	1.58354		Aeromicrobium sp. MAG199	Actinobacteria	0.0478657	0.0822327	1.48293	3.59242		Pseudooceanicola nanhaiensis MAG423	Alphaproteobacteria	2.0877	1.79106		Neptunomonas phycophila MAG545	Alphaproteobacteria	3.29222		Labrenzia sp. MAG616	Alphaproteobacteria	1.50628	0.686526	0.731765	0.71563
Parvularculaceae bacterium MAG36	Alphaproteobacteria	1.28743	2.40884	0.0356956		SAR324 bacterium MAG123	SAR324	16.9644	29.6417		Phycisphaerales bacterium MAG200	Planctomycetes	2.8815	10.634	0.0194667	0.0355299		Alphaproteobacteria bacterium MAG424	Alphaproteobacteria	1.45818	1.89376		Thalassospira sp. MAG546	Gammaproteobacteria	2.65295		Marivirga sp. MAG617	Bacteroidetes	0.0670429	0.0775582	0.0940525	2.08328
Henriciella pelagia MAG37	Alphaproteobacteria	29.7437	34.307	1.50955		Idiomarina sp. MAG124	Gammaproteobacteria	3.86847	1.58696		Halostagnicola sp. MAG201	Halobacterota	2.27747	7.70337	0.0016835	0.0015041		Moraxellaceae bacterium MAG425	Gammaproteobacteria	1.83087	0.331343		Parvularculaceae bacterium MAG547	Alphaproteobacteria	7.95605		Paracoccus sp. MAG618	Alphaproteobacteria	1.24209	0.240922	0.300454	0.444917
Phycisphaerales bacterium MAG38	Planctomycetes	2.87472	21.7359	2.62611		Nautella italica MAG125	Alphaproteobacteria	2.67907	1.61669		Cryomorphaceae bacterium MAG202	Bacteroidetes	0.94654	2.79241	0.0353848	0.0545385		Planctomycetes bacterium MAG426	Planctomycetes	1.09236	1.58283		Pseudooceanicola sp. MAG548	Alphaproteobacteria	4.60273		Henriciella pelagia MAG619	Alphaproteobacteria	4.07106	2.46917	2.46913	1.36277
Parvibaculales bacterium MAG39	Alphaproteobacteria	1.14159	3.44365	0.322882		Euryarchaeota archaeon MAG126	Euryarchaeota	2.1412	3.98207		Pirellulaceae bacterium MAG203	Planctomycetes	0.176744	3.65574	0.00637424	0.0184642		Rhodospirillales bacterium MAG427	Alphaproteobacteria	3.65048	4.10354		Marinisomatales bacterium MAG549	Alphaproteobacteria	9.11856		Ketobacter sp. MAG620	Gammaproteobacteria	16.662	18.0816	208.553	8.22096
Saccharimonadaceae bacterium MAG40	Candidatus Saccharibacteria	2.95445	0.4026	0.0928126		Citromicrobium sp. MAG127	Alphaproteobacteria	2.6084	0.751423		Anaerolineae bacterium MAG204	Chloroflexi	0.810579	7.80613	0.000489384	0.000781744		Shimia sp. MAG428	Alphaproteobacteria	5.54519	8.78409		Euryarchaeota archaeon MAG550	Candidatus Marinimicrobia	3.47785		Flavobacteriaceae bacterium MAG621	Bacteroidetes	1.10114	0.320259	0.52651	0.572286
Rhizobiales bacterium MAG41	Alphaproteobacteria	0.943457	0.676815	2.32162		Poribacteria bacterium MAG128	Poribacteria	0.826341	1.54678		Gimesia sp. MAG205	Planctomycetes	0.110653	3.16666	0.00899856	0.0038093		Paracoccus sp. MAG429	Alphaproteobacteria	1.49903	2.11501		Thioglobaceae bacterium MAG551	Euryarchaeota	3.13706		Bacteriovoracaceae bacterium MAG622	Bdellovibrionates	2.08606	1.18359	0.911748	2.75789
Puniceispirillaceae bacterium MAG42	Alphaproteobacteria	3.3534	1.42586	0.218267		Henriciella sp. MAG129	Alphaproteobacteria	1.2922	1.57086		Oceanicaulis sp. MAG206	Alphaproteobacteria	0.0882818	8.77031	0.84089	1.93391		Brevundimonas sp. MAG430	Alphaproteobacteria	1.85574	1.15618		Hyphomonadaceae bacterium MAG552	Gammaproteobacteria	11.2217		Thalassospira sp. MAG623	Alphaproteobacteria	1.94169	0.67839	2.77408	0.217218
Alteromonas australica MAG43	Gammaproteobacteria	34.5944	37.649	5.1407		Euryarchaeota archaeon MAG130	Euryarchaeota	6.09776	9.87386		Parachlamydiales bacterium MAG207	Verrucomicrobia	0.00505438	0.0028682	0.760079	16.7247		Pirellulaceae bacterium MAG431	Planctomycetes	1.16883	1.42328		Pseudooceanicola atlanticus MAG553	Alphaproteobacteria	12.9309		Myxococcales MAG624	Myxococcales	0.0569981	0.0913886	0.110295	6.12842
Euryarchaeota archaeon MAG44	Euryarchaeota	2.22974	6.15172	1.79472		Salinicola salarius MAG131	Gammaproteobacteria	3.77182	0.222373		Caedibacterales bacterium MAG208	Alphaproteobacteria	0.00742659	0.00300692	0.7229	12.4383		Aeromicrobium sp. MAG432	Actinobacteria	13.0927	19.2173		Pseudooceanicola sp. MAG554	Alphaproteobacteria	2.92889		Maricaulis sp. MAG625	Alphaproteobacteria	0.702769	1.94249	1.23132	3.24601
Rhodobacterales bacterium MAG45	Alphaproteobacteria	7.5746	2.32265	3.37013		Woesearchaeia archaeon MAG132	Nanoarchaeota	0.965755	1.9955		Croceicoccus sp. MAG209	Alphaproteobacteria	0.377059	0.068482	4.47236	17.4764		Hydrogenedentiales bacterium MAG433	Candidatus Hydrogenedentes	1.10172	1.28638		Marinobacter vinifirmus MAG555	Alphaproteobacteria	17.0496		Marinisomatales bacterium MAG626	Candidatus Marinimicrobia	5.72546	0.535283	3.68505	0.539151
Euryarchaeota archaeon MAG46	Euryarchaeota	0.57577	2.80604	1.75329		Hyphomonas sp. MAG133	Alphaproteobacteria	1.84222	1.61972		Idiomarina sp. MAG210	Gammaproteobacteria	3.92418	0.112061	0.0637411	0.0569371		Alphaproteobacteria bacterium MAG434	Alphaproteobacteria	4.71157	6.2505		Flavobacteriaceae bacterium MAG556	Gammaproteobacteria	2.25457		Aeromicrobium sp. MAG627	Actinobacteria	2.82204	2.1421	0.745865	0.841793
Puniceicoccaceae bacterium MAG47	Verrucomicrobia	0.835042	4.49375	0.521928		Mesonia mobilis MAG134	Bacteroidetes	1.11094	2.25562		Ketobacter sp. MAG211	Gammaproteobacteria	28.6317	15.1845	0.72522	0.485037		Marinobacter salarius MAG435	Gammaproteobacteria	2.38555	3.29114		Alteromonas sp. MAG557	Bacteroidetes	6.90362		Rhodobacteraceae bacterium MAG628	Alphaproteobacteria	0.781616	1.51172	2.27317	1.11856
Saccharimonadaceae bacterium MAG48	Candidatus Saccharibacteria	1.90511	0.305563	0.0157247		Pseudomonadales bacterium MAG135	Gammaproteobacteria	1.12976	1.83668		Gammaproteobacteria bacterium MAG212	Gammaproteobacteria	3.24434	0.0637296	2.05987	0.0242498		Yonghaparkia sp. MAG436	Actinobacteria	5.41134	0.871316		Dehalococcoidia bacterium MAG558	Gammaproteobacteria	3.1529		Aquamicrobium sp. MAG629	Alphaproteobacteria	3.04733	0.26048	0.154989	0.168193
Erythrobacter sp. MAG49	Alphaproteobacteria	4.54248	0.419991	0.129468		Dehalococcoidia bacterium MAG136	Chloroflexi	3.54702	8.00622		Planctomycetes bacterium MAG213	Planctomycetes	0.0507152	8.14875	0.0143595	0.0341162		Alphaproteobacteria bacterium MAG437	Alphaproteobacteria	1.41303	0.755255		Marinisomatia bacterium MAG559	Chloroflexi	9.71221		Phycisphaerales bacterium MAG630	Planctomycetes	0.011035	0.0157509	0.0103942	0.0328023
Euryarchaeota archaeon MAG50	Euryarchaeota	2.36394	2.24735	7.80345		Luteitaleales bacterium MAG137	Acidobacteria	0.881261	1.6686		Altererythrobacter sp. MAG214	Alphaproteobacteria	2.80318	5.2461	0.182242	0.251707		Sulfitobacter pontiacus MAG438	Alphaproteobacteria	6.68365	2.87135		Anaerolineae MAG560	Candidatus Marinimicrobia	2.07151		Bacteriovoracaceae bacterium MAG631	Bdellovibrionates	15.7363	2.27796	5.88191	1.62554
Alteromonas sp. MAG51	Gammaproteobacteria	2.16081	0.812369	0.913368		Gammaproteobacteria bacterium MAG138	Gammaproteobacteria	1.04424	1.77558		Pelagibaca bermudensis MAG215	Alphaproteobacteria	14.2321	1.38774	0.295053	0.561818		Alphaproteobacteria bacterium MAG439	Alphaproteobacteria	6.40084	5.64622		Phycisphaerales bacterium MAG561	Chloroflexi	2.0308		Alphaproteobacteria MAG632	Alphaproteobacteria	2.74614	0.141511	1.46523	6.3171
Oleibacter sp. MAG52	Gammaproteobacteria	0.103698	0.209615	1.56952		Idiomarina loihiensis MAG139	Gammaproteobacteria	1.96707	0.90285		Parvularculaceae bacterium MAG216	Alphaproteobacteria	4.72102	0.793111	0.0157128	0.0215663		Mesoflavibacter sp. MAG440	Bacteroidetes	3.32871	1.42178		Alcanivorax sp. MAG562	Planctomycetes	2.71069		Marinomonas sp. MAG633	Gammaproteobacteria	1.13533	0.130326	2.00883	0.348598
Gammaproteobacteria bacterium MAG53	Gammaproteobacteria	0.071167	0.0334936	5.03788		Euryarchaeota archaeon MAG140	Euryarchaeota	2.59146	0.113961		Oceanococcaceae bacterium MAG217	Gammaproteobacteria	6.13415	11.6786	0.294609	0.0725752		Euryarchaeota archaeon MAG441	Euryarchaeota	1.23902	1.45616		Bacteriovoracaceae bacterium MAG563	Gammaproteobacteria	5.59174		Bacteriovorax sp. MAG634	Bdellovibrionates	0.35319	0.222834	12.3942	0.162146
Puniceispirillaceae bacterium MAG54	Alphaproteobacteria	12.7002	3.53611	3.93371		SAR324 bacterium MAG141	SAR324	0.807586	1.71579		Pseudomonadales bacterium MAG218	Gammaproteobacteria	5.68415	4.13518	0.00613058	0.00463701		Balneola sp. MAG442	Bacteroidetes	0.116218	2.11278		Micavibrionaceae bacterium MAG564	Bdellovibrionates	6.39155		Phycisphaerales bacterium MAG635	Planctomycetes	0.166103	2.25356	1.31358	0.452312
Erythrobacter sp. MAG55	Alphaproteobacteria	2.66992	0.137226	0.0453395		Croceicoccus sp. MAG142	Alphaproteobacteria	5.45797	3.72322		Micavibrionaceae bacterium MAG219	Alphaproteobacteria	0.0381909	0.0258058	13.0487	19.2852		Dehalococcoidia bacterium MAG443	Chloroflexi	6.83855	8.47006		Hyphomonadaceae bacterium MAG565	Alphaproteobacteria	2.23722		Hahellaceae bacterium MAG636	Gammaproteobacteria	5.34432	7.56433	5.27819	5.14633
SAR86 bacterium MAG56	Gammaproteobacteria	2.7806	1.4227	1.128		Erythrobacter flavus MAG143	Alphaproteobacteria	3.49611	2.26427		Vibrio alginolyticus MAG220	Gammaproteobacteria	0.0971521	0.112702	1.38269	1.42202		Pseudooceanicola atlanticus MAG444	Alphaproteobacteria	0.313892	5.24435		Bacteriovoracaceae bacterium MAG566	Alphaproteobacteria	5.62748		Myxococcales bacterium MAG637	Myxococcales	0.0275314	1.07188	0.135284	2.83533
Flavobacteriales bacterium MAG57	Bacteroidetes	0.367257	2.61509	0.0675003		Aestuariibacter aggregatus MAG144	Gammaproteobacteria	4.72682	4.78478		Fodinicurvataceae bacterium MAG221	Alphaproteobacteria	0.447902	5.8456	0.0355087	0.0210184		Henriciella sp. MAG445	Alphaproteobacteria	0.731743	5.47248		Henriciella pelagia MAG567	Bdellovibrionates	3.58211		Neptunomonas phycophila MAG638	Gammaproteobacteria	1.03117	0.503336	1.22242	0.821609
Euryarchaeota archaeon MAG58	Euryarchaeota	0.3603	1.48453	3.59062		Balneolaceae bacterium MAG145	Bacteroidetes	0.0515274	2.06904		Micavibrionaceae bacterium MAG222	Alphaproteobacteria	6.88676	0.0263391	0.00685277	0.00767188		Latescibacterota bacterium MAG446	Candidatus Latescibacteria	1.11499	1.52447		Alphaproteobacteria bacterium MAG568	Alphaproteobacteria	1.86981		Neptuniibacter sp. MAG639	Gammaproteobacteria	2.1292	0.469203	1.52445	0.967863
Alteromonas sp. MAG59	Gammaproteobacteria	3.23438	16.8427	0.336657		Nitrospinaceae bacterium MAG146	Nitrospinae	2.07544	3.57532		Dehalococcoidia bacterium MAG223	Chloroflexi	9.468	0.14129	5.91305	0.0320509		Euryarchaeota archaeon MAG447	Euryarchaeota	5.72377	7.53621		Marinomonas sp. MAG569	Alphaproteobacteria	9.56757		Bacteriovoracaceae bacterium MAG640	Bdellovibrionates	2.53338	1.19614	1.00195	1.11956
Flavobacteriaceae bacterium MAG60	Bacteroidetes	0.46643	1.41302	2.54563		Euryarchaeota archaeon MAG147	Euryarchaeota	1.27957	2.63448		Hoeflea sp. MAG224	Alphaproteobacteria	3.61769	0.174974	0.441174	0.308266		Alteromonas MAG448	Gammaproteobacteria	8.15026	1.75826		Mycobacterium sp. MAG570	Gammaproteobacteria	2.85617		Caulobacterales bacterium MAG641	Alphaproteobacteria	0.162932	1.14097	0.0602121	0.317116
Marinisomatales bacterium MAG61	Candidatus Marinimicrobia	0.194433	0.0624336	2.45599		SAR86 bacterium MAG148	Gammaproteobacteria	1.45676	2.57502		Roseivivax sp. MAG225	Alphaproteobacteria	0.886426	9.44457	0.0641706	0.184485		Alcanivorax sp. MAG449	Gammaproteobacteria	4.7558	8.88237		Hyphomonas sp. MAG571	Actinobacteria	4.62091		Micavibrionaceae bacterium MAG642	Alphaproteobacteria	0.0196604	0.0179699	4.71502	0.0262977
Euryarchaeota archaeon MAG62	Euryarchaeota	0.664559	1.76059	5.33246		Gemmatimonadetes bacterium MAG149	Gemmatimonadetes	0.995136	1.93432		Gammaproteobacteria bacterium MAG226	Gammaproteobacteria	1.25656	2.12457	0.00543137	0.00505216		Pseudoalteromonas shioyasakiensis MAG450	Gammaproteobacteria	2.65236	3.42824		Nitrosopelagicus sp. MAG572	Alphaproteobacteria	5.61208		Mycobacterium sp. MAG643	Actinobacteria	2.51108	4.10827	1.77292	3.30683
Pseudohongiellaceae bacterium MAG63	Gammaproteobacteria	1.96823	1.68996	1.78751		Melaminivora alkalimesophila MAG150	Gammaproteobacteria	1.27265	1.26009		Alphaproteobacteria bacterium MAG227	Alphaproteobacteria	0.00432804	0.00328405	1.50415	1.87333		Oleibacter sp. MAG451	Gammaproteobacteria	3.63204	7.08495		Ponticaulis sp. MAG573	Thaumarchaeota	5.45432		Sphingopyxis sp. MAG644	Alphaproteobacteria	3.32258	0.191839	0.0930091	0.0672626
Puniceicoccaceae bacterium MAG64	Verrucomicrobia	0.190704	1.26963	1.07897		SAR86 bacterium MAG151	Gammaproteobacteria	3.24098	4.79956		Mycobacterium sp. MAG228	Actinobacteria	0.138595	2.16495	0.0880161	7.91566		Alphaproteobacteria bacterium MAG452	Alphaproteobacteria	1.18922	1.48998		Pseudomonas sp. MAG574	Alphaproteobacteria	2.29782		Anaerolineae bacterium MAG645	Chloroflexi	0.155137	1.21379	0.0581677	0.153142
Pseudomonadales bacterium MAG65	Gammaproteobacteria	5.27203	2.35056	0.779858		Halomonas sp. MAG152	Gammaproteobacteria	1.45185	1.18888		Idiomarina sp. MAG229	Gammaproteobacteria	6.80992	0.560001	0.112559	0.0355137		Pelagibaca bermudensis MAG453	Alphaproteobacteria	0.500865	5.31164		Saccharimonadales bacterium MAG575	Gammaproteobacteria	2.68265		Planctomycetes bacterium MAG646	Planctomycetes	0.398859	0.723291	0.216703	1.04006
Flavobacteriales bacterium MAG66	Bacteroidetes	0.69212	1.50722	0.436972		Marinisomatales bacterium MAG153	Candidatus Marinimicrobia	2.50474	4.74097		Alteromonas sp. MAG230	Gammaproteobacteria	1.07169	1.78805	2.57872	2.66447		Planctomycetes bacterium MAG454	Planctomycetes	0.967911	1.38743		Marinobacter sp. MAG576	Candidatus Saccharibacteria	4.13345		Pseudomonas sp. MAG647	Gammaproteobacteria	0.535879	4.94412	0.11997	0.238172
Pseudoalteromonas shioyasakiensis MAG67	Gammaproteobacteria	1.03409	2.55204	0.0456867		Nitrosopelagicus sp. MAG154	Thaumarchaeota	22.8642	52.0399		Micavibrionaceae bacterium MAG231	Alphaproteobacteria	4.56353	0.110288	0.00860003	0.0143505		Planctomycetaceae bacterium MAG455	Planctomycetes	0.80095	1.30815		Marinosulfonomonas sp. MAG577	Gammaproteobacteria	2.12626		Bacteriovoracaceae bacterium MAG648	Bdellovibrionates	2.02858	0.140908	0.204792	0.0868437
Roseibacillus sp. MAG68	Verrucomicrobia	1.02472	0.758859	0.227283		Ruegeria mobilis MAG155	Alphaproteobacteria	1.92264	1.67998		Cutibacterium acnes MAG232	Actinobacteria	0.899884	1.07558	0.424643	0.566033		UBP10 bacterium MAG456	UBP10	0.908905	1.17308		Phycisphaerales bacterium MAG578	Alphaproteobacteria	2.01105		Cutibacterium acnes MAG649	Actinobacteria	0.161246	0.709649	0.164616	0.592815
Flavobacteriaceae bacterium MAG69	Bacteroidetes	0.45597	0.692735	1.30429		Ponticaulis sp. MAG156	Alphaproteobacteria	1.92869	0.420824		Muricauda sp. MAG233	Bacteroidetes	0.26843	1.67797	0.349327	4.93457		Nitrincolaceae bacterium MAG457	Gammaproteobacteria	2.34545	0.679554		Microbacteriaceae bacterium MAG579	Planctomycetes	2.17423		Alteromonas australica MAG650	Gammaproteobacteria	15.4372	12.6665	33.9889	34.7227
Euryarchaeota archaeon MAG70	Euryarchaeota	1.32577	2.86876	0.66249		Yonghaparkia sp. MAG157	Actinobacteria	0.573756	2.01701		Hyphomonas sp. MAG234	Alphaproteobacteria	2.88875	1.04201	0.27289	1.17184		Methylophaga aminisulfidivorans MAG458	Gammaproteobacteria	1.68815	0.395204		Martelella sp. MAG580	Actinobacteria	9.79773		Donghicola eburneus MAG651	Alphaproteobacteria	0.960752	0.208569	1.19642	0.421802
Sphingomonas sp. MAG71	Alphaproteobacteria	1.42763	0.203583	0.55681		Alteromonas mediterranea MAG158	Gammaproteobacteria	27.5853	40.2173		Myxococcales MAG235	Myxococcales	0.00319452	0.00613882	2.09529	6.35425		Pseudohongiellaceae bacterium MAG459	Gammaproteobacteria	1.12243	1.30161		Alteromonas australica MAG581	Alphaproteobacteria	47.2142		Euryarchaeota archaeon MAG652	Euryarchaeota	1.68602	0.104979	1.28515	0.225011
Parvibaculaceae bacterium MAG72	Alphaproteobacteria	2.04247	0.123353	0.0186607		Roseivivax sp. MAG159	Alphaproteobacteria	2.41709	2.24614		Fabibacter pacificus MAG236	Bacteroidetes	2.39994	0.633232	0.00761282	0.00620561		Myxococcales bacterium MAG460	Myxococcales	0.881997	1.27542						Marinibacterium sp. MAG653	Alphaproteobacteria	1.66935	1.58244	0.676933	0.633352
Puniceicoccaceae bacterium MAG73	Verrucomicrobia	1.9281	6.83706	1.08783		Balneola sp. MAG160	Bacteroidetes	1.57796	0.672732		Cyclobacteriaceae bacterium MAG237	Bacteroidetes	2.73205	0.0264986	0.00239758	0.00223497		Pseudoalteromonas sp. MAG461	Gammaproteobacteria	1.74919	0.414924						Phycisphaerales bacterium MAG654	Planctomycetes	0.885441	0.124002	0.603837	0.337141
Saccharimonadaceae bacterium MAG74	Candidatus Saccharibacteria	1.78843	0.250508	0.0613534		Erythrobacter sp. MAG161	Alphaproteobacteria	1.41193	1.37996		Arcobacter sp. MAG238	Campylobacterales	1.1902	1.47717	0.00658745	0.0279426		Idiomarina sp. MAG462	Gammaproteobacteria	3.06394	1.36449						Microtrichales bacterium MAG655	Actinobacteria	0.0266206	0.0275072	0.028963	0.0207382
Pseudomonadales bacterium MAG75	Gammaproteobacteria	3.32037	2.09783	0.995881		Pelagibacteraceae bacterium MAG162	Alphaproteobacteria	13.0234	23.5102		Oceanobacillus sp. MAG239	Firmicutes	0.638536	2.5061	0.00100857	0.00298337		Dehalococcoidia bacterium MAG463	Chloroflexi	2.86418	3.51955						Thioglobaceae bacterium MAG656	Gammaproteobacteria	1.46632	0.467345	0.869315	1.35468
Sphingomonas sp. MAG76	Alphaproteobacteria	2.32689	0.115658	0.0221315		Porticoccaceae bacterium MAG163	Gammaproteobacteria	2.96068	0.133166		Pseudooceanicola MAG240	Alphaproteobacteria	4.2656	1.65563	0.0852301	0.0758939		Nautella italica MAG464	Alphaproteobacteria	10.9646	9.53721						Myxococcales MAG657	Myxococcales	0.26093	0.713662	0.129671	0.971316
Myxococcales bacterium MAG77	Myxococcales	0.845286	1.51785	0.300263		Hyphomonas sp. MAG164	Alphaproteobacteria	1.61321	0.926987		Mycobacterium sp. MAG241	Actinobacteria	4.47705	12.8548	1.02761	1.71794		Idiomarina sp. MAG465	Gammaproteobacteria	2.17441	0.575647						Micavibrionaceae bacterium MAG658	Alphaproteobacteria	18.5914	4.06327	7.06994	5.16123
SAR324 bacterium MAG78	SAR324	1.30837	1.03854	0.594317							Alteromonas australica MAG242	Gammaproteobacteria	49.4732	16.1931	4.34607	54.2385		Phycisphaerales bacterium MAG466	Planctomycetes	1.04099	1.00856						Alteromonas sp. MAG659	Gammaproteobacteria	1.36743	2.59152	4.93561	5.89717
Marinibacterium sp. MAG79	Alphaproteobacteria	1.38949	2.90471	0.10792							Salegentibacter mishustinae MAG243	Bacteroidetes	0.18521	2.70152	0.0555142	0.0868596		Ruegeria mobilis MAG467	Alphaproteobacteria	2.864	5.58861						Alcanivorax sp. MAG660	Gammaproteobacteria	1.33764	0.484685	0.440253	0.382225
Flavobacteriales bacterium MAG80	Bacteroidetes	3.4884	1.15184	2.65931							Micrococcus sp. MAG244	Actinobacteria	5.44065	10.6081	0.0132223	0.023843		Dehalococcoidia MAG468	Chloroflexi	0.93146	1.17389						Pseudooceanicola atlanticus MAG661	Alphaproteobacteria	20.1427	12.888	35.3953	26.9389
Paludisphaera sp. MAG81	Planctomycetes	1.90002	0.0911274	0.018702							Ketobacteraceae bacterium MAG245	Gammaproteobacteria	0.350617	6.56109	0.0737805	0.198462		Rhodospirillales bacterium MAG469	Alphaproteobacteria	1.06149	1.43915						Ketobacteraceae bacterium MAG662	Gammaproteobacteria	4.53752	10.1501	0.752454	14.3636
Opitutales bacterium MAG82	Verrucomicrobia	1.06943	0.347862	0.459387							Bacteriovoracaceae bacterium MAG246	Bdellovibrionates	0.304088	0.0774307	12.4541	3.19628		Gammaproteobacteria bacterium MAG470	Gammaproteobacteria	1.47479	1.91549						Euryarchaeota archaeon MAG663	Euryarchaeota	0.0130194	0.00922953	0.0186361	0.00885686
Parvularculaceae bacterium MAG83	Alphaproteobacteria	0.83335	2.06644	0.0745971							Idiomarina sp. MAG247	Gammaproteobacteria	0.123706	0.625476	4.62292	0.0217312		Puniceibacterium sp. MAG471	Alphaproteobacteria	1.36385	2.02705						Alcanivorax sp. MAG664	Gammaproteobacteria	0.346789	2.88466	0.336111	0.786318
Aestuariibacter aggregatus MAG84	Gammaproteobacteria	1.63995	2.10264	1.01272							Porticoccus hydrocarbonoclasticus MAG248	Gammaproteobacteria	0.0458325	2.70076	0.0273137	0.0262814		Pseudomonas aestusnigri MAG472	Gammaproteobacteria	12.5896	8.16062						Sulfitobacter pontiacus MAG665	Alphaproteobacteria	1.24773	0.486261	1.59795	0.744433
Myxococcales bacterium MAG85	Myxococcales	0.428888	1.66153	0.392599							Gemmatimonadetes bacterium MAG249	Gemmatimonadetes	1.64618	0.0412513	1.41421	0.015888		Labrenzia sp. MAG473	Alphaproteobacteria	1.24531	1.07843						Puniceibacterium sp. MAG666	Alphaproteobacteria	0.865492	0.303644	1.11162	0.815369
Porticoccaceae bacterium MAG86	Gammaproteobacteria	5.84927	4.11691	8.98773							Pseudooceanicola atlanticus MAG250	Alphaproteobacteria	10.7984	2.06433	1.10808	0.397945		Shimia sp. MAG474	Alphaproteobacteria	2.3503	2.32704						Euryarchaeota archaeon MAG667	Euryarchaeota	0.0327315	0.0201499	0.0517889	0.0185621
Sagittula sp. MAG87	Alphaproteobacteria	0.378376	0.415622	1.4851							Hahellaceae bacterium MAG251	Gammaproteobacteria	0.373313	2.97671	0.0225405	0.0461171		Gemmatimonadetes MAG475	Gemmatimonadetes	1.07738	1.85788						Pseudooceanicola sp. MAG668	Alphaproteobacteria	1.37785	1.71632	1.66448	0.685708
											Henriciella pelagia MAG252	Alphaproteobacteria	14.2296	3.716	1.227	2.4338		Acinetobacter venetianus MAG476	Gammaproteobacteria	17.489	2.14112						Oceanicaulis sp. MAG669	Alphaproteobacteria	0.0529033	0.0485204	0.102413	2.46206
											Rickettsiaceae bacterium MAG253	Alphaproteobacteria	2.14943	1.1507	0.00988011	0.00872855		SAR86 bacterium MAG477	Gammaproteobacteria	2.25412	1.81526						Oleibacter sp. MAG670	Gammaproteobacteria	3.97899	7.19238	2.97033	0.861847
											Dehalococcoidia bacterium MAG254	Chloroflexi	2.6924	0.0548111	1.2398	0.0124596		Idiomarina sp. MAG478	Gammaproteobacteria	2.55606	3.00159						Pseudooceanicola sp. MAG671	Alphaproteobacteria	1.07643	2.01211	0.817153	2.3819
											Pelagibacterium sp. MAG255	Alphaproteobacteria	1.34766	3.19646	0.0215895	0.0200294		Gammaproteobacteria bacterium MAG479	Gammaproteobacteria	2.06245	1.50627						Idiomarina baltica MAG672	Gammaproteobacteria	1.1471	0.055212	0.433864	0.591976
											Microbacterium sp. MAG256	Actinobacteria	6.72023	0.328955	2.8493	0.122342		Planctomycetes bacterium MAG480	Planctomycetes	0.869748	1.23747						Oleibacter sp. MAG673	Gammaproteobacteria	0.592012	0.817244	1.74937	0.47
											Winogradskyella sp. MAG257	Bacteroidetes	0.0616122	0.0425776	0.151461	2.97791		Rhodospirillales bacterium MAG481	Alphaproteobacteria	1.22647	1.53897						Erythrobacter flavus MAG674	Alphaproteobacteria	16.4191	11.0139	10.7477	5.80966
											Algiphilus sp. MAG258	Gammaproteobacteria	10.2435	1.20734	0.0199421	0.0205835		Alteromonas mediterranea MAG482	Gammaproteobacteria	43.2143	28.7948						Nocardioides sp. MAG675	Actinobacteria	1.34214	0.514239	1.28629	0.452224
											Fontimonas sp. MAG259	Gammaproteobacteria	2.95001	0.0846891	0.041028	0.0537339		Dehalococcoidia bacterium MAG483	Chloroflexi	1.0377	1.17906						Henriciella sp. MAG676	Alphaproteobacteria	0.301322	1.19182	0.444992	0.283987
											Alphaproteobacteria bacterium MAG260	Alphaproteobacteria	0.174134	3.50689	0.0140024	0.00845926		Flavobacteriales bacterium MAG484	Bacteroidetes	1.12818	1.14939						Saccharimonadaceae bacterium MAG677	Candidatus Saccharibacteria	0.88109	0.553809	0.299148	0.204378
											Paracoccus sp. MAG261	Alphaproteobacteria	0.655772	0.18841	1.08036	1.42551		Peregrinibacterales bacterium MAG485	Candidatus Saccharibacteria	0.0496727	2.31554						SAR324 bacterium MAG678	SAR324	0.0914338	0.0108102	0.78675	0.0192744
											Fodinicurvataceae bacterium MAG262	Alphaproteobacteria	3.18424	2.26673	0.0338878	0.0223141		Pseudooceanicola sp. MAG486	Alphaproteobacteria	0.177205	2.9095						Parvularcula sp. MAG679	Alphaproteobacteria	0.131227	0.130676	0.297185	1.48018
											Anaerolineae bacterium MAG263	Chloroflexi	0.87713	34.4186	0.00809896	0.0324624		Erythrobacter sp. MAG487	Alphaproteobacteria	2.19422	1.98509						Planctomycetes bacterium MAG680	Planctomycetes	0.354099	0.440601	0.118589	0.878813
											Alcanivorax sp. MAG264	Gammaproteobacteria	0.422766	0.485121	101.585	29.5335		Phycisphaerales bacterium MAG488	Planctomycetes	0.971237	1.05365						Oceanicaulis sp. MAG681	Alphaproteobacteria	1.08153	0.243684	0.470555	0.490437
											Maricaulis sp. MAG265	Alphaproteobacteria	4.48899	0.282686	0.529552	1.19098		Oleibacter marinus MAG489	Gammaproteobacteria	34.6803	41.3428						Sulfitobacter sp. MAG682	Alphaproteobacteria	0.814319	0.197996	0.984227	0.27922
											Micavibrionales bacterium MAG266	Alphaproteobacteria	2.64077	0.0363464	0.0143932	0.0128561		Sphingomonas sp. MAG490	Alphaproteobacteria	0.210405	2.29089						Mycobacterium sp. MAG683	Actinobacteria	0.349411	0.5336	0.7665	2.08912
											Puniceibacterium sp. MAG267	Alphaproteobacteria	1.49178	0.8844	2.2803	4.57645		Sulfitobacter sp. MAG491	Alphaproteobacteria	1.25304	4.36394						Euryarchaeota archaeon MAG684	Euryarchaeota	0.0142603	0.0127005	0.0192392	0.0122843
											Pseudooceanicola nanhaiensis MAG268	Alphaproteobacteria	0.533033	0.206249	1.16676	3.7906		Thalassospira sp. MAG492	Alphaproteobacteria	1.24502	0.845073						Rhodobacter sp. MAG685	Alphaproteobacteria	0.604989	0.926648	1.0772	0.37549
											Dietzia sp. MAG269	Actinobacteria	0.830907	4.21161	0.146071	0.340913		Agrobacterium sp. MAG493	Alphaproteobacteria	1.75123	0.607125						Marinisomatia bacterium MAG686	Candidatus Marinimicrobia	5.64586	0.777643	3.31953	0.76185
											Parvularculaceae bacterium MAG270	Alphaproteobacteria	0.983518	3.51695	0.016912	0.0149805		Citreicella marina MAG494	Alphaproteobacteria	1.98578	0.251633						Erythrobacter sp. MAG687	Alphaproteobacteria	3.49318	0.241706	0.323881	0.217245
											Solibacterales bacterium MAG271	Acidobacteria	0.0357972	2.93103	0.0106887	0.00712023		Halomonas sp. MAG495	Gammaproteobacteria	1.53425	1.22561						Euryarchaeota archaeon MAG688	Euryarchaeota	0.0185437	0.00486707	0.0280751	0.00495306
											Nocardioides sp. MAG272	Actinobacteria	5.26563	0.195693	1.10602	0.533298		Idiomarina zobellii MAG496	Gammaproteobacteria	3.58721	1.16475						Algiphilus sp. MAG689	Gammaproteobacteria	0.64062	0.545754	0.381815	0.585289
											Myxococcales MAG273	Myxococcales	9.65927	0.152243	0.0157166	0.0190303		Mesoflavibacter zeaxanthinifaciens MAG497	Bacteroidetes	3.95369	6.74239						Woesearchaeia MAG690	Nanoarchaeota	0.658718	0.807103	0.700828	1.40362
											Ruegeria mobilis MAG274	Alphaproteobacteria	0.489835	0.171918	4.37419	14.4885		Croceicoccus sp. MAG498	Alphaproteobacteria	3.02368	7.13828						Alcanivorax sp. MAG691	Gammaproteobacteria	6.73291	4.79471	3.41704	2.70952
											Thalassospira sp. MAG275	Alphaproteobacteria	2.70886	0.158484	0.356309	0.0500025		Alcanivorax sp. MAG499	Gammaproteobacteria	13.0935	13.0748						Maricaulis sp. MAG692	Alphaproteobacteria	2.11509	2.89298	0.896473	2.32194
											Hyphomonas sp. MAG276	Alphaproteobacteria	0.112212	0.055725	1.06157	4.60035		SAR324 bacterium MAG500	SAR324	1.13221	0.722032						Verrucomicrobiales bacterium MAG693	Verrucomicrobia	0.0137853	0.0227703	0.012057	0.022066
											Citreicella thiooxidans MAG277	Alphaproteobacteria	5.51893	0.381329	0.403265	0.336911		Pedosphaerales bacterium MAG501	Verrucomicrobia	1.08882	1.13976						SAR324 bacterium MAG694	SAR324	0.0339691	0.00704827	0.0473037	0.00913008
											Phycisphaerales bacterium MAG278	Planctomycetes	0.595002	3.97878	0.0186117	0.0153717		Erythrobacter sp. MAG502	Alphaproteobacteria	11.7078	22.7145						Pseudomonas sp. MAG695	Gammaproteobacteria	0.965497	0.420332	0.705203	0.494679
											Acinetobacter venetianus MAG279	Gammaproteobacteria	0.0933187	0.0525894	1.83677	1.73877		Oceanococcaceae bacterium MAG503	Gammaproteobacteria	0.219155	2.00866						Euryarchaeota archaeon MAG696	Euryarchaeota	0.0107007	0.00564977	0.0187279	0.00471417
											Phycisphaerales bacterium MAG280	Planctomycetes	0.633217	2.23798	0.014092	0.0260628		Oleibacter sp. MAG504	Gammaproteobacteria	1.98342	0.909026						Nitratireductor sp. MAG697	Alphaproteobacteria	0.148873	1.59837	0.113025	0.071875
											Marinisomatales bacterium MAG281	Candidatus Marinimicrobia	1.88268	0.0184105	1.50774	0.00635135		Idiomarina loihiensis MAG505	Gammaproteobacteria	4.11015	2.30885						Pseudophaeobacter gallaeciensis MAG698	Alphaproteobacteria	1.29857	1.02479	1.22274	1.51966
											Alcanivorax sp. MAG282	Gammaproteobacteria	0.0658506	0.092761	6.70246	2.39954		Flavobacteriales bacterium MAG506	Bacteroidetes	1.02394	0.924545						Saccharimonadaceae bacterium MAG699	Candidatus Saccharibacteria	1.26416	0.242663	0.129479	0.0775573
											Luteitaleales bacterium MAG283	Acidobacteria	2.86692	0.063046	1.68743	0.0185857		Defluviicoccales bacterium MAG507	Alphaproteobacteria	0.950035	1.23153						Pseudooceanicola nitratireducens MAG700	Alphaproteobacteria	1.05866	0.666252	1.71551	1.27676
											Acidobacteriales bacterium MAG284	Acidobacteria	0.0162094	2.71265	0.00344133	0.0020781		Gemmatimonadetes bacterium MAG508	Gemmatimonadetes	0.879198	1.30542						Marinobacter sp. MAG701	Gammaproteobacteria	0.662639	4.21632	0.251908	0.67066
											Sagittula sp. MAG285	Alphaproteobacteria	0.671691	0.188413	1.39608	4.73162		Sphingobium sp. MAG509	Alphaproteobacteria	0.811101	1.77862						Pirellulaceae bacterium MAG702	Planctomycetes	0.139626	0.756767	0.129149	0.274541
											Zunongwangia profunda MAG286	Bacteroidetes	0.505634	0.0420365	1.83382	0.0387365		Aquabacterium sp. MAG510	d__Bacteria;p__Proteobacteria;c__Gammaproteobacteria;o__Betaproteobacteriales;f__Burkholderiaceae;g__Aquabacterium;s__	0.171859	2.16321						Micavibrionales bacterium MAG703	Alphaproteobacteria	0.258119	0.373841	0.20642	0.030815
											Alphaproteobacteria MAG287	Alphaproteobacteria	2.06397	0.150669	0.00781587	0.00440246											Halomonas sp. MAG704	Gammaproteobacteria	0.0605013	0.0329113	0.098083	2.12532
											Hahellaceae bacterium MAG288	Gammaproteobacteria	0.57415	2.72609	0.0344945	0.047823											Pseudoalteromonas lipolytica MAG705	Gammaproteobacteria	2.00837	0.30918	8.76834	6.77769
											Rhizobiaceae bacterium MAG289	Alphaproteobacteria	0.513593	2.42736	0.0178988	0.0139299											Hoeflea sp. MAG706	Alphaproteobacteria	1.20725	0.551311	1.41785	0.40884
											Ruegeria sp. MAG290	Alphaproteobacteria	0.112854	0.0597063	1.3199	3.02951											Brevundimonas sp. MAG707	Alphaproteobacteria	0.323472	0.669271	0.451037	0.661065
											Alcanivorax sp. MAG291	Gammaproteobacteria	8.25117	10.6193	6.15536	1.18001											Marinobacter hydrocarbonoclasticus MAG708	Gammaproteobacteria	1.61095	0.929106	1.61446	0.985355
											Mesoflavibacter sp. MAG292	Bacteroidetes	0.0234971	0.0382652	1.88911	4.71333											Oceanicaulis sp. MAG709	Alphaproteobacteria	0.50286	0.390464	0.469125	0.43784
											Muricauda sp. MAG293	Bacteroidetes	0.868345	0.450121	0.746471	6.39517											Pseudomonadales bacterium MAG710	Gammaproteobacteria	0.0383177	0.106589	0.185346	1.30909
											Euryarchaeota archaeon MAG294	Euryarchaeota	4.10773	0.0659209	2.64691	0.0255156											Idiomarina zobellii MAG711	Gammaproteobacteria	1.02966	0.0869179	0.265209	0.144015
											Shimia sp. MAG295	Alphaproteobacteria	0.0325629	0.0269405	1.60088	1.9395											Aestuariibacter aggregatus MAG712	Gammaproteobacteria	4.85994	9.95387	6.60488	38.0206
											Muricauda sp. MAG296	Bacteroidetes	0.685754	0.343148	0.948189	0.661546											Parvularcula sp. MAG713	Alphaproteobacteria	0.284671	0.461951	0.38446	0.581049
											Rhodomicrobiaceae bacterium MAG297	Alphaproteobacteria	1.61544	0.11232	0.393063	0.095631											Acuticoccus sp. MAG714	Alphaproteobacteria	0.503409	0.919095	0.543481	0.267023
											SAR324 bacterium MAG298	SAR324	7.93168	0.211218	4.6086	0.0277713											Crocosphaera watsonii MAG715	Cyanobacteria	0.0667482	0.0372735	0.0171096	0.0343481
											Idiomarina sp. MAG299	Gammaproteobacteria	1.84382	0.166532	3.02359	0.0217084											Myxococcales bacterium MAG716	Myxococcales	0.292672	0.6571	0.312561	1.14724
											Marinisomatales bacterium MAG300	Candidatus Marinimicrobia	3.22991	0.0391039	1.71419	0.00793542											Rhodospirillales bacterium MAG717	Alphaproteobacteria	0.838587	0.201994	0.653788	0.423963
											Labrenzia sp. MAG301	Alphaproteobacteria	3.26009	0.781337	1.43067	2.64313											Pseudomonadales bacterium MAG718	Gammaproteobacteria	0.0272182	0.0133616	0.033433	0.0136623
											Methylophaga aminisulfidivorans MAG302	Gammaproteobacteria	0.010262	0.0292795	1.69071	1.70659											Dehalococcoidia bacterium MAG719	Chloroflexi	1.50599	0.0817195	1.2403	0.115726
											Nitratireductor MAG303	Alphaproteobacteria	2.13001	1.2351	0.117311	0.0758036											Puniceicoccaceae bacterium MAG720	Verrucomicrobia	0.0151033	0.0148586	0.0194983	0.0232053
											Thiobacimonas profunda MAG304	Alphaproteobacteria	0.215239	0.1293	0.683939	2.90507											Alteromonas sp. MAG721	Gammaproteobacteria	6.60057	11.2959	5.38092	22.3798
											Euryarchaeota archaeon MAG305	Euryarchaeota	1.83234	0.0288231	1.4052	0.0118022											Flavobacteriaceae bacterium MAG722	Bacteroidetes	0.033513	0.0219672	0.0285001	0.0336208
											Boseongicola sp. MAG306	Alphaproteobacteria	0.0801279	3.09495	0.0394074	0.0403858											Nitrosopelagicus sp. MAG723	Thaumarchaeota	2.49441	1.54182	2.7675	2.1839
											Pirellulaceae bacterium MAG307	Planctomycetes	0.014453	2.20064	0.00495362	0.00299792											Microtrichales bacterium MAG724	Actinobacteria	0.0149601	0.0102341	0.0163863	0.00437726
											Marinisomatales bacterium MAG308	Candidatus Marinimicrobia	3.30243	0.0322355	2.68185	0.00951914											Bermanella sp. MAG725	Gammaproteobacteria	0.316999	0.650064	0.868054	0.368661
											Leeuwenhoekiella nanhaiensis MAG309	Bacteroidetes	0.0720038	0.0172045	0.33572	1.84273											Flavobacteriales bacterium MAG726	Bacteroidetes	0.248659	0.534563	0.144064	0.703884
											Micavibrionales bacterium MAG310	Alphaproteobacteria	2.09505	0.0250475	0.00712143	0.00570097
											Pedosphaerales bacterium MAG311	Verrucomicrobia	1.98099	0.0807588	0.00624672	0.00358107
											Nitriliruptorales bacterium MAG312	Actinobacteria	2.63463	0.110927	0.0755396	0.0627779
											Pseudooceanicola nitratireducens MAG313	Alphaproteobacteria	0.252071	0.141548	1.63196	5.29443
											Micrococcus sp. MAG314	Actinobacteria	1.98718	4.01709	0.00774344	0.0190957
											Pelagibacterium sp. MAG315	Alphaproteobacteria	2.08222	6.21929	0.025895	0.0233565
											Alteromonas sp. MAG316	Gammaproteobacteria	21.269	12.7424	0.444163	0.711679
											Rhodospirillales bacterium MAG317	Alphaproteobacteria	2.52467	0.126305	1.50896	0.0522096
											Halomonas sp. MAG318	Gammaproteobacteria	1.14937	12.0079	0.0284306	0.0255316
											Marinobacter salarius MAG319	Gammaproteobacteria	5.21736	6.76301	0.76361	1.89419
											Cyclobacteriaceae bacterium MAG320	Bacteroidetes	0.653179	1.83908	0.0145089	0.00439355
											Nannocystaceae bacterium MAG321	Myxococcales	0.227303	2.20593	0.00671286	0.00892735
											Devosia sp. MAG322	Alphaproteobacteria	2.78157	0.172278	0.166106	0.106586
											Erythrobacter sp. MAG323	Alphaproteobacteria	1.26388	2.15519	1.82968	3.98396
											Microbacteriaceae bacterium MAG324	Actinobacteria	2.16395	0.198656	0.221086	0.0851558
											Oleibacter sp. MAG325	Gammaproteobacteria	0.120226	0.374599	5.23324	6.0656
											Alphaproteobacteria bacterium MAG326	Alphaproteobacteria	0.851342	1.7285	0.0269592	0.0248111
											Ktedonobacterales bacterium MAG327	Chloroflexi	0.0149872	2.04797	0.00430008	0.0147384
											Pelagibacterales bacterium MAG328	Alphaproteobacteria	14.5374	0.877716	12.6281	0.454143
											Dehalococcoidia bacterium MAG329	Chloroflexi	1.72106	0.0306594	0.868013	0.00892582
											Nitriliruptoraceae bacterium MAG330	Actinobacteria	0.790938	1.76759	0.0409237	0.0739293
											Oleibacter marinus MAG331	Gammaproteobacteria	5.36254	18.7958	44.6149	25.0781
											Croceicoccus sp. MAG332	Alphaproteobacteria	0.509188	0.130395	2.63884	14.9034
											Marinomonas sp. MAG333	Gammaproteobacteria	2.99368	2.02847	0.130835	0.166588
											SAR324 bacterium MAG334	SAR324	2.24389	0.13975	1.36082	0.0176009
											Saccharimonadales bacterium MAG335	Candidatus Saccharibacteria	0.604628	5.57452	0.00491783	0.0815405
											Marinobacter sp. MAG336	Gammaproteobacteria	1.016	4.49752	0.0755781	0.116012
											Halomonas sp. MAG337	Gammaproteobacteria	0.458466	8.79712	0.0591872	0.0276481
											Pseudooceanicola sp. MAG338	Alphaproteobacteria	1.94562	1.24784	0.123004	0.179026
											Aeromicrobium erythreum MAG339	Actinobacteria	5.27996	0.133798	3.94455	4.8763
											Phycisphaerales bacterium MAG340	Planctomycetes	0.039349	2.58558	0.0101694	0.010262
											Alteromonas mediterranea MAG341	Gammaproteobacteria	6.18089	1.83681	19.6688	17.6795
											SAR86 bacterium MAG342	Gammaproteobacteria	2.24817	0.0293713	2.188	0.0142112
											Gordonia sp. MAG343	Actinobacteria	0.211469	0.296687	0.176632	1.64682
											Acuticoccus sp. MAG344	Alphaproteobacteria	2.42864	0.974671	0.0318374	0.0288677
											Alteromonas sp. MAG345	Gammaproteobacteria	0.208857	3.19112	0.0240097	0.0445522
											Alphaproteobacteria bacterium MAG346	Alphaproteobacteria	0.00766961	0.00548952	1.06665	0.66304
											Alcanivorax sp. MAG347	Gammaproteobacteria	0.0710188	0.211052	3.30811	0.835289
											Pseudomonas aestusnigri MAG348	Gammaproteobacteria	0.06858	0.0634916	1.87976	2.88168
											Melaminivora alkalimesophila MAG349	Gammaproteobacteria	0.0663749	0.116065	1.26523	1.25724
											Marinisomatales bacterium MAG350	Candidatus Marinimicrobia	1.72381	0.023	1.01496	0.00528361
											Alteromonas sp. MAG351	Gammaproteobacteria	16.4067	6.10194	0.159268	0.429427
											Alteromonas macleodii MAG352	Gammaproteobacteria	44.7717	41.0851	85.4012	39.3772
											Streptococcus sp. MAG353	Firmicutes	0.0233606	0.0235836	0.0172165	3.40535
											Alteromonas sp. MAG354	Gammaproteobacteria	5.96959	2.15734	0.588537	0.313499
											Nautella italica MAG355	Alphaproteobacteria	0.0672627	0.0584113	2.27281	7.59849
											Erythrobacter sp. MAG356	Alphaproteobacteria	15.0395	0.769483	24.6593	31.8719
											Mycobacterium sp. MAG357	Actinobacteria	0.584619	2.32243	0.129035	0.582521
											Euryarchaeota archaeon MAG358	Euryarchaeota	2.19028	0.109183	1.60943	0.0707796
											Alteromonas sp. MAG359	Gammaproteobacteria	2.57775	3.34164	0.0909915	0.152125
											Planctomycetaceae bacterium MAG360	Planctomycetes	1.17047	0.709859	0.00891977	0.00876333
											Marinisomatales bacterium MAG361	Candidatus Marinimicrobia	1.74957	0.0222116	1.07929	0.00541058
											Sulfitobacter sp. MAG362	Alphaproteobacteria	0.212283	0.252493	0.599061	2.61868
											Ponticaulis sp. MAG363	Alphaproteobacteria	3.02188	0.669741	0.269722	0.562976
											Halomonas sp. MAG364	Gammaproteobacteria	0.262381	3.53511	0.0289224	0.0156276
											Brevundimonas sp. MAG365	Alphaproteobacteria	2.39459	0.507535	0.0671689	0.0785148
											Oceanobacter kriegii MAG366	Gammaproteobacteria	1.74247	0.968858	0.033742	0.0178606
											Idiomarina loihiensis MAG367	Gammaproteobacteria	0.134371	0.0426373	3.08915	0.0217576
											Saccharospirillaceae bacterium MAG368	Gammaproteobacteria	0.0272219	0.0585814	1.61946	0.387644
											Ekhidna sp. MAG369	Bacteroidetes	0.254689	1.79791	0.0102528	0.00692392
											Thalassobius sp. MAG370	Alphaproteobacteria	0.0472647	0.0541377	2.13928	9.06524
											Aliihoeflea sp. MAG371	Alphaproteobacteria	0.221807	2.59017	0.0509942	0.0509681
											Pedosphaerales bacterium MAG372	Verrucomicrobia	1.72682	0.0711042	1.3835	0.050502
											SAR324 bacterium MAG373	SAR324	2.77852	0.135407	2.27116	0.0245144
											Wenzhouxiangellaceae bacterium MAG374	Gammaproteobacteria	0.153516	0.817987	0.205521	1.13773
											Hyphomonadaceae bacterium MAG375	Alphaproteobacteria	0.97356	1.81381	0.0422168	0.0315622
											Marinisomatales bacterium MAG376	Candidatus Marinimicrobia	3.29961	0.0338146	2.3049	0.00945963
											Gammaproteobacteria bacterium MAG377	Gammaproteobacteria	3.57162	0.061595	2.86353	0.0162898
											Rhodospirillales bacterium MAG378	Alphaproteobacteria	1.41317	0.107881	1.06792	0.0574962
											Gemmatimonadetes bacterium MAG379	Gemmatimonadetes	0.19115	2.18535	0.0197243	0.0117191
											Nitrososphaerales archaeon MAG380	Thaumarchaeota	1.53358	0.061168	1.32376	0.0215861
											Chitinophagales bacterium MAG381	Bacteroidetes	1.92328	0.0133331	0.00251631	0.00195746
											Brachybacterium paraconglomeratum MAG382	Actinobacteria	1.08819	1.86276	0.031781	0.0984061
											Gammaproteobacteria bacterium MAG383	Gammaproteobacteria	0.0898013	1.87472	0.00238985	0.00130202
											Gammaproteobacteria bacterium MAG384	Gammaproteobacteria	1.60668	0.0267754	0.93131	0.0115175
											Balneolaceae bacterium MAG385	Bacteroidetes	1.912	0.0167538	0.00194749	0.00260351
											Planctomycetes bacterium MAG386	Planctomycetes	0.565727	0.355356	0.488359	0.647418
											Marinagarivorans sp. MAG387	Gammaproteobacteria	0.0982533	0.808353	0.676782	0.521372
											Fabibacter sp. MAG388	Bacteroidetes	0.0109087	0.00750901		1.98811
